# Supplementary material for: Signature of adaptive evolution in olfactory receptor genes in Cory’s Shearwater supports molecular basis for smell in procellariiform seabirds
Source: Sci Rep. 2020 Jan 17;10:543. doi: 10.1038/s41598-019-56950-6 (PMC6969042; doi:10.1038/s41598-019-56950-6)
Supplement: Supplementary file 3 — Dataset 1. [file 41598_2019_56950_MOESM3_ESM.zip › Supplementary Dataset1/Supplementary dataset1.phy]

779 1015
scf7180000059683_177 -----------------------------------------------------------------------------------------------------------------------------------------RPEGRSPRKRKGSLCVRGRGSMGMALILLRVVSRNLSLPFSPTTVPNAQR-----KKMSNGS-S-------I------------TQFLLLAFA---------DT----------REL-------------------QLLHFWLFLGIYLAALLGNGLIITAIACDH----------------RL-HT-------PMYFFLLNLSLLDLGSISTTLPKAMANSLW-D----------------------TR-D-IS------YAGCAAQVFFFVF-----------LITAEYFLLTVMAYDRYVAICKPL--HYGT-----LLGSRACVHMAAAA----------WASGFL-TA--LLHTANTL-S-LPLC----------HGNA------VDQFFCEI---------------------PQ----ILKLSC--S----HS-YLREVGLLVVSA--CLAFGCFVFIVVSYVQIFRAVL-------------RIPSEQG-R-HK-------AFSTCL--PHLAVVSL---------FL------------------STGMFAY-----------------L-------------------------KPPSISSPA-----------------------------L----DL-VVAVLY---------------SV-------VP------PAVN--PLIYSMRNQELK----DA----L----------------K-------------KL------IQSLVFQQ------Q------------------------------------------------------------------------------------------------------------
deg7180000053841_2   ----------------------------------------------------------------------------------------------------------------------------------------------------------------------------------------------------------------I------------TQFLLLAFA---------DT----------REL-------------------QLLHFWLFLGIYLAALLGNGLIITAIACDH----------------RL-HT-------PMYFFLLNLSLLDLGSISTTLPKAMA----------------------------------------------------------------------------------------------------------------------------------------------------------------------------------------------------------------------------------------------------------------------------------------------------------------------------------------------------------------------------------------------------------------------------------------------------------------------------------------------------------------------------------------------------------------------------------------------------------------------------------------------------------------------------------
scf7180000059691_14  ---------------------------------------------------------------------------------------------------------------------------------------------------------------------------------------------------SNGS-S-------I------------TQFLLLAFA---------DT----------REL-------------------QLLHFWLFLGIYLAALLGNGLIITAIACNH----------------RL-HT-------PMYFFLLNLSLLDLGSISTTLPKAMANSLW-D----------------------TR-D-IS------YAGCAAQLFFFLF-----------LITAEYCLLTVMAYDRYVAICNPL--HYGT-----LLGSRACVHLAAAA----------WASGFL-NA--LLHTANTL-S-LPLC----------HGNA------VDQFFCEI---------------------PP----LLKLSC--S----HS-YLREVGLITVSA--CLAFGCFVFIVVSYVEIFRSVL-------------RIPSEQG-R-HK-------AFSTCL--PHLAVVSL---------FV------------------STIMFAY-----------------L-------------------------KPPSISSTF-----------------------------S----DL-AMAVLY---------------SV-------VP------PAVN--PLIYSMRNQELK----DA----I----------------R-------------KL------ISWTFFKS------EK----------------------------------FTTSLHK------------------------------------------------------------------
deg7180000056553_48  --------------------------------------------------------------------------------------------------------------------------------------------------------------------------------------------------MSNGS-S-------I------------THFLLLAFA---------DT----------REL-------------------QLLHFWLFLGIYLAALLGNGLIITAIACDH----------------RL-HT-------PMYFFLLNLSLLDLGSISTTLPKAMANSLW-D----------------------TR-D-IS------YAGCAAQLFLFLF-----------LISVEFYLLTVMAYDRYVAICKPL--HYGT-----LLGSRACVHMAAAA----------WASGFL-NA--LLHTANTL-S-LPLC----------HGNA------VDQFFCEI---------------------PQ----ILKLSC--S----HS-YLREVGLLLFTS--CVGFGCFVFIVLSYVEIFRAVL-------------RIPSEQG-R-HK-------AFSTCL--PHLAVVSL---------FL------------------STAGFAH-----------------L-------------------------KPPSISSTS-----------------------------L----DL-VVAVLY---------------SV-------VP------PVMN--PLIYSMRNQELK----DA----L----------------R-------------KL------AQWSLFHR------QYP---------------------------------ASPSLHIPQSL----S---------------------------------------------------------
deg7180000057897_6   ------------------------------------------------------------------------------------------------------------------------------------------------------------------------------------------------KQMSNGS-S-------I------------TQFLLLAFA---------DT----------REL-------------------QLLHFWLFLGIYLAALLGNGLIITAIACDH----------------RL-HT-------PMYFFLLNLALLDLGSISTTVPKAMANSLW-D----------------------TR-D-IS------YAGCAAQLFLLAC-----------FILAEYFLLTVMAYDRY------------------------------------------------------------------------------------------------------------------------------------------------------------------------------------------------------------------------------------------------------------------------------------------------------------------------------------------------------------------------------------------------------------------------------------------------------------------------------------------------------------------------------------------------------------------------------------------------
deg7180000056407_14  -----------------------------------------------------------------------------------------------------------------LLV------FSSL--------------DRSP----------------------------------------CPR-----DQMSNGS-S-------I------------THFLLLAFA---------DT----------REL-------------------QLLHFWLFLGIYLAALLGNGLIITAIACDH----------------RL-HT-------PMYFFLLNLSLLDLGSISTTLPKAMANSLW-D----------------------TR-D-IS------YAGCAAQ----------------------------------------------------------------------------------------------------------------------------------------------------------------------------------------------------------------------------------------------------------------------------------------------------------------------------------------------------------------------------------------------------------------------------------------------------------------------------------------------------------------------------------------------------------------------------------------------------------------------------------
scf7180000059695_155 ---------------------------------------------------------------------------------------------GGVNFYEKRSGFAWRSLSYFFLV------FSSF--------------EQYPY---------------------------------------AKK-----QQMSNGS-S-------I------------TQFLLLAFA---------DT----------REL-------------------QLLHFWLFLGIYLAALLGNGLIITAIACDH----------------RL-HT-------PMYFFLLNLSLLDLGSISTTVPKAMANSLW-D----------------------TR-D-IS------YAGCAAQVSFFFF-----------LMTAEYCLLTVMAYDRYVAICQPL--HYGT-----LLGSRACVHMAAAA----------WASGFL-NA--LLHTANTL-S-LPLC----------HGNA------VDQFFCEI---------------------PQ----ILKLSC--S----HS-YLREVGLLVVSV--CLLFGCFVFIVVSYVEIFRAVL-------------RIPSEQG-R-HK-------AFSTCL--PHLAVA-----------------------------------------------------------------------------------PSLSA--------------------------------------------L---------------PC-------LP------T---------------------------------------------------------------------------------------------------------------------------------------------------------------------------------------------
deg7180000056997_19  ---------------------------------------------------------------------------------------------GGVNFYEKWSGFAWRSLSYFFLV------YSSF--------------EQYPY---------------------------------------AKK-----QQMSNGS-S-------I------------TQFLLLAFA---------DT----------REL-------------------QLLHFWLFLGIYLAALLGNGLIITAIACDH----------------RL-HT-------PMYF--------------------------------------------------------------------------------------------------------------------------------------------------------------------------------------------------------------------------------------------------------------------------------------------------------------------------------------------------------------------------------------------------------------------------------------------------------------------------------------------------------------------------------------------------------------------------------------------------------------------------------------------------------------------------------------------------------
deg7180000038134_11  ---------------------------------------------------------------------------------------------GGVNFYEKWSGFARRSLSYFFLV------YSSF--------------EQYPY---------------------------------------AKK-----QQMSNGS-S-------I------------TQFLLLAFA---------DT----------REL-------------------QLLHFWLFLGIYLAALLGNGLIITAIACDH----------------RL-HT-------PMYFF-------------------------------------------------------------------------------------------------------------------------------------------------------------------------------------------------------------------------------------------------------------------------------------------------------------------------------------------------------------------------------------------------------------------------------------------------------------------------------------------------------------------------------------------------------------------------------------------------------------------------------------------------------------------------------------------------------
deg7180000056824_3   --------------------------------------------------------------------------------------------------------------------------------------------------------------------------------------------------CPTPA-P-------S------------TQFLLLAFA---------DT----------REL-------------------QLLHFWLLLGIYLAALLGNGLIITAIACDH----------------RL-HT-------PMYFFLLNLSILDLGSISTTVPKSMANSLW-D----------------------TR-A-IS------YAGCAAQVF--------------------------------------------------------------------------------------------------------------------------------------------------------------------------------------------------------------------------------------------------------------------------------------------------------------------------------------------------------------------------------------------------------------------------------------------------------------------------------------------------------------------------------------------------------------------------------------------------------------------------------
scf7180000059699_53  ------------------------------------------------------------------------------------------------------------EMALLLL------------------------REVSPN---------------------------LSLSFPSWTVPHAQR-----QQMSNTS-S-------I------------THFLLLAFA---------DT----------REL-------------------QLLHFWLFLAIYLAALLGNGLIITAIACDH----------------RL-HT-------PMYFFLLNLSILDLGCISTTVPKSMVNSLW-D----------------------TK-V-IS------YSGCAAQLFLFVF-----------LISAEFYLLTIMAYDRYVAICQPL--HYGT-----LLGSRACVHMAAAA----------WGSGFL-NA--MLHTANTF-S-LSLC----------KGNA------VDQFFCEI---------------------PQ----ILKLSC--S----HT-YLREVGLIEFSL--SVAFGCFIFIVLSYVQIFRAVL-------------RIPFEQG-W-HK-------TFSTCL--PHLAVVSL---------FV------------------STAMFAY-----------------L-------------------------KPPSISSSS-----------------------------L----DL-VVTVLY---------------SV-------VP------PAVN--PIMYSMRNKELK----NA----L----------------K-------------NL------IREVVFQQ------K------------------------------------------------------------------------------------------------------------
deg7180000056706_7   ------------------------------------------------------------------------------------------------------------EMALVLL------------------------REVSPN---------------------------LSLSFPSWTVPHAQR-----QQMSNTS-S-------I------------THFLLLAFA---------DT----------REL-------------------QLLHFWLFLGIYLAALLGNGLIITAIACDH----------------RL-RT-------PMYFFLLNLSILDMGCISTTVPKSMTNSLW-D----------------------TR-A--------------------------------------------------------------------------------------------------------------------------------------------------------------------------------------------------------------------------------------------------------------------------------------------------------------------------------------------------------------------------------------------------------------------------------------------------------------------------------------------------------------------------------------------------------------------------------------------------------------------------------------------------
deg7180000056705_12  ------------------------------------------------------------------------------------------------------------EMALVLL------------------------REVSPN---------------------------LSLSFPSWTVPHAQR-----QQMSNTS-S-------I------------THFLLLAFA---------DT----------REL-------------------QLLHFWLFLGIYLAALLGNGLIITAIACDH----------------RL-HT-------PMYFFLLNL---------------------------------------------------------------------------------------------------------------------------------------------------------------------------------------------------------------------------------------------------------------------------------------------------------------------------------------------------------------------------------------------------------------------------------------------------------------------------------------------------------------------------------------------------------------------------------------------------------------------------------------------------------------------------------------------------
deg7180000058034_17  ------------------------------------------------------------------------------------------------------------EMALILL------------------------RELSPN---------------------------LSLSFPSWTVPHAQR-----QQMSNTS-S-------I------------THFLLLAFA---------DT----------REL-------------------QLLHFWLFLGIYLGALLGNGLIITAIACDH----------------RL-HT-------PMYFFLLNLSILDLGCISTTVPKSMTN---------------------------------------------------------------------------------------------------------------------------------------------------------------------------------------------------------------------------------------------------------------------------------------------------------------------------------------------------------------------------------------------------------------------------------------------------------------------------------------------------------------------------------------------------------------------------------------------------------------------------------------------------------------------------------
scf7180000059696_18  ------------------------------------------------------------------------------------------------------------EMALILL------------------------REIYPN---------------------------LSLSFPSWTVPHAQR-----QQMSNTS-S-------I------------THFLLLAFA---------DT----------REL-------------------QLLHFWLFLGIYLAALLGNGLIITAIACDH----------------RL-HT-------PMYFFLLNLSLLDLGSISTTVPKSMANSLW-D----------------------TR-A-IS------YSGCAAQLFLFAL-----------MVTAEYYILTIMAYDRYVAICQPL--HYRT-----LLGSRACVHMAAAA----------WGSGFL-TG--LLHTANTF-S-LPLC----------KGNA------VDQFFCEI---------------------PQ----ILKLSC--S----HT-YLREVGLLVVSL--SLGFVFFILIVLSYVQIFRAVL-------------RIPSEQG-R-HK-------TFSMCL--PHLAVVFL---------FV------------------STIIFTY-----------------L-------------------------KPPSISSPS-----------------------------L----DV-VVTVLY---------------AL-------VP------PAFN--PLIYSMRNKELK----NA----L----------------R-------------NL------IREVVFQQ------H------------------------------------------------------------------------------------------------------------
scf7180000059679_130 ------------------------------------------------------------------------------------------------------------EMALVLL------------------------REVSPN---------------------------LSLSFPSWTVPHAQR-----QQMSNTS-S-------I------------THFLLLAFA---------DT----------REL-------------------QLLHFWLFLAIYLAALLGNGLIITTIACDH----------------RL-HT-------PMYFFLLNLSVLDLGCISTTVPKSMANSLW-D----------------------TR-A-IS------YLGCAAQVFLFAF-----------LVIAEYSLLTIMAYDRYVAICQPL--HYGT-----LLGSRACVHMAAAA----------WGTAFL-NS--LLHTINTF-S-LPLC----------KGNA------VDQFFCEI---------------------PP----LLKLSC--S----HA-YLSEIGLLVVSF--SFHFGCFIFIVVSYVQIFRAVL-------------RIPSVQG-R-HK-------AFSTCI--PHLAVVSL---------FV------------------STGMFSY-----------------L-------------------------KPPSISSPS-----------------------------L----DL-LVTVLY---------------SV-------VP------PAVN--PLIYSMRNKELK----NA----L----------------K-------------NL------ILEVVFQQ------Q------------------------------------------------------------------------------------------------------------
deg7180000037900_17  ------------------------------------------------------------------------------------------------------------EMALLLL------------------------REVSPN---------------------------LSLSFPSWTVPHAQR-----QQMSNTS-S-------I------------THFLLLAFA---------DT----------REL-------------------QLLHFWLFLGIYLAALLGNGLIITAIACDH----------------RL-HT-------PLCFFLLNLSLLDLGSISTTVPKSMANSLW-D----------------------TR-A-IS------Y----------------------------------------------------------------------------------------------------------------------------------------------------------------------------------------------------------------------------------------------------------------------------------------------------------------------------------------------------------------------------------------------------------------------------------------------------------------------------------------------------------------------------------------------------------------------------------------------------------------------------------------
deg7180000057285_6   ------------------------------------------------------------------------------------------------------------EMALILL------------------------REVSPN---------------------------LSLSFPSWTVPRAQR-----QQMSNTS-S-------I------------TQFLLLAFA---------DT----------REL-------------------QPLHFWLFLGIYLAALLGNGLIITAIACDH----------------HL-HT-------PMYFFLLNLAILDLSCISTTVPKSMANSLS-D----------------------TR-A-IS------YLGCAAQLFLFAF-----------LFSSR-----------------------------------------------------------------------VF-S--------------------------------------------------------------------S----HH-H----GL----------------------------------------------------------------------------------------------------------------------------------------------------------------------------------------------------------------------------------------------------------------------------------------------------------------------------------------------------------------------------------------------------------------------------------------------
deg7180000057087_4   ------------------------------------------------------------------------------------------------------------EMALILL------------------------REVSPN---------------------------LSLSFPSWTVPHAQR-----QQMSNTS-S-------I------------TQFLLLAFA---------DT----------REL-------------------QLLHFWLFLGIYLAALLGNGLIITAIACDH----------------HL-HT-------PMY---------------------------------------------------------------------------------------------------------------------------------------------------------------------------------------------------------------------------------------------------------------------------------------------------------------------------------------------------------------------------------------------------------------------------------------------------------------------------------------------------------------------------------------------------------------------------------------------------------------------------------------------------------------------------------------------------------
deg7180000056318_6   ------------------------------------------------------------------------------------------------------------EMALILL------------------------REVSPN---------------------------LSLSFPSWTVPHAQR-----QQMSNTS-S-------I------------TQFLLLAFA---------DT----------REL-------------------QFLHFWLFLGIYLAALLGNGLIITVIACDH----------------RL-HT-------PMYFFLLNLSLLDLGSISTTVPKSMANSLW-D----------------------TR-A-IS------YSGCAAQLFLFAF-----------LLVTEYYLLTVMAYDRY------------------------------------------------------------------------------------------------------------------------------------------------------------------------------------------------------------------------------------------------------------------------------------------------------------------------------------------------------------------------------------------------------------------------------------------------------------------------------------------------------------------------------------------------------------------------------------------------
deg7180000056708_15  ------------------------------------------------------------------------------------------------------------EMALLLL------------------------REVSPN---------------------------LSLSFPSWTVPHAQR-----QQMSNTS-S-------I------------THFLLLAFA---------DT----------REL-------------------QLLHFWLFLGIYLAALLGNGLIITAIACDH----------------PL-HI-------PLYFF-------------------------------------------------------------------------------------------------------------------------------------------------------------------------------------------------------------------------------------------------------------------------------------------------------------------------------------------------------------------------------------------------------------------------------------------------------------------------------------------------------------------------------------------------------------------------------------------------------------------------------------------------------------------------------------------------------
scf7180000059694_111 ------------------------------------------------------------------------------------------------------------EMSLILL------------------------REVSSN---------------------------LSLSFPSWTVPHAQR-----QQMSNTS-S-------I------------THFLLLAFA---------DT----------REL-------------------QLLHFWLFLAIYLAALLGNGLIITAIACDH----------------RL-HT-------PMYFFLLNLSILDLGCISTTVPKSMASSLW-D----------------------TR-A-IS------YSGCAAQLFLFAF-----------FLGAEYYILTIMAYDRYVAICQPL--HYGT-----LLGSRACVHMAAAA----------WGSGFI-IA--LLHTANTF-S-LPLC----------KGNA------VDQFFCEI---------------------PP----LLKLSC--S----RA-YLSEIGLLVVTF--SLGFGCFVFIVVSYVQIFRAVL-------------RIPSEQG-W-HK-------AFSTCI--PHLAVVSL---------FA------------------STVVFAN-----------------L-------------------------KPPSISSIS-----------------------------L----DL-VVSVLY---------------SM-------IP------PAVN--PLIYSMRNQELK----NA----L----------------K-------------NL------IREVVFQQ------Q------------------------------------------------------------------------------------------------------------
deg7180000058086_17  ------------------------------------------------------------------------------------------------------------EMALILL------------------------RELSPN---------------------------LSLSFPSWTVPHAQR-----QQMSNTS-S-------I------------THFLLLAFA---------DT----------REL-------------------QLLHFWLFLGIYLGALLGNGLIITAIACDH----------------RL-HT-------PMYFS----------------P--------------------------------------------------------------------------------------------------------------------------------------------------------------------------------------------------------------------------------------------------------------------------------------------------------------------------------------------------------------------------------------------------------------------------------------------------------------------------------------------------------------------------------------------------------------------------------------------------------------------------------------------------------------------------------------
deg7180000056850_17  ------------------------------------------------------------------------------------------------------------------------------------------------------------------------------------------------------S-S-------I------------THFLLLAFA---------DT----------REL-------------------QLLHFWLFLGIYLAALLGNGLIITAIACDH----------------RL-HT-------PMYFFLFNLSLLDLGCISTTVPKSMANSLW-D----------------------TR-A-IS------YAGCAAQVFLFAF-----------LLVAEYYILTIMAYDRYVAICQPL--HYGT-----LMGSRACVHMAAAA----------WGNGFV-TA--LLHTANTF-----------------------------------------------------------------------------------------------------------------------------------------------------------------------------------------------------------------------------------------------------------------------------------------------------------------------------------------------------------------------------------------------------------------------------------------------------------------------------------------------------------------------------------
deg7180000058957_11  ------------------------------------------------------------------------------------------------------------EMALILL------------------------REVSPN---------------------------LSLSFPSWTVPHAQR-----QQMSNTS-S-------I------------NQFLLLAFA---------DT----------REL-------------------QLLHFWLFPGIYLAALLGNGLIITAIACDH----------------CL-HT-------PMYFFLLNLSFLDLGCISTTVPKSMANSLW-D----------------------TR-A-IS------YLGCAAQVFLFAF-----------LLVAEYYILTIMAYDRYVAICQPL--HYGT-----LLGSRACVHMAGAA----------WGNGFL-TA--LLHTANTF-S-LPLC------------NA------M-------------------------------------------------------------------------------------------------------------------------------------L---------WT------------------SS---------------------------------------------------SVNSPH-----------------------------P----Q----ALLL---------------TR-------LP------Q---------------------------------------------------------------------------------------------------------------------------------------------------------------------------------------------
deg7180000056317_7   -----------------------------------------------ELRKVSWKMKRESVK----------------------------------------QGQSRCEMALILL------------------------REVSPN---------------------------LSLSFPSWTVPHAQR-----QQMSNTS-S-------I------------TQFLLLAFA---------DT----------REL-------------------QFLHFWLFLGIYLAALLGNGLIITVIACDH----------------RL-HT-------PMYFFLLNLSLLDLGSISTTVPKSMANSLW-D----------------------TR-A-IS------YSGCAAQLFL-------------------------------------------------------------------------------------------------------------------------------------------------------------------------------------------------------------------------------------------------------------------------------------------------------------------------------------------------------------------------------------------------------------------------------------------------------------------------------------------------------------------------------------------------------------------------------------------------------------------------------
deg7180000057150_12  -------------------------------------------------------------------------------------------------------------------------------------------------------------------------------------GPHAQR-----QQMSNTS-S-------I------------THFLLLAFA---------DT----------REL-------------------QLLHFWLFLGIYLAALLGNGLIITAIACDH----------------RL-HT-------PMYFFLLNLSVLDLGCISTTVPKSMANSLW-D----------------------TR-D-IS------YSGCAAQLFLF------------------------------------------------------------------------------------------------------------------------------------------------------------------------------------------------------------------------------------------------------------------------------------------------------------------------------------------------------------------------------------------------------------------------------------------------------------------------------------------------------------------------------------------------------------------------------------------------------------------------------
deg7180000056858_7   --------------------------------------------------------------------------------------------------------RSN-RKALILL------------------------REISPN---------------------------SSLTLPLRTGPHAQR-----QQMSNTS-S-------I------------THFLLLAFA---------DT----------REL-------------------QLLHFWLFLGIYLAALLGNGLIITAIACDH----------------CL-HT-------PMYFFLLNLSVLDLGCISTTVPKSMANSLW-D----------------------TR-D-IS------YSGCAAQLF--------------------------------------------------------------------------------------------------------------------------------------------------------------------------------------------------------------------------------------------------------------------------------------------------------------------------------------------------------------------------------------------------------------------------------------------------------------------------------------------------------------------------------------------------------------------------------------------------------------------------------
deg7180000056857_8   --------------------------------------------------------------------------------------------------------RSK-RKALILL------------------------REISPN---------------------------SSLTLPLRTGPHAQR-----QQMSNTS-S-------I------------THFLLLAFA---------DT----------REL-------------------QLLHFWLFLGIYLAALLGNGLIITAIACDH----------------RL-HT-------PMYFFLL-----------------------------------------------------------------------------------------------------------------------------------------------------------------------------------------------------------------------------------------------------------------------------------------------------------------------------------------------------------------------------------------------------------------------------------------------------------------------------------------------------------------------------------------------------------------------------------------------------------------------------------------------------------------------------------------------------
deg7180000056856_7   --------------------------------------------------------------------------------------------------------RSK-RKALILL------------------------REISPN---------------------------SSSTLPLRTGPHAQR-----QQMSNTS-S-------I------------THFLLLAFA---------DT----------REL-------------------QLLHFWLFLGIYLAALLGNGLIITAIACDH----------------RL-HT-------PMYF--------------------------------------------------------------------------------------------------------------------------------------------------------------------------------------------------------------------------------------------------------------------------------------------------------------------------------------------------------------------------------------------------------------------------------------------------------------------------------------------------------------------------------------------------------------------------------------------------------------------------------------------------------------------------------------------------------
scf7180000059602_40  --------------------------------------------------------------------------------------------------------RSK-RKALILL------------------------REVSPN---------------------------SSLTLPLRTGPHAQR-----QQMSNTS-S-------I------------TQFFLLAFA---------DT----------RQL-------------------QLLHFWLFLGIYLAALLGNGLIITAIACDH----------------CL-HT-------PMYFFLLNLSILDLGSISTTVPKSMANSLW-D----------------------TR-D-IS------YAGCAAQLFLFVF-----------LM---------------------------------------------------------------------------------------------------------------------------------------------------------------------------------------------------------------------------------------------------------------------------------------------------------------------------------------------------------------------------------------------------------------------------------------------------------------------------------------------------------------------------------------------------------------------------------------------------------------
deg7180000037953_3   -----------------------------------------------------------------------------------------------------------------------------------------------------------------------------------WTVPHAQR-----QQMSNTS-S-------I------------THFLLLAFA---------DT----------REL-------------------QPLHFWLFLGIYLAALLGNGLIITAIACDH----------------RL-HT-------PMYFFLLNLSIPDLGCISTTVPKSMANSLW-D----------------------TR-A-IS------YLGCAVQLFL-------------------------------------------------------------------------------------------------------------------------------------------------------------------------------------------------------------------------------------------------------------------------------------------------------------------------------------------------------------------------------------------------------------------------------------------------------------------------------------------------------------------------------------------------------------------------------------------------------------------------------
deg7180000056566_14  ---------------------------------------------------------------------------------------------------------------------------------------------ICSE---------------------------KSLLTCHCLFSHAQR-----QQMSNTS-S-------I------------THFLLLAFA---------DT----------REL-------------------QLLHFWLFLGIYLAALLGNGLIITAIACDH----------------RL-HT-------PMYFFLLNLSILDLVCISTTVPKSMANSLW-D----------------------TR-A-IS------YSGCAAQLFLFA-----------------------------------------------------------------------------------------------------------------------------------------------------------------------------------------------------------------------------------------------------------------------------------------------------------------------------------------------------------------------------------------------------------------------------------------------------------------------------------------------------------------------------------------------------------------------------------------------------------------------------
deg7180000056567_40  ---------------------------------------------------------------------------------------------------------------------------------------------ICSE---------------------------KSLLTCHCLFSHAQR-----QQMSNTS-S-------I------------THFLLLAFA---------DT----------REL-------------------QLLHFWLFLGIYLAALLGNGLIITAIACDH----------------RL-HT-------PMYFFLLNL---------------------------------------------------------------------------------------------------------------------------------------------------------------------------------------------------------------------------------------------------------------------------------------------------------------------------------------------------------------------------------------------------------------------------------------------------------------------------------------------------------------------------------------------------------------------------------------------------------------------------------------------------------------------------------------------------
deg7180000057298_6   ----------------------------------------------------------------------------------------------------------------------------------------------------------------------------------------------------NTS-S-------I------------THFLLLAFT---------DT----------REL-------------------QLLHFWLFLGIYLAALLGNGLIITAIACDH----------------RL-HT-------PMYFFLLNLAILDLSCISTTVPKSMANSLS-D----------------------NR-A-IS------YLGCAAQLFLFAF-----------FLVAEYSLLTIMAYDRCVAICKPL--HYGT-----LLGSRACVHMAAAA----------W-----------------------------------------------------------------------------------------------------------------------------------------------------------------------------------------------------------------------------------------------------------------------------------------------------------------------------------------------------------------------------------------------------------------------------------------------------------------------------------------------------------------------------------------------------
deg7180000056697_55  ----------------------------------------------------SWKMQR-----------------------------------GGVQ-----QGQGLWEMALILL------------------------REVSPNF----------------------------LCFPPPTGPHAQR-----DQMSNSS-S-------I------------TQFLLLAFS---------AT----------REL-------------------QLLHFWLFLGTYLAALLGNGLIITAIACDH----------------RL-HT-------PMYFFLLNLSLLDLGSISTTLPIAMANSLW-D----------------------TR-D-IS------YAGCDARLFFFLF-----------LISTVFCLLTVMAYDHYIAICQPL--HYGT-----LLGSRACVHMAAAA----------WASGFL-NA--LLHTANTL-S-LPLC----------QGNA------VDQIFCEI---------------------PQ----ILKHSC--S----HS-FLKEVGFVAVSV--CFAFECFVFIVVSYVEIFRAIL-------------RIPSKQG-R-HK-------AFSTCL--PHLAVVSL---------FL------------------GTGIFAY-----------------M-------------------------KLPSICSPA-----------------------------L----DL-VVAVLY---------------SV-------VH------PAVN--PLIYSMRNRELK----DA----L----------------W-------------KL------AQ-------------------------------------------------------------------------------------------------------------------------
scf7180000059582_3   --------------------------------------------------------------------------------------------------------------------------------------------------------------------------------------------------------------------------------LLLAFA---------DT----------REL-------------------QLLHFWLFLGIYLAALLGNGLIITAIACNH----------------RL-HT-------PMYFFLLNLSLLDLGSISTTVPKAMANSLW-D----------------------TR-D-IS------YAECAAQVFFFLF-----------FISAEFSLLTIMAYDRYVAICQPL--HYGT-----LLGSRACVHMAAAA----------WASGFL-NA--LLHTANTL-S-LPLC----------HGNA------VDQVFCEI---------------------PP----VLKLSC--S----DSDYLREV---VVSV--CFAFGCFISIMLSYVEICAK-----------------------R-RK-------T--------------------------------------------------------------------------------------------------------------------------------------------------------------------------------------------------------------------------------------------------------------------------------------------------------------------------------------------------------------------------------
scf7180000059677_9   -------------------------------------------------------------------------------------------------------------------------------------------------------------------------------------------------------------------------------------------------------------------------------------------------------------------------------------------------LNLSIPDLGCISTTVPKSMANSLW-D----------------------TR-A-IS------YSGCAAQVFLFAF-----------LITAEYYILTIMAYDRYVAICQPL--HYGT-----LLGSRACVHMAAAA----------WASGFL-HS--LLHTANTL-S-LPLC----------HGNA------VDQFFCEI---------------------PQ----ILKLSC--S----HS-YLREVGLLVVSA--CLAFGCFVYIVVSYVEIFRAVL-------------RIPSEQG-R-HK-------AFSTCL--PHLAVVSL---------FV------------------STAMFAY-----------------L-------------------------KPPSISSPS-----------------------------L----DL-LVAVLY---------------SV-------VP------PAVN--PLIYSMRNQELK----DA----L----------------R-------------KL------AQWTLFHR------Q------------------------------------------------------------------------------------------------------------
scf7180000059680_29  ---------------------------------------------------------------------------------------------------------------------------------------------------------------------------------------------------------------------------------------------------------------------------------------LFLGIYLAALLGNGLIITAIACDH----------------RL-HT-------PMYFFLLNLSLLDLGSISTTVPKAMANSLW-D----------------------TR-D-IS------YAGCAAQLLLFVF-----------FISAEFCLLTVMAYDRYVAICNPL--HYGT-----LLGSRACVHMAAAA----------WASGFL-YA--LLHTANTF-S-LPLC----------HGNA------VDQFFCEI---------------------PQ----ILKLSC--L----DA-YLREVGLITFSA--FVFLGCFVFIVVSYVEIFRAVL-------------RIPSEQG-R-HK-------AFSTCL--PHLAVVSL---------FV------------------STSMFAY-----------------L-------------------------KPPSISSPV-----------------------------L----NL-VVSFLY---------------SV-------VP------PAVN--PLIYSMRNQELK----DA----L----------------W-------------KL------AQWTLFHR------Q------------------------------------------------------------------------------------------------------------
deg7180000057818_27  ------------------------------------------------------------------------------------------------------------------------------------------------------------------------------------------------------------------------------------------------------------------------------------------------------------------------------------------------------------------------------------------------------------------------------------------------SMAYDRYVAI?NPL--HYGT-----LLGSRACVHLAAAA----------WASGFL-YA--LLHTANTF-S-LPLC----------HGNA------VDQFFCEI---------------------PQ----ILKLSC--S----HS-YLREVGLIAVSA--CLVFGCFVFIVVSYVEIFRAVL-------------RIPSEQG-R-HK-------AFSTCL--PHLAVVSL---------FV------------------STGIFAN-----------------V-------------------------KPPSISSPV-----------------------------L----NL-VVSFLY---------------SV-------VP------PAVN--PLIYSMRNQELK----DA----L----------------W-------------KL------AQWTLFHR------Q------------------------------------------------------------------------------------------------------------
scf7180000059701_8   -------------------------------------------------------------------------------------------------------------------------------------------------------------------------------------------------------------------------------------------------------------------------------------------------LGNGLIITAIACDH----------------RL-HT-------PMYFFLLNLSLLDLGSISTTVPKAMANSLW-D----------------------TR-D-IS------YAGCAAQLFFFLF-----------LITAEVCLLTVMAYDRYVAICHPL--HYGT-----LLGSRACVHMAAAA----------WASGFL-NA--LLHTANTL-S-LPLC----------HGNA------VDQFFCEI---------------------PQ----ILKLSC--S----HS-YLREVGLLVVGV--CLLFGCFVFIVLSYVEIFRSVL-------------RIPSEQG-R-HK-------AFSTCL--PHLAVVSL---------FV------------------STAMFAY-----------------L-------------------------KPPSISSPS-----------------------------L----DL-VVSLLY---------------SV-------VP------PAVN--PLIYSMRNQELK----DA----L----------------W-------------KL------AQWTLFH--------------------------------------------------------------------------------------------------------------------
deg7180000038114_9   --------------------------------------------------------------------------------------------------------------------------------------------------------------------------------------------------------------------------------------------------------------------------------------------------------------------------------L-HT-------PMYFFLLNLSLLDLGSISTTVPKAMANSLW-D----------------------TR-D-IS------YAGCAAQLFFFVF-----------FISAEVCLLTVMAYDRYVAICQPL--QYGT-----LLGSRACVHMAAAA----------WTSGFL-NS--IL-----------------------------------------------------------------------------------------------------------------------------------------------------------------------------------------------------------------------------------------------------------------------------------------------------------------------------------------------------------------------------------------------------------------------------------------------------------------------------------------------------------------------------------------
deg7180000058982_6   -------------------------------------------------------------------------------------------------------------------------------------------------------------------------------------------------------------------------------------------------------------------------------------------------------PATTACT---------------------P-------PLYFFLLNLSLLDLGSISTTLPKAMANSLW-D----------------------TT-D-IS------YAGCAAQLFFFLF-----------FFSAEVCLLTVMAYDRYVAICHPL--HYGA-----LLGSRACVHMAAAA----------WASGFL-NA--LLHTANTL-S-LPLC----------HGNA------VDQFFCEI---------------------PQ----ILKLSC--S----HS-YLREVGLVVVSA--CLAFGCFVFIVVSYVEIFRAVL-------------RIPSEQG-R-H-----------------------------------------------------------------------------------------------------------------------------------------------------------------------------------------------------------------------------------------------------------------------------------------------------------------------------------------------------------------------------------------
deg7180000038019_15  ----------------------------------------------------------------------------------------------------------------------------------------------------------------------------------------------------------------------------------------------------------------------------------------------------------------------------------------------------------SISTTLPKAMANSLW-D----------------------TR-D-IS------YAGCAAQLFLFVF-----------FISAEYCLLTVMAYDRYVAICHPL--HYGT-----LLGSRACVHMAAAA----------WASGFL-NA--LLHMANTF-S-LPLC----------HGNA------VDQFFCEI---------------------PQ----ILKLSC--S----HS-YLREVGLIAVS------------------------------------------------------------------------------------------------------------------------------------------------------------------------------------------------------------------------------------------------------------------------------------------------------------------------------------------------------------------------------------------------------------------------------------------
deg7180000038394_13  ----------------------------------------------------------------------------------------------------------------------------------------------------------------------------------------------------------------------------------------------------------------------------------------------------------------------------------------------------------------------SL--------------------------------------------------------------FISAEVCLLTVMAYDLYVAICHPL--HYGT-----LLGSRACVHMAAAA----------WASGFL-NA--LLHTANTL-S-LPLC----------HGNA------VDQFFCEI---------------------PQ----ILKLSC--S----HS-YLREFGLLVVSV--CLAFGCF--------------------------------------------------------------------------------------------------------------------------------------------------------------------------------------------------------------------------------------------------------------------------------------------------------------------------------------------------------------------------------------------------------------------------------
deg7180000057844_27  -----------------------------------------------------------------------------------------------------------------------------------------------------------------------------------------------------------------------------------------------------------------------------------------------------------ACNH----------------RL-HT-------PMYFFLLNLSLLNLGSISTTLPKAMANSLW-D----------------------TR-D-IS------YAGCAAQLFLFVF-----------FLSAELYLLTVMAYDRYIAICNPL--HYGT-----LLGSRACVHMAAAA----------WASGFL-HS--LLHTVNTL-S-LPLC----------HGNA------VDQFFCEI---------------------PQ----ILKLSC--S----HS-YLREVGLLVVSA--CLAFGCFVFIVVSYVEIFRAVL-------------RIPRDQG-R-HKN------LFPRDL--PHLAVVSL---------FV------------------STAVFAN-----------------L-------------------------KPP----PS--------------------------------------------------------------------P------P--H--P--------------------------------------------------------------WTW----------------------------------------------------------------------------------------------------------------------
deg7180000056247_9   -----------------------------------------------------------------------------------------------------------------------------------------------------------------------------------------------------------------------------------------------------------------------------------------------------------------------------------------------FLLNLAILDLSCISTTVPKSMANSLW-D----------------------TR-A-IS------YAGCAAQVFLFVF-----------LMSAELYLLTIMAYDRYVAICQPL--HYGT-----LLGSRACVLMAAAA----------WASGFL-NS--ILHTASIF-S-LPLC----------KGNS------VDQFFCEI---------------------PQ----ILKLSC--S----YT-YLREVGLLVVSL--SLAFVCFVFIVVSYVEIFRA-------------------------------------------------------------------------------------------------------------------------------------------------------------------------------------------------------------------------------------------------------------------------------------------------------------------------------------------------------------------------------------------------------------------
deg7180000056717_6   ---------------------------------------------------------------------------------------------------------------------------------------------------------------------------------------------------------------------------------------------------------------------------------------------------------------------------------------------------------------------------------------------------------------AGCAAQLFLFVF-----------LMSAELYLLTIMAYDRYVAICQPL--HYGT-----LLGSRACVHMAAAA----------WGSGFL-NS--ILHTANTF-S-LPLC----------KGNS------VDQFFCEI---------------------PQ----ILKLSC--S----YT-YLREVGLLVVSL--SLAFVCFVFI-----------------------------------------------------------------------------------------------------------------------------------------------------------------------------------------------------------------------------------------------------------------------------------------------------------------------------------------------------------------------------------------------------------------------------
scf7180000059598_180 ---------------------------------------------------------------------------------------------------------------------------------------------------------------------------------------------------------------------------------------------------------------------------------------------------------------------------------------------------------GSISTTVPKSMANSLW-N----------------------TR-A-IS------YAGCAAQLFLFVF-----------LVMAEYYILTIMAYDRYVAICQPL--HYGT-----LLGSRACVHMAAAA----------WGSGFL-TG--LLHTANTF-S-LPLC----------KGNA------VDQFFCEI---------------------PP----LLKLSC--S----HT-YLREVGFLVVTL--SLAFVFFIFIMVSYVQIIVSIMLHC---------WK---------------------------------------------------------------------------------------------------------------------------------------------------------------------------------------------------------------------------------------------------------------------------------------------------------------------------------------------------------------------------------------------------
deg7180000057104_15  -------------------------------------------------------------------------------------------------------------------------------------------------------------------------------------------------------------------------------------------------------------------------------------------------------------------------------AS-TP-------PLYFFLLNLSLLDLGCISTTVPKSMANSLW-D----------------------TR-A-IS------YAGCAAQVFLFAF-----------LLVAEYYILTIMAYDRYVAICQPL--HYGT-----LMGSRACVHMAAAA----------WGNGFV-TA--LLHTANTF-S-LPLC----------KGNA------VDQFFCEI---------------------PQ----ILKLSC--S----H-------------------------------------------------------------------------------------------------------------------------------------------------------------------------------------------------------------------------------------------------------------------------------------------------------------------------------------------------------------------------------------------------------------------------------------------------------
deg7180000057331_13  --------------------------------------------------------------------------------------------------------------------------------------------------------------------------------------------------------------------------------------------------------------------------------------------------------------------------------------------------------------TVPKSMANSLW-D----------------------TR-A-IS------YAGCAAQVFLFAF-----------LLVAEYFTLTIMAYDRYVAICQPL--HYGT-----LLGSRACVHMAAAA----------WGSGFL-TA--LLHTANTF-S-LPLC----------KGNA------V-------------------------------------------------------------------------------------------------------------------------------------------------------------------------------------------------------------------------------------------------------------------------------------------------------------------------------------------------------------------------------------------------------------------------------------------------------------------------------------------------------
deg7180000038771_4   -------------------------------------------------------------------------------------------------------------------------------------------------------------------------------------------------------------------------------------------------------------------------------------------------------------------------------------------------------------------------------------------------TR-A-IS------YTGCAAQLFLFAL-----------MVMAEYYLLTVMAYDRYVAICQPL--HYGT-----LLGSRACVLMAAAA----------WGSGFL-TA--LLHTANTF-S-LPLC----------KGNA------VDQFFCEI---------------------PQ----ILKLSC---------------------------------------------------------------------------------------------------------------------------------------------------------------------------------------------------------------------------------------------------------------------------------------------------------------------------------------------------------------------------------------------------------------------------------------------------------------
deg7180000057832_5   ----------------------------------------------------------------------------------------------------------------------------------------------------------------------------------------------------------------------------------------------------------------------------------------------------------------------------------------------------------CISTILPKSMANSLW-D----------------------TR-A-IS------YLGCAAQLFLFSF-----------FLVTEYYILTIMAYDRYVAICQPL--HYET-----LLGSRACVHMAAAV----------WSSGFL-TG--LLHTANTF-S-LPLC----------KGNA------VDQFFCEI---------------------PQ----ILKLSC--S----H-------------------------------------------------------------------------------------------------------------------------------------------------------------------------------------------------------------------------------------------------------------------------------------------------------------------------------------------------------------------------------------------------------------------------------------------------------
deg7180000056736_21  -----------------------------------------------------------------------------------------------------------------------------------------------------------------------------------------------------------------------------------------------------------------------------------------------------------------------------------------------------------ISTTVPKSMANSLW-D----------------------TR-D-IS------YSGCAAQLFLFVF-----------FLVAEYYTLTIMAYDRYVAICQPL--HYGT-----LLGSRACVHMAAAA----------WGGGFL-NS--ILHTANTF-S-LPLC----------KGNA------VDQFFCEI---------------------PQ----ILKLSC--S----HT-YIREVGVIGFSF--SLHILCFIFIMVSYVHIFRAVL-------------RIPS------------------------------------------------------------------------------------------------------------------------------------------------------------------------------------------------------------------------------------------------------------------------------------------------------------------------------------------------------------------------------------------------
deg7180000056846_14  -------------------------------------------------------------------------------------------------------------------------------------------------------------------------------------------------------------------------------------------------------------------------------------------------------------------------------------------------------------------------------------------------------------------------VF-----------LVIAEYSLLTIMAYDRYVAICQPL--HYGT-----LLGSRACVHMAEAA----------WGTAFL-NS--LLHTANTF-S-LPLC----------KGNA------VDQFFCEI---------------------PP----LLKLSC--S----HT-YIREVGVIGFSF--SLHILCFI-------------------------------------------------------------------------------------------------------------------------------------------------------------------------------------------------------------------------------------------------------------------------------------------------------------------------------------------------------------------------------------------------------------------------------
deg7180000056713_14  ------------------------------------------------------------------------------------------------------------------------------------------------------------------------------------------------------------------------------------------------------------------------------------------------------------------------------------------------------------------------------------------------------IS------YLGCAAQLFLFVF-----------LVIAEYSLLIIMAYDRYVAICKPL--HYGT-----LLGSRACVHMAAAA----------WGTAFL-NS--ILHTANTF-S-LPLC----------KGNA------VDQFFCEI---------------------PP----LLKLSC--S----HT-YIR--------------------------------------------------------------------------------------------------------------------------------------------------------------------------------------------------------------------------------------------------------------------------------------------------------------------------------------------------------------------------------------------------------------------------------------------------
scf7180000059518_322 ------------------------------------------------------------------------------------------------------------------------------------------------------------------------------------------------------------------------------------------------------------------------------------------------------IITAIACDH----------------RL-HT-------PMYFFLLNLSILDMGCISTTVPKSMTNSLW-D----------------------TR-A-IS------YLGCAVQLFLFAF-----------LLVAEYYILTIMAYDRYVAICQPL--HYGT-----LLGSRACVHMAAAA----------WGSGFL-TG--LLHTINTF-S-LLLC----------KGNA------VDQFFCEI---------------------PP----LLKLSC--S----HA-YLSEIGLLVVTF--SLGLGCFVFIVVSYVQI----------------------------------------------------------------------------------------------------------------------------------------------------------------------------------------------------------------------------------------------------------------------------------------------------------------------------------------------------------------------------------------------------------------------
deg7180000056218_7   -----------------------------------------------------------------------------------------------------------------------------------------------------------------------------------------------------------------------------------------------------------------------------------------------------------------------------------------------------------------------LW-D----------------------TR-A-IS------YAGCAAQVFLFAF-----------LLVAEYYILTIMAYDRYVAICQPL--HYGT-----LLGSRACVHMAGAA----------WGNGFL-TA--LLHTANTF-S-LPLC----------KGNA------VDQFFCEI---------------------PP----LLKLSC--S----HA-YLSEIGLVVVTF--SLGFGCFVFIVVSYV------------------------------------------------------------------------------------------------------------------------------------------------------------------------------------------------------------------------------------------------------------------------------------------------------------------------------------------------------------------------------------------------------------------------
deg7180000056842_7   -------------------------------------------------------------------------------------------------------------------------------------------------------------------------------------------------------------------------------------------------------------------------------------------------------------------------------------------------------------------------------------------------------A------YLGCAVQLFLFAF-----------LLVAEYYILTIMAYDRYVAICQPL--HHGT-----LLGSRACVHMAAAA----------WGSGFV-TG--LLHTANTF-S-LPLC----------KGNA------VDQFFCEI---------------------PP----LLKLSC--S----HA-YLSEVGLLVVTF--SLGLGCFVFIVVSYVQIFRAVL-------------RIPSEQG-R-HK----------------------------------------------------------------------------------------------------------------------------------------------------------------------------------------------------------------------------------------------------------------------------------------------------------------------------------------------------------------------------------------
deg7180000056762_23  ---------------------------------------------------------------------------------------------------------------------------------------------------------------------------------------------------------------------------------------------------------------------------------------------------------------------------------------------------------GCISTTVPKSMTNSLW-D----------------------TR-A-IS------YLGCAVQLFLFAF-----------LLVAEYYILTIMAYDRYVAICQPL--HYGT-----LLGSRACVHMAAAA----------WGSGFL-TG--LLHTINTF-S-LLLC----------KGNA------VDQFFCEI---------------------PP----LLKLSC--S----HA-YLSEIGLLVVTF--SLGLGCFVFIVVSYVQIFRTVL-------------RIPSEQG-R-HK-------AF-------------------------------------------------------------------------------------------------------------------------------------------------------------------------------------------------------------------------------------------------------------------------------------------------------------------------------------------------------------------------------
deg7180000056209_37  ------------------------------------------------------------------------------------------------------------------------------------------------------------------------------------------K-----EKMSNGS-S-------I------------TQFLLLAFA---------DT----------WEL-------------------QLLHFWLFLGIYLAALLGNSLIITAIACDH----------------HL-HT-------PMYFFLLNLSILDLGCISTTVPKSMANSLW-D----------------------TR-A-IS------YSGCFAQVFWFLF-----------LVVAEYCVLTVMAYDRYVAICKPL--HYGT-----LMGSRACVHMAAAA----------WGTAFL-NS--LIHTANTF-S-LPLC----------KGNA------VDQFFCEI---------------------PP----LLKLFC--S----DS-YLREVGLLVVSG--FLFWGCFVFIVLSYVQIFRAVL-------------RIP-------------------------------------------------------------------------------------------------------------------------------------------------------------------------------------------------------------------------------------------------------------------------------------------------------------------------------------------------------------------------------------------------
deg7180000057899_8   -------------------------------------------------------------------------------------------------------------------------------------------------------------------------------------------------------------------------------------------------------------------------------------------IYLAALLGNGLIITAIACDH----------------RL-HT-------PMYFFLLNLSILDLGSISTTVPKSMANSLW-D----------------------TR-A-IS------YAGCAAQLFLFVF-----------LMSAELYLLTIMAYDRYVAICQPL--HYGT-----LLGSRACVHMAAAA----------WGSGFL-NS--ILHTANTF-S-LPLC----------KGNS------VDQFFCEI---------------------PQ----ILKLSC--S----YT-YLRE-------------------------------------------------------------------------------------------------------------------------------------------------------------------------------------------------------------------------------------------------------------------------------------------------------------------------------------------------------------------------------------------------------------------------------------------------
deg7180000056255_5   ----------------------------------------------------------------------------------------------------------------------------------------------------------------------------------------------------------------------------------------------------------------------------------------------------------------------------------DT-------PMYFFLLNLSILDLGSISTTVPKSMANSLW-D----------------------TR-A-IS------YAGCAAQVFLFVF-----------LMSAELYLLTIMAYDRYVAICQPL--HYGT-----LLGSRACVLMAAAA----------WASGFL-NS--ILHT---------------------------------------------------------------------------------------------------------------------------------------------------------------------------------------------------------------------------------------------------------------------------------------------------------------------------------------------------------------------------------------------------------------------------------------------------------------------------------------------------------------------------------------
deg7180000037898_6   -------------------------------------------------------------------------------------------------------------------------------------------------------------------------------------------------------------------------------------------------------------------------------------------------------ITAIPCDH----------------HL-HT-------PMYFFLLNLSILDLGSISTTVPKSMANSLW-D----------------------TR-A-IS------YAGCAAQVFLFVF-----------LMSAELYLLTIMAYDRYVAICQPL--HYGT-----LLGSRACVLMAAAA----------WASGFL-NS--I------------------------------------------------------------------------------------------------------------------------------------------------------------------------------------------------------------------------------------------------------------------------------------------------------------------------------------------------------------------------------------------------------------------------------------------------------------------------------------------------------------------------------------------
deg7180000038191_20  ----------------------------------------------------------------------------------------------------------------------------------------------------------------------------------------------------------------------------------------------------------------------------------------FLGIYLAALLGNGLIITAIACDH----------------RL-HT-------PMYFFLLNLSVLDLGSISTTVPKSMTNSLW-D----------------------TR-A-IS------YLGCATQVFWFLF-----------LVVAEYYILTIMAYDRYVAICQPL--HYGT-----LMGSRACVHMAAAA----------WASGFL-NS--ILHTANTF-S-LPLC----------KGNA------VDQFFCEI---------------------PQ----ILKLSC---------------------------------------------------------------------------------------------------------------------------------------------------------------------------------------------------------------------------------------------------------------------------------------------------------------------------------------------------------------------------------------------------------------------------------------------------------------
deg7180000056768_5   -------------------------------------------------------------------------------------------------------------------------------------------------------------------------------------------------------------------------------------------------------------------------------------------------------------------------------------------------LNLSILDLGSISTTVPKSMANSLW-D----------------------TR-A-IS------YLGCATQVFWFLF-----------LVVAEYYILTIMAYDRYVAICQPL--HYGT-----LLGSRACVHMPAAA----------WGNGFL-TA--LLQTANTF-S-LPLC----------KGNT------VDQFFCEI---------------------PQ----ILKLS----------------------------------------------------------------------------------------------------------------------------------------------------------------------------------------------------------------------------------------------------------------------------------------------------------------------------------------------------------------------------------------------------------------------------------------------------------------
deg7180000056725_21  ----------------------------------------------------------------------------------------------------------------------------------------------------------------------------------------------------------------------------------------------------------------------------------FLHFWLFLGIYLAALLGNGLIITAIACDH----------------RL-HT-------PMYFFLLNLSVLDLGSISTTVPKSMVNSLW-N----------------------TR-A-IS------YLGCTTQVFWFLF-----------LVVAEYYILTIMAYDRYVAICQPL--HYGT-----LLGSRACVLMAAAA----------WGSGFL-TA--LLHTANTF-S-LPLC----------KGNA------VDQFFCEI---------------------P--------------------------------------------------------------------------------------------------------------------------------------------------------------------------------------------------------------------------------------------------------------------------------------------------------------------------------------------------------------------------------------------------------------------------------------------------------------------------
deg7180000037995_11  --------------------------------------------------------------------------------------------------------------------------------------------------------------------------------------------------------------------------------------------------------------------------------------------------------------------------------L-HT-------PMYFFLLSLSVLDLGCISTTVPKSMANSLW-D----------------------TR-A-IS------YAGCAAQLFLFVL-----------MITAEYYILTFMAYDRYVAICQPL--HYGT-----LLGSRACVHMAAAA----------WGIGFL-TA--LL-----------------------------------------------------------------------------------------------------------------------------------------------------------------------------------------------------------------------------------------------------------------------------------------------------------------------------------------------------------------------------------------------------------------------------------------------------------------------------------------------------------------------------------------
deg7180000037997_14  --------------------------------------------------------------------------------------------------------------------------------------------------------------------------------------------------------------------------------------------------------------------------------------------------------------T----------------AS-TP-------PLYFFLLNLSVLDLGCISTTVPKSMANSLW-D----------------------TR-A-IS------YAGCAAQLFLFVL-----------MITAEYYILTFMAYDRYVAICQPL--HYGT-----LLGSRACVHMA-------------------------------------------------------------------------------------------------------------------------------------------------------------------------------------------------------------------------------------------------------------------------------------------------------------------------------------------------------------------------------------------------------------------------------------------------------------------------------------------------------------------------------------------------------------------
deg7180000039010_4   -----------------------------------------------------------------------------------------------------------------------------------------------------------------------------------------------------------------------------------------------------------------------------------------------------------------------------------T-------PMYFFLLNLSILDLGCISTTVPKSMANSLW-D----------------------TR-A-IS------YTGCAAQLFLFAL-----------MVMAEYYLLTVMAYDRYVAICQPL--HYGT-----LLGSRACVLMAAAA----------WGSG--------------------------------------------------------------------------------------------------------------------------------------------------------------------------------------------------------------------------------------------------------------------------------------------------------------------------------------------------------------------------------------------------------------------------------------------------------------------------------------------------------------------------------------------------
deg7180000057418_3   -------------------------------------------------------------------------------------------------------------------------------------------------------------------------------------------------------------------------------------------------------------------------------------------------------------------------------RL-HI-------PLYFFLLNLSLLDLGSISTTVPKSKANSLR-D----------------------TR-A-IS------YSGCAAQLFLFAL-----------MVMAEYYLLTVMAYDRYVAICQPL--HYGT-----LLGSRACVLMAAAA----------WGSGFL-TA--L------------------------------------------------------------------------------------------------------------------------------------------------------------------------------------------------------------------------------------------------------------------------------------------------------------------------------------------------------------------------------------------------------------------------------------------------------------------------------------------------------------------------------------------
scf7180000059637_247 --------------------------------------------------------------------------------------------------------------------------------------------DVSPN---------------------------FSLAFLPWTGPHVQR-----DQMSNGS-S-------I------------TQFLLLEFA---------DT----------REL-------------------QLLHFWLFLGIYLAALLGNGLIITAIACDH----------------RL-HT-------PMYFFLLNLSFLDLGSISTTVPKAMANSLR-D----------------------TR-D-IS------YAGCAAQLFFCLF-----------LITAEYCLLTVMAYDRYVAICQPL--HYRT-----LLGSRACVHMAAAA----------WASGFL-TA--LLHTANTF-S-LPLC----------KGNA------VDQFFCEI---------------------PP----LLKLSC--S----HT-YLREVGVSVLSA--CLAFGCFVFIVVSYVQIFRAVL-------------RIPSEQG-R-HK-------AFSTCL--PHLAVVSL---------FV------------------STI????????ISPATCPFPAEQGL-------------------------RATVLHCCC-----------------------------L----GG-VCRAG-------------------------------------------------------------------------------------------------------------------------------------------------------------------------------------------------------------------------------
deg7180000056707_14  ----------------------------------------------------------------------------------------------------------------------------------------------------------------------------------------------------------------------------------------------------------------------------------------------------------------------------------------------------------------------------------------------------------------------------------------------------DRYVAICQPL--HYGT-----LLGSRACVLMAAAA----------WGSGFL-TA--LLHTANTF-S-LPLC----------KGNA------VDQFFCEI---------------------PQ----ILKLSC--S----HT-YLREVGVIVLSA--CFGFGCFVFIVLSYVQIFRAVL-------------R---------------------------------------------------------------------------------------------------------------------------------------------------------------------------------------------------------------------------------------------------------------------------------------------------------------------------------------------------------------------------------------------------
deg7180000058972_20  ---------------------------------------------------------------------------------------------------------------------------------------------------------------------------------------------------------------------------------------------------------------------------------------------------------------------------------------------------------------------NSLW-N----------------------TR-A-IS------YLGCTTQVFWFLF-----------LVVAEYYILTIMAYDRYVAICQPL--HYGT-----LLGSRACVLMAAAA----------WGSGFL-TA--LLHTANTF-S-LPLC----------KGNA------VDQFFCEI---------------------PQ----ILKLSC--S----HT-YLREVGVIVLSA--CFGFGCFVFIVLSYVQIFR--------------------------------------------------------------------------------------------------------------------------------------------------------------------------------------------------------------------------------------------------------------------------------------------------------------------------------------------------------------------------------------------------------------------
deg7180000056769_5   --------------------------------------------------------------------------------------------------------------------------------------------------------------------------------------------------------------------------------------------------------------------------------------------------------------------------------------------------------------------------------------------------------------------------F-----------LVVAEYYILTIMAYDRYVAICQPL--HYGT-----LLGSRACVHMPAAA----------WGNGFL-TA--LLQTANTF-S-LPLC----------KGNT------VDQFFCEI---------------------PQ----ILKLSC--S----HT-YLREAGLIVV-------------------------------------------------------------------------------------------------------------------------------------------------------------------------------------------------------------------------------------------------------------------------------------------------------------------------------------------------------------------------------------------------------------------------------------------
deg7180000057350_23  ----------------------------------------------------------------------------------------------------------------------------------------------------------------------------------------------------------------------------------------------------------------------------------------------------------------------------------------------------------------------------------------------------------------------------------------LAEYCVLTVMAYDRYVAICQPL--HYGT-----LLGSRACVHMAAAA----------WGSGFL-TA--LLHTANTF-S-LPLC----------KGNA------VDQFFCEI---------------------PQ----ILKLSC--S----HT-YLREVGVIVVSF--SLSLACFVFILLSYVQIFRAVL-------------RIPSEQG-R-HK-------TFSTCL--PHLAVVSL---------FV------------------STAMFAY-----------------L-------------------------NAPLISS---------------------------------------------------------------------------------------------------------------------------------------------------------------------------------------------------------------------------------------------------------------------------
deg7180000057407_25  ------------------------------------------------------------------------------------------------------------------------------------------------------------------------------------------------------------------------------------------------------------------------------------------------------------------------------------------------------------------------W-D----------------------TR-A-IS------YAGCVAQVFLFLF-----------LITAEYYILTIMAYDRYVAICQPL--HYGT-----LMDNRACVHMAAAA----------WGGGFL-TA--LLHTANTF-S-LPLC----------KGNA------VDQFFCEI---------------------PQ----ILKLSC--S----HS-YLREVGLLVFSA--SFAFVCFVFIVMSYVQIFRAVL-------------RIPREQG-Q-HK-------TFSTCL--PHLAVVSL---------FV------------------STAVFAN-----------------L-------------------------KPPSISSPS-----------------------------L----DL-VVAVLY---------------SV-------VP------PEVN--P---------------------------------------------------------------------------------------------------------------------------------------------------------------------------------------
deg7180000057452_14  -----------------------------------------------------------------------------------------------------------------------------------------------------------------------------------------------------------------------------------------------------------------------------------------------------------------------------------------------------------------------------------------------------------------CAAQLFLVAF-----------LAMAEYYLLTVMAYDRYVAICQPL--HYGT-----LMDNRACVHMAAAA----------WGGGFL-TA--LLHTANTF-S-LPLC----------KGNA------VDQFFCEI---------------------PP----LLKLFC--S----HF-YLREFGLLVFSA--SF-------------------------------------------------------------------------------------------------------------------------------------------------------------------------------------------------------------------------------------------------------------------------------------------------------------------------------------------------------------------------------------------------------------------------------------
scf7180000059572_132 ------------------------------------------------------------------------------------------------------------------L------------------------INVS------------------------------SLSTVPL--PRLKKCAMAAPSMSSSS-W-------C------------SQ-----------------------------TP-------------------GSCSTWLFLGIYLAALLGNGLIITAIACDH----------------RL-HT-------PMYFFLLNLSLLDLGSISTTVPKAMANSLW-D----------------------TR-A-IP------YLGCAAQVFFFFF-----------CATAEFYLLTVMAYDRYIAICKPL--HYGT-----LLGSRACVSMAAAA----------WGSGFL-NA--VLHTANTF-S-LPLC----------QDNA------LDQFFCEI---------------------PQ----ILKLSC--S----DSDYLREAGLLVFSL--LVAFGCFVFILFSYVQIFRAVL-------------SIPSERG-R-HK-------AFSTCL--PHLAVVSL---------FT------------------STGIIAY-----------------L-------------------------KPPSISSPS-----------------------------L----DL-GIAVLY---------------SL-------VP------PAVN--PFIYSMKNQELK----DS----L----------------W-------------KL------AQWTLFHQ------Q------------------------------------------------------------------------------------------------------------
scf7180000059670_328 -----------------------------------------------------------------------------------------------------------------------------------------------------------------------------------------------------------------------------------HTL---------EE----------WEL-------------------QLLHFWLFLGIYLAALLGNGLTITAIACDH----------------RL-HT-------PMYFFLLNLSLLDLGSISTTVPKAMANSLW-D----------------------TR-D-IS------YSGCAAQLFLFFF-----------FISAEFYLLTVMAYDRYVAICNPL--HYGT-----LLGSRACVHMAAAA----------WASGFL-TS--LLHTANTL-S-LPLC----------HGNA------VDQFFCEI---------------------PP----VLKLSC--S----DSDYLREV---VVSV--CFAFGCFISIMLSYVEIFRAVL-------------RINSEQG-Q-LE-------SFSTCL--PHLPMVCV---------FL------------------STVNFAH-----------------R-------------------------KPLSISSPS-----------------------------L----HLDGCCVLHGA-----------SGSE-------RPHLQHEKPAAQRCP----MESESME-----------------------------------------------------MF---------------------------------------------------------------------------------------------------------------------
deg7180000057211_6   -------------------------------------------------------------------------------------------------------------------------------------------------------------------------------------------------------------------------------------------------------------L-------------------QLLHFWLFLGIYLAALLGNGLIITAIACDH----------------RL-HT-------PMYFFLLNLSILDLGSISTTVPKSMTNSLW-D----------------------TR-A-IS------YLGCAAQLFLVAF-----------LAMAEYYLLTVMAYDRYVAICQPL--HYGT-----LMDNRACVHMAAAA----------WGGGFL-TA--LLHTA--------------------------------------------------------------------------------------------------------------------------------------------------------------------------------------------------------------------------------------------------------------------------------------------------------------------------------------------------------------------------------------------------------------------------------------------------------------------------------------------------------------------------------------
deg7180000057408_17  -----------------------------------------------------------------------------------------------------------------------------------------------------------------------------------------------------------------------------------------------DT----------REL-------------------QPLHFWLFLGIYLAALLGNGLIITAIACDH----------------RL-HT-------PMYFFLLNLSVLDLGCISTTVPKSMANSLW-D----------------------TR-A-IS------YAGCVAQVFLFLF-----------LITAEYYILTIMAYDRYVAICQPL--HYGT-----LMDNRACVHMAAAA----------WGGGIL-TA---------------------------------------------------------------------------------------------------------------------------------------------------------------------------------------------------------------------------------------------------------------------------------------------------------------------------------------------------------------------------------------------------------------------------------------------------------------------------------------------------------------------------------------------
deg7180000057771_33  ---------------------------------------------------------------------------------------------------------------------------------------------------------------------------------------------------------------------------------------------------------------------------------------------------PATTASTPPCTS----------------SS-ST-------SLS--------LTLGFISTTVPKSMTNSLW-D----------------------TW-A-IS------YSGCAAQLFLFLF-----------FLGAECALLTIMAYDRYVAICQPL--HYGT-----LLGSRACAHMAAAA----------WGSGFL-NS--ILHTTNTF-S-LPLC----------KGNA------VDQFFCEI---------------------PL----LLKLSC--S----HT-YLRDFGLLGFSL--CLAFGCFVFIVVSYVQIFRAVL-------------RIPSDHR-R-HK-------TFST-----------------------------------------------------------------------------------------------------------------------------------------------------------------------------------------------------------------------------------------------------------------------------------------------------------------------------------------------------------------------------
deg7180000058011_19  -------------------------------------------------------------------------------------------------------------------------------------------------------------------------------------------------------------------------------------------------------------------------------------------------------------------------------------------------------------------------------------------------------------------------------------------------------FAICQPL--HYGT-----LLGSRACVHMAAAA----------WGSGFL-NS--FLHTANTF-S-LPLC----------KGNA------VDQFFCEI---------------------PP----LLKLSC--S----HT-YLRDLGLLGFSL--CLAFGCFVFIVV---------------------------------------------------------------------------------------------------------------------------------------------------------------------------------------------------------------------------------------------------------------------------------------------------------------------------------------------------------------------------------------------------------------------------
deg7180000038713_12  -------------------------------------------------------------------------------------------------------------------------------------------------------------------------------------------------------------------------------------------------------------------------------------------------------------------------------------------------------------------------------------------------------------------------LF-----------FLGAECALLTIMAYDRYVAICQPL--HYGT-----LLGSRACVHMAAAA----------WGSGFL-NS--FLHTANTF-S-RPLC----------KGNA------VDQFFCEI---------------------PQ----ILKLSC--S----HS-YLRQVGLL---------------------------------------------------------------------------------------------------------------------------------------------------------------------------------------------------------------------------------------------------------------------------------------------------------------------------------------------------------------------------------------------------------------------------------------------
scf7180000059646_72  --------------------------------------------------------------------------------------------------------------------------------------------------------------------------------------------------------------------------------------------------------------------------------------------YLAALLGNGLIITAIACDH----------------HL-HT-------PMYFFLFNLSLLDLGCISTTVPKSMANSLW-D----------------------TR-A-IS------YLGCAAQVFLFLF-----------LVIAEYSLLTVMAYDRYVAICQPL--HYGT-----LLGSRACVLLAAAA----------WGTAFL-NA--LLHTINTF-S-LPLC----------KGNT------VDQFFCEI---------------------PQ----ILKLSC--S----HT-YRREVGLLVVSV--SFHFGFFIFIVVSYVQIFRAVL-------------RIPSVQG-K-HK-------AFSTCL--PHLAVVSL---------FV------------------STGMFSY-----------------L-------------------------KPPSISSPS-----------------------------L----DL-VVTVLY---------------SL-------VP------PAVN--PIIYSMRNKELK----NA----L----------------K-------------NL------ILRVVFQQ------Q------------------------------------------------------------------------------------------------------------
deg7180000056763_5   --------------------------------------------------------------------------------------------------------------------------------------------------------------------------------------------------------------------------------------------------------------------------------------------------------------------------------------------------------------------------------------------------------------YLGCAAQVFLFLF-----------LVIAEYSLLTVMAYDRYVAICQPL--HYGT-----LLGSRACVLLAAAA----------WGTAFL-NA--LLHTINTF-S-LPLC----------KGNT------VDQFFCEI---------------------PQ----ILKLSC--S----HT-YRREVGLLVVSV--SF-------------------------------------------------------------------------------------------------------------------------------------------------------------------------------------------------------------------------------------------------------------------------------------------------------------------------------------------------------------------------------------------------------------------------------------
deg7180000056764_8   -----------------------------------------------------------------------------------------------------------------------------------------------------------------------------------------------------------------------------------------------------------------------------------------------------------------------------------------------------------------------------------------------------------------CAAQVFLFLF-----------LVIAEYSLLTVMAYDRYVAICQPL--HYGT-----LLGSRACVLLAAAA----------WGTAFL-NS--LLHTINTF-S-LPLC----------KGNT------VDQFFCEI---------------------PQ----ILKLSC--S----HS-YLREVGLLVVSV--SFHFVFFILIVLSYVQIFRAVL-------------RIPSEQR-A-------------------------------------------------------------------------------------------------------------------------------------------------------------------------------------------------------------------------------------------------------------------------------------------------------------------------------------------------------------------------------------------
deg7180000056559_18  --------------------------------------------------------------------------------------------------------------------------------------------------------------------------------------------------------------------------------------------------------------------------------------------------------------------------------------------------------------------------------------------------------------------------------------------------------------------------------VLLAAAA----------WGTAFL-NS--LLHTINTF-S-LPLC----------KGNT------VDQFFCEI---------------------PQ----ILKLSC--S----HS-YLREVGLLVVSV--SFHFVFFYLIVLSYVQIFRAVL-------------RIPSVQG-Q-HK-------AFSTCL--PHLAV--------------------------------------------------------------------------------------------------------------------------------------------------------------------------------------------------------------------------------------------------------------------------------------------------------------------------------------------------------------------
deg7180000056948_31  -----------------------------------------------------------------------------------------------------------------------------------------------------------------------------------------------------------------------------------------------------------------------------------------------------------------------------------------------------------------KSMTNSLW-D----------------------TR-A-IS------YLGCATQVFWFLF-----------LVVAEYYILSIMAYDRYVAICQPL--HYGT-----LMGSRACVHMAAAA----------WASGFL-NS--ILHTANTF-S-LPLC----------KGNA------VDQFFCEI---------------------PQ----ILKLSC--S----HI-YLREAGLIVVTL--SLGFGFFIFIVMSYVQIFRAVL-------------RIPSEQG-R-HK-------AFSTCL--PHLAVVSL---------FV------------------STVIFAY-----------------L-------------------------KPPSISSPS-----------------------------L----DL-VVTVLY---------------SL-------VP------PAVN--PLIYS-----------------------------------------------------------------------------------------------------------------------------------------------------------------------------------
deg7180000056760_9   ----------------------------------------------------------------------------------------------------------------------------------------------------------------------------------------------------------------------------------------------------------------------------------------------------------------------------------------------------------SISTTVPKSMANSLW-N----------------------TR-A-IS------YLGCATQVFWFLF-----------LVVAEYYILTIMAYDRYVAICQPL--HYGT-----LLGSRACVHMAAAV----------WISGFL-TA--LLHTANTF-S-LPLC----------KGNA------VDQFFCEI---------------------PP----LLKLSC--S----HT-YIREVGLIVVTL--SLGSGFFIFIVVSYVQIFRAVL-------------RIPSEQG-R-HK-------AFSTCI--PHLAVVSL---------FV------------------STIIFAY-----------------L-------------------------KPPSISSPS-----------------------------L----DL-VVSLLY---------------S--------------------------------------------------------------------------------------------------------------------------------------------------------------------------------------------------------------
deg7180000037913_9   ---------------------------------------------------------------------------------------------------------------------------------------------------------------------------------------------------------------------------------------------------------------------------------------------------------------------------------------------------------GPISTTVPKSMANSLW-D----------------------TR-A-IS------YLGCATQVFWFLF-----------LVVAEYYILTIMAYDRYVAICQPL--HYGP-----LLGSRACVHMAAAV----------WSSGFV-TA--LLQTANTF-S-LPLC----------KGNA------VDQFFCEI---------------------PQ----ILKLSC--S----HT-YLREAGLIVVTL--SLGFGFFIFIVVSYVQIFRAVL-------------RIPSEQG-R-HK-------AFSTCL--PHLAVVSL---------FV------------------STVIFAY-----------------L-------------------------KPPSISSPS-------------------------------------------------------------------------------------------------------------------------------------------------------------------------------------------------------------------------------------------------------------------------
deg7180000056188_21  -------------------------------------------------------------------------------------------------------------------------------------------------------------------------------------------------------------------------------------------------------------------------------------------------------------------------------------------------------------------------------------------------------S------YLGCATQVFWFLF-----------LVVAEYYILTIMAYDRYVAICQPL--HYGT-----LLGSRACVHMAAAV----------WSSGFL-TA--LLHTANTF-S-LPLC----------KGNA------VDQFFCEI---------------------PQ----ILKLSC--S----HT-YVREVGLIVVTL--SLGFGFFIFIVVSYVQIFRAVL-------------RIPSEQG-R-HK-------A--------------------------------------------------------------------------------------------------------------------------------------------------------------------------------------------------------------------------------------------------------------------------------------------------------------------------------------------------------------------------------
deg7180000038011_16  -----------------------------------------------------------------------------------------------------------------------------------------------------------------------------------------------------------------------------------------------------------------------------------------------------------------------------------------------------------------------------------------------------------------------------------------------------------------------------RACVLMAAAV----------WSSGFL-TA--LLHTANTF-S-LPLC----------KGNA------VDQFFCEI---------------------PP----LLKLSC--S----HT-YVREVGLLVVSL--SLGFGFFIFIVVSYVQIFRAVL-------------RIPSEQG-R-HK-------A--------------------------------------------------------------------------------------------------------------------------------------------------------------------------------------------------------------------------------------------------------------------------------------------------------------------------------------------------------------------------------
deg7180000056337_9   -----------------------------------------------------------------------------------------------------------------------------------------------------------------------------------------------------------------------------------------------------------------------------------------------------------------------------------------------------------------------------------------------------------------CAAQLFLFSF-----------FLVTEYYILTIMAYDRYVAICQPL--HYET-----LLGSRACVHMAAAV----------WSSGFL-TG--LLHTANTF-S-LPLC----------KGNA------VDQFFCEI---------------------PQ----ILKLSC--S----HT-YLREVGLLVVSL--SLGFGFFIFIVVSYVQIFRAVL-------------RIPSEQG-R-HK-------AFSTCL--PHLAVVSL---------FV------------------STIIFA------------------------------------------------------------------------------------------------------------------------------------------------------------------------------------------------------------------------------------------------------------------------------------------------------------------------------
deg7180000057242_10  --------------------------------------------------------------------------------------------------------------------------------------------------------------------------------------------------------------------------------------------------------------------------------------------------------------------------------------------------------------------------------------------------------------------------------------------------------------------------LGSRACVHMAAAA----------WGSGFV-TG--LLHTANTF-S-LPLC----------KGNA------VDQFFCEI---------------------PP----LLKLSC--S----HA-YLREFGLLVVTF--SLGFGCFIFIMVSYVQIFKAVL-------------RIPSEQG-R-HK-------SFSTCL--PHLAVVSL---------FI------------------STVMFAH-----------------L-------------------------KPPSVSSPS-----------------------------F----DL-TVTVLY---------------SV-------VP------PAVN--PLIYSMRN--------------------------------------------------------------------------------------------------------------------------------------------------------------------------------
deg7180000056843_6   --------------------------------------------------------------------------------------------------------------------------------------------------------------------------------------------------------------------------------------------------------------------------------------------------------------------------------------------------------------------------------------------------------------------------------------------------------------------------------------A----------WGSGFV-TG--LLHTANTF-S-LPLC----------KGNA------VDQFFCEI---------------------PP----LLKLSC--S----HA-YLSEVGLLVVTF--SLGLGCFVFIVVSYVQIFRAVL-------------RIPSEQG-R-HK-------AFSTCI--PHLAVVSL---------FG------------------STVVFAH-----------------L-------------------------KP--------------------------------------------------------------------------------------------------------------------------------------------------------------------------------------------------------------------------------------------------------------------------------
deg7180000038666_8   ------------------------------------------------------------------------------------------------------------------------------------------------------------------------------------------------------------------------------------------------------------------------------------------------------------------------------------------------------------------------------------------------------------------AAQVFLFAF-----------LLVAEYFTLTIMAYDRYVAICQPL--HYGT-----LLGSRACVHMAAAA----------WGNGFL-TA--LLHTANTF-S-LPLC----------KGNA------VDQFFCEI---------------------PP----LLKLSC--S----HA-YLSEIGLVVVTL--SLGFGFFIFIVVSYVQIFRAVL-------------RIPSEQG-R-HK-------AFSTCI--PHLAVVSL---------FV------------------STIIFSY-----------------L-------------------------KPPSS------------------------------------------------------------------------P------P--H--SWIWS-----------------------------------------------------------------------------------------------------------------------------------------------------------------------------------
deg7180000038663_20  ---------------------------------------------------------------------------------------------------------------------------------------------------------------------------------------------------------------------------------------------------------------------------------------------------------------------------------------------------------------------------------------------------------------------------------------------------------ICQPL--HYGT-----LLGSRACVHMAGAA----------WGNGFL-TA--LLHTANTF-S-LPLC----------KGNA------VDQFFCEI---------------------PP----LLKLSC--S----HA-YLSEIGLVVVTF--SLGFGCFVFIVLSYVQIFRAVL-------------RIPSEQG-R-HK-------AFSTCI--PHLAVVSL---------FV------------------STIIFAY-----------------L-------------------------KPPS------------------------------------------------------------------------------------------------------------------------------------------------------------------------------------------------------------------------------------------------------------------------------
deg7180000056684_6   ---------------------------------------------------------------------------------------------------------------------------------------------------------------------------------------------------------------------------------------------------------------------------------------------------------------------------------------------------------------------------------------------------------------------------------------------------------------------------------------------------SGFL-TG--LLHTINTF-S-LLLC----------KGNA------VDQFFCEI---------------------PP----LLKLSC--S----HA-YLSEIGLLVVTF--SLGLGCFVFIVVSYVQIFRAVL-------------RIPSEQG-R-HK-------AFSTCI--PHLAVVSL---------FG------------------STVVFAH-----------------L-------------------------KPPSMSSP--------------------------------------------------------------------------------------------------------------------------------------------------------------------------------------------------------------------------------------------------------------------------
deg7180000056219_7   --------------------------------------------------------------------------------------------------------------------------------------------------------------------------------------------------------------------------------------------------------------------------------------------------------------------------------------------------------------------------------------------------------------------------------------------------------------------------LGSRACVHMAGAA----------WGNGFL-TA--LLHTANTF-S-LPLC----------KGNA------VDQFFCEI---------------------PP----LLKLSF--S----HA-YLSEIGLVVVTF--SLGFGCFVFIVLSYVQIFRAVL-------------RIPSEQG-R-HK-------AFSTCI--PHLAVVSL---------FV------------------STIIFAY-----------------L-------------------------KPPLHLLP-----------------------------------------ILG---------------SG-------------------------------------------------------------------------------------------------------------------------------------------------------------------------------------------------------------
deg7180000057414_8   -------------------------------------------------------------------------------------------------------------------------------------------------------------------------------------------------------------------------------------------------------------------------------------------------------------------------------------------------------------------------------------------------------------------------------------------------------------------------------------------------------------LHTANTF-S-LPLC----------KGNA------VDQFFCEI---------------------PP----LLKLSC--S----HA-YLSEIGLVVVTF--SLGFGCFVFIVVSYVQIFRAVL-------------RIPSEQG-R-HK-------AFSTCI--PHLAVVSL---------FV------------------STIIFSY-----------------L-------------------------KPPSISSPS-----------------------------L----DL-VLTVLY---------------AL-------VP------PAVE--PPHLQHEEQG------------------------------------------------------------------------------------------------------------------------------------------------------------------------------
deg7180000057398_7   -------------------------------------------------------------------------------------------------------------------------------------------------------------------------------------------------------------------------------------------------------------------------------------------------------------------------------------------------------------------------------------------------------------------------------------------------------------------------------------------------------------------F-S-LPLC----------KGNA------VDQFFCEI---------------------PP----LLKLSF--S----HA-YLSEIGLVVVTF--SLGFGCFVFIVLSYVQIFRAVL-------------RIPSEQG-R-HK-------AFSTCL--PHLAVVSL---------FV------------------STIIFSY-----------------L-------------------------KPPLISSSS-----------------------------L----DL-VVTVLY---------------AL-------VP------PA--------------------------------------------------------------------------------------------------------------------------------------------------------------------------------------------
deg7180000038453_10  -----------------------------------------------------------------------------------------------------------------------------------------------------------------------------------------------------------------------------------------------------------------------------------------------------------------------------------------------------------------------------------------------------------------------------------------AEYYILTIMAYDRYVAICQPL--HYGT-----LMGSRACVHMAAAA----------WGNGFV-TA--LLHTANTF-S-LPLC----------KGNA------VDQFFCEI---------------------PQ----ILKLSC--S----HS-YLREVWLLVVSL--SLGFVCFVFIVLSYVQIFRAVP-------------WIPSEQG-R-HK-------AFSTCL--PHLAAVSL---------FV------------------STAMFAY-----------------L-------------------------KPPSMSSPS-----------------------------L----DL-MVTV--------------------------------------------------------------------------------------------------------------------------------------------------------------------------------------------------------------------------------
deg7180000056057_24  -----------------------------------------------------------------------------------------------------------------------------------------------------------------------------------------------------------------------------------------------------------------------------------------------------------------------------------------------------------------------------------------------------------------------------------------------------------------YGT-----LLGSRACAHMAAAA----------WGSGFL-NS--ILHTTNTF-S-LPLC----------KGNA------VDQFFCEI---------------------PL----LLKLSC--S----HT-YLRDFGLLGFSL--CLAFGCFVFIVVSYVQIFRAVL-------------RIPSDHR-R-HK-------TFSTCL--PHLAVVSL---------FV------------------GTGIFAH-----------------L-------------------------KPPSISSPS-----------------------------L----DV-VVAVLY---------------AL-------VP------PAVN--PLIYSMRNKEIK----DA----L----------------W-------------KL------FEY------------------------------------------------------------------------------------------------------------------------
deg7180000039001_7   -----------------------------------------------------------------------------------------------------------------------------------------------------------------------------------------------------------------------------------------------------------------------------------------------------------------------------------------------------------------------------------------------------------------------------------------------------------QPL--HYGT-----LLGSRACVHMAAAA----------WGSGFL-NS--FLHTANTF-S-RPLC----------KGNA------VDQFFCEI---------------------PQ----ILKLSC--S----HT-YLRELGLLGFSL--CLAFGCFVFIVVSYVQIFRAVL-------------RIPSDHR-R-HK-------SFSTCL--PHLAVVSL---------FV------------------GTGIFAH-----------------L-------------------------KPPSISSPS-----------------------------L----DV-VEAVLY---------------AL-------VP----------------------------------------------------------------------------------------------------------------------------------------------------------------------------------------------------
deg7180000056169_21  --------------------------------------------------------------------------------------------------------------------------------------------------------------------------------------------------------------------------------------------------------------------------------------------------------------------------------------------------------------------------------------------------------------------------------------------------------------------------------------------------------------------------------------------------FFCEI---------------------PQ----ILKLSC--S----HT-YLRELGLLGFSL--CLAFGCFVFIVVSYVQIFRAVL-------------RIPSDHR-R-HK-------SFSTCL--PHLAVVSL---------FV------------------GTGIFAH-----------------L-------------------------KPPSISSPS-----------------------------M----DV-VVAVLY---------------AL-------VP------PAVN--PLIYSMRNKELK----DA----L----------------W-------------KL------FEYVLLQI------IR-----------------------------------SPLSH-------------------------------------------------------------------
deg7180000056055_17  ----------------------------------------------------------------------------------------------------------------------------------------------------------------------------------------------------------------------------------------------------------------------------------------------------------------------------------------------------------------------------------------------------------------------------------------------------------------------------------------------------------------------------------------------------------------------------------------------------------------------------SYVQIFRAVL-------------RIPSDHR-R-HK-------TFSTCL--PHLAVVSL---------FV------------------GTGIFAH-----------------L-------------------------KPPSISSPS-----------------------------L----DV-VVAVLY---------------AL-------VP------PAVN--PLIYSMRNKELK----DA----L----------------W-------------KL------FEYVLLQI------IR-----------------------------------SPLSH-------------------------------------------------------------------
deg7180000056056_16  -------------------------------------------------------------------------------------------------------------------------------------------------------------------------------------------------------------------------------------------------------------------------------------------------------------------------------------------------------------------------------------------------------------------------------------------------------------------------------------------------------------------------------------------------------------------------------------------------------GLLGFSL--CLAFGCFVFIVVSYVEIFRAVL-------------RIPSDHR-R-HK-------SFSTCL--PHLAVVSL---------FV------------------GTGIFAH-----------------L-------------------------KPPSISSPS-----------------------------L----DV-VVAVLY---------------TL-------VP------PAVN--PLIYSMRNKELK----DA----L----------------W-------------KL------FEYVLLQI------IR-----------------------------------SPL---------------------------------------------------------------------
GgORE.10g1FN         --------------------------------------------------------------------------------------------------------------------------------------------------------------------------------------------------MPNSS-S-------I------------SEFLLLALA---------DT----------RQL-------------------QLLHFWLLLGIYLAALLGNGLISTAVACKY----------------RL-HT-------PMYFFLLNLSLLDLACISTTLPKAMANALW-H----------------------TR-D-I-------YAGCAAQHFFFLF-----------LFGAEYSLLTIMSYDRYIAICKPL--HYGT-----LLGSRACATMAAAA----------WGTGVP-YS--LMHTASTF-S-QTQC----------PFKG------VNQFFCEI---------------------PH----ILKLSC--S----ESDFLRETGFIVVTV--LAIFGCFAVILFPYVQIFRAVL-------------RMPSEQG-R-HK-------AFSTCL--PHLVVVSL---------FV------------------CTDFLAY-----------------L-------------------------KPHSLVSPY-----------------------------L----NL-VVSFLY---------------SV-------VP------PTLN--PLIYIMRNQELK----DA----V----------------R-------------KI------MSWTHFSR------D------------------------------------------------------------------------------------------------------------
GgORE.2g1FN          --------------------------------------------------------------------------------------------------------------------------------------------------------------------------------------------------MANSS-S-------I------------SEFLLLALA---------DT----------RQL-------------------QLLHFWLLLGIYLAALLGNGLISTAVACDH----------------RL-HT-------PMYFFLLNLALLDLGCISTTLPKAMANALW-H----------------------TR-A-IS------YAGCAAQVFFFVF-----------FISAEYSLLTVMSYDRYVAICKPL--HYGT-----LLGSRACATMAAAA----------WGSGLL-NA--LLHTANTF-S-LPLC----------QGNA------VDQFFCEI---------------------PH----ILKLSC--S----DA-YLREVGLIVFSA--LALLGCFVFILFSYVQIFRAVL-------------RMPSVQG-R-HK-------AFSTCL--PHLAVLSL---------LV------------------CSAFFAY-----------------L-------------------------KPPSISSPF-----------------------------L----DQ-LVSFLY---------------SV-------VP------PALN--PLIYSIRNQELK----DA----L----------------W-------------KL------MTKRLLKA----------------------------------------------MNCPSL-----SI--------------------------------------------------------
GgORU.454g1FN        --------------------------------------------------------------------------------------------------------------------------------------------------------------------------------------------------MPNSS-S-------I------------SEFLLLALA---------DT----------RQL-------------------QLLHFWLLLGIYLAALLGNGLISTAVACDH----------------RL-HT-------PMYFFLLNLALLDLGCISTTLPKAMANALW-H----------------------TR-D-IS------YAGCAAQVFFFVF-----------FLSAEYSLLTIMSYDRYVAICKPL--HYRT-----LLGSRACATMAAAA----------WGTGLL-NA--LLHTANTF-S-LPLC----------HGNV------VDQFFCEI---------------------PH----ILKLSC--S----DA-YLREVGLIVFSA--LALLGCFVFILFSYVQIFRAVL-------------RMPSVQG-R-HK-------AFSTCL--PHLAVLSL---------LV------------------CSAFFAY-----------------L-------------------------KPPSISSPF-----------------------------L----DQ-LVSFLY---------------SV-------VP------PALN--PLIYSIRNQELK----DA----L----------------W-------------KL------MTKRLLKA----------------------------------------------MNCPSL-----SI--------------------------------------------------------
GgORE.4g1FN          --------------------------------------------------------------------------------------------------------------------------------------------------------------------------------------------------MPNSS-S-------I------------SEFLLLALA---------DT----------RQL-------------------QLLHFWLLLGIYLAALLGNGLISTAVACDH----------------HL-HT-------PMYFFLLNLALLDLGCISTTLPKAMANAFW-D----------------------TR-D-IS------YTGCAAQVFFFLF-----------FLAAEYSILTIMSYDRYVAICKPL--HYGT-----LLGSRACATMAAAA----------WGTGVI-YS--LLHTANTF-S-LPLC----------QGNA------VDQFFCEI---------------------PH----ILKLSC--S----DA-YLREVGLIVLSV--PMEFGCFVFIVVSYVQIFRAVL-------------RMPSEQG-R-HK-------AFSTCL--PHLAVVSL---------FL------------------STGMVAY-----------------L-------------------------KPHSVSSPS-----------------------------L----DI-VVSFLY---------------SV-------VP------PALN--PLIYSMRNQELK----DA----L----------------W-------------KL------MTNRLLKA----------------------------------------------MNCPSL-----SI--------------------------------------------------------
GgORU.643g1FN        --------------------------------------------------------------------------------------------------------------------------------------------------------------------------------------------------MPNSS-S-------I------------SEFLLLALA---------DT----------RQL-------------------QLLHFWLLLGIYLAALMGNGLISTAIACDH----------------HL-HT-------PMYFFLLNLALLDLGCISTTLPKAMANAFW-G----------------------TR-D-IS------YAGCAAQVFFFLF-----------FLAAEYSILTIMSYDRYVAICKPL--HYGT-----LLGSRACATMAAAA----------WGTGVI-YS--LLHTANTF-S-LPLC----------QGNA------VDQFFCEI---------------------PH----ILKLSC--S----DA-YLREVGLIVLSV--PMEFGCFVFIVVSYVQIFRAVL-------------RMPSEQG-R-HK-------AFSTCL--PHLAVVSL---------FL------------------STGMVAY-----------------L-------------------------KPHSVSSPS-----------------------------L----DI-VVSFLY---------------SV-------VP------PALN--PLIYSMRNQELK----DA----L----------------W-------------KL------MTNRLLKA----------------------------------------------MNCPSL-----SI--------------------------------------------------------
GgORU.200g1FN        --------------------------------------------------------------------------------------------------------------------------------------------------------------------------------------------------MPNSS-S-------I------------SEFLLLALA---------DT----------RQL-------------------QLLHFWLLLGIYLAALLGNGLISTAVACDH----------------RL-HT-------PMYFFLLNLALLDLGCISTTLPKAMANALW-H----------------------TR-A-IS------YAGCAAQVFLFVF-----------LMSTEYSVLTVMSYDRYVAICKPL--HYGT-----LLGSRACATMAVAA----------WGTGVL-YS--LLHTANTF-S-LPLC----------QGNA------VDQFFCEI---------------------PQ----ILKLSC--S----DA-YLREAGLIAFSV--AMEFGCFIFIVVSYVQIFRAVL-------------RMPSEQG-R-HK-------AFSTCL--PHLAVLSL---------FL------------------STGMIAY-----------------L-------------------------KPHSVSSPS-----------------------------L----DI-VVSFLY---------------SV-------VP------PALN--PLIYSMRNQELK----DA----L----------------W-------------KL------MTKRLLKA----------------------------------------------MNCPCL-----SI--------------------------------------------------------
GgORU.301g1FN        --------------------------------------------------------------------------------------------------------------------------------------------------------------------------------------------------MPNSS-S-------V------------SEFLLLALA---------DT----------RQL-------------------QLLHFWLLLGIYLAALLGNGLISTAVACDH----------------RL-HT-------PMYFFLLNLALLDLGCISTTLPKAMANALW-H----------------------TR-A-IS------YAGCAAQVFFFLF-----------FLAAEYSILTIMSYDRYVAICKPL--HYGT-----LLGSRACATMAAAA----------WGTGLP-NA--VLQTANTF-S-LPLC----------QGNA------VDQFFCEI---------------------PH----ILKLSC--S----ES-YLREVGLLLFSV--CLAVGCFVFIVVSYVQIFRAVL-------------RMPSEQG-R-HK-------AFSTCL--PHLAVVSL---------FL------------------STGMVAY-----------------L-------------------------KPPSISSAS-----------------------------L----DL-VVSFLY---------------SV-------VP------PTVN--PVIYSMRNQKLK----DA----L----------------W-------------KV------MTKYILKA----------------------------------------------MNCPSL-----SMLDL-----------------------------------------------------
GgORU.592g1FN        --------------------------------------------------------------------------------------------------------------------------------------------------------------------------------------------------MPNSS-S-------I------------SEFLLLALA---------DT----------RQL-------------------QLLRFWLLLGIYLAALLGNGLISKAVACDH----------------RL-HT-------PMYFFLLNLALLDLGCISITLPKAMANALW-H----------------------TR-A-IS------YAGCAAQVFFFVF-----------FLSAEYSILTVMSYDHYVAICKPL--HYGT-----LLGSRACATMAAAA----------WGTGVL-TS--VLHTANTF-S-LPLC----------QGNA------VDQFFCEI---------------------PQ----ILNLSC--SK-SFKS-YLREVGLLLFIV--CLSFGCFVFIVVSYVQIFRAVL-------------RMPSDQG-W-HK-------AFSTCL--PHLAVVSL---------FL------------------STGMVAY-----------------L-------------------------KPSSISSPF-----------------------------L----DL-VVSFLY---------------SV-------VP------PTLN--PLIYSMRNRELK----DA----L----------------W-------------KR------MTKYIWKA----------------------------------------------MNCPSL-----SIHDL-----------------------------------------------------
GgORU.265g1FN        --------------------------------------------------------------------------------------------------------------------------------------------------------------------------------------------------MPNSS-S-------I------------SEFLLLALA---------DT----------RQL-------------------QLLHFWLLLGIYLAALLGNGLISTAVACDH----------------RL-HT-------PMYFFLLNLALLDLGCISTTLPKAMANALW-R----------------------TR-A-IS------YAGCAAQVFFFVF-----------FLSAEYSLLTVMSYDRYMAICKPL--HYRT-----LLGSRACATMAAAA----------WGSGLL-HA--VMHTANTF-S-LPLC----------QGNV------VNQFFCEI---------------------PH----ILKLSC--S----ESNYLREVGRIVVSV--LLELGCFVFIVVSYVQIFRAVL-------------RMPSEQG-R-HK-------AFSTCL--PHLAVLSL---------LV------------------SSAFFAY-----------------L-------------------------KPSSISSPS-----------------------------L----NL-VVSFLY---------------SV-------VP------SAVN--PIIYSMRNQELK----DA----L----------------W-------------KL------MTSCILKA----------------------------------------------MNFPSL-----SIHDL-----------------------------------------------------
GgORU.266g1FN        --------------------------------------------------------------------------------------------------------------------------------------------------------------------------------------------------MANSS-S-------I------------SEFLLLALA---------DT----------RQL-------------------QLLHFWLLLGIYLAALLGNGLISTAVACDH----------------RL-HT-------PMYFFLLNLALLDLGCISTTLPKAMANALW-H----------------------TR-H-IS------YAGCAAQVFFFVF-----------FISAEYSLLTVMSYDRYVAICKPL--HYGT-----LLGSRACATMAAAA----------WGTGLL-YS--LLHTANTF-S-LPLC----------QGNA------VDHFFCEI---------------------PQ----ILKLSC--S----ESEFLRELGLLSTSA--FIGVGCFVFIVVSYMQIFRAVL-------------RMQSEQG-R-HK-------AFSTCL--PHLAVLSL---------LI------------------SSGFFAY-----------------L-------------------------KPYSISSPS-----------------------------L----DL-VVSFLY---------------SV-------VP------PAVN--PLIYSMRNQELK----DA----L----------------W-------------KL------MTKYIWKA----------------------------------------------MNCPSL-----SLHVL-----------------------------------------------------
GgORU.315g1FN        --------------------------------------------------------------------------------------------------------------------------------------------------------------------------------------------------MPNSS-S-------I------------SEFLLLALA---------DT----------RQL-------------------QLLHFWLLLGIYLAALLGNGLISTAVACDH----------------RL-HT-------PMYFFLLNLALLDLGCISTTLPKAMANALW-H----------------------TR-A-IS------YAGCAAQVFFFLF-----------FISAEYSLITVMSYDRYVAICKPL--HYGT-----LLGSRACATMAAAA----------WGTGLL-YS--LLHTANTF-S-LPLC----------HGNA------VDHFFCEI---------------------PQ----ILKLSC--S----ESEFLRELGLLSTSA--FIGVGCFVFIVVSYVQIFRAVL-------------RMPSEQG-R-HK-------AFSTCL--PHLAVLSL---------LI------------------SSGFFAY-----------------L-------------------------KPSSISSPS-----------------------------L----DL-MVSFLY---------------SV-------VP------PAVN--PLIYSMRNQELK----DA----L----------------W-------------KL------MTKYIWKA----------------------------------------------MNCPSL-----SLHVL-----------------------------------------------------
GgORU.359g1FN        --------------------------------------------------------------------------------------------------------------------------------------------------------------------------------------------------MPNSS-S-------V------------SEFLLLALA---------DT----------RQL-------------------QLLHFWLLLGIYLAALLGNGLISTAVACDH----------------RL-HT-------PMYFFLLNLALLDLGCISTTLPKAMANALW-H----------------------TR-D-IS------YAGCAAQVFFFFF-----------FISAEYSLLTVMSYDRYVAICKPL--HYGT-----LLGSRACATMAAAA----------WGTGLF-HA--LLHSANTF-S-LPLC----------QSNA------VDQFFCEI---------------------PH----ILKLSC--S----ES-YLREVGLIVVSV--LLELGCFVFIVVSYVQIFRAVL-------------RIPSEQG-R-HK-------AFSMCL--PHLAVLSL---------LV------------------SSAFFAY-----------------L-------------------------KPSSISSPS-----------------------------L----DM-VVSFLY---------------SV-------VP------PTVN--PLIYSMRNQELK----DA----V----------------W-------------KL------MTSFILKT----------------------------------------------MNCPTL-----SIHDL-----------------------------------------------------
GgORU.406g1FN        --------------------------------------------------------------------------------------------------------------------------------------------------------------------------------------------------MPNSS-S-------I------------SEFLLLALA---------DT----------RQL-------------------QLLHFWLLLGIYLAALLGNGLISTAVACDH----------------RL-HT-------PMYFFLLNLALLDLGCISTTLPKAMANALW-H----------------------NR-A-IS------YAGCATQVFFFVF-----------FISSDYSLLTMMSYDCYVAICKPL--HYGT-----LLGSRACAIMAAAA----------WGTGLF-HA--LLHTANTF-S-LPLC----------QGNA------VDQFFCEI---------------------PQ----ILKLSC--S----DA-YLREAGLIVVSV--LLELGCFVFIVVSYVQIFRAVL-------------RIPSEQG-R-HK-------AFSTCL--PHLAVLSL---------LV------------------SSAFFAY-----------------L-------------------------KPSSISSPS-----------------------------L----DL-VVSFLY---------------SV-------VP------PAVN--PLIYSMRNQELK----DA----L----------------W-------------KL------MTKYIWKA----------------------------------------------MNCPSL-----SLHVL-----------------------------------------------------
GgORU.277g1FN        --------------------------------------------------------------------------------------------------------------------------------------------------------------------------------------------------MPNSS-S-------I------------SEFLLLALA---------DT----------RQL-------------------QLLHFWLLLGIYLAALLGNGLISTAVACDH----------------RL-HT-------PMYFFLLNLALLDLGCISTTLPKAMANALW-H----------------------TR-H-IS------YAGCAAQVFFFLF-----------FISAEYCILTIMSYDRYVAICKPL--HYGT-----LLGSRACATMAAAA----------WGTGLL-YS--LLHTANTF-S-LPLC----------QGNA------VDQFFCEI---------------------PQ----ILKLAC--S----ESEFLRELGLLSTSA--FIGVGCFVFIVVSYVQIFRAVL-------------RMPSEQG-R-HK-------AFSTCL--PHLAVLSL---------LV------------------STVVFAY-----------------L-------------------------KPPAISFQS-----------------------------L----DL-VVSFLY---------------TV-------GP------PTVN--PLIYSMRNQKLK----DA----L----------------W-------------KL------VTSCILKT----------------------------------------------MNCPSL-----SVHDL-----------------------------------------------------
GgORU.603g1FN        --------------------------------------------------------------------------------------------------------------------------------------------------------------------------------------------------MPNSS-S-------I------------SEFLLLALA---------DT----------RQL-------------------QLLHFWLLLGIYLAALLGNGLISTAVACDH----------------RL-HT-------PMYFFLLNLALLDLGCISTTLPKAMANALW-H----------------------TR-A-IS------YAGCAAQVFFFLF-----------FISAEYCILTIMSYDRYVAICKPL--HYGT-----LLGSRACATMAAAA----------WGTGLL-YS--LLHTANTF-S-LPLC----------QGNA------VDQFFCEI---------------------PQ----ILKLAC--S----ESEFLRELGLLSTSA--FIGVGCFVFIVVSYVQIFRAVL-------------RMPSEQG-R-HK-------AFSTCL--PHLAVLSL---------FV------------------STVVFAY-----------------L-------------------------KPPAISFQS-----------------------------L----DL-VVSFLY---------------TV-------GP------PTVN--PLIYSMRNQKLK----DA----L----------------W-------------KL------VTSCILKT----------------------------------------------MNCPSL-----SVHDL-----------------------------------------------------
GgORU.307g1FN        --------------------------------------------------------------------------------------------------------------------------------------------------------------------------------------------------MPNSS-S-------I------------SEFLLLALA---------DT----------RQL-------------------QLLHFWLLLGIYLAALLGNGLISTAVACDH----------------RL-HT-------PMYFFLLNLALLDLGCISTTLPKAMANALW-H----------------------TR-A-IS------YAGCAAQVFFFLF-----------FISSEYSILTIMSYDRYVAICKPL--HYGT-----LLGSRACATMAAAA----------WGTGVL-YS--LMHTASVF-S-LPLC----------QGNA------VDQFFCEI---------------------PQ----ILRLSC--S----ESEFLRELGLLSTSA--FIGVGCFVFIVVSYVQIFRAVL-------------RMPSEQG-R-HK-------AFSTCL--PHLAVVSL---------FL------------------STGMAAY-----------------L-------------------------RPSSISSPF-----------------------------L----DL-VVSFMY---------------SV-------VP------PTLN--PIIYSMRNQELK----NS----L----------------W-------------KL------MTRCIMKT----------------------------------------------MNCSS----------------------------------------------------------------
GgORU.348g1FN        --------------------------------------------------------------------------------------------------------------------------------------------------------------------------------------------------MPNSS-S-------I------------SEFLLLALA---------DT----------PQL-------------------QLLHFWLLLGIYLAALLGNGLISTAVACDH----------------RL-HT-------PMYFFLLNLALLDLGCISTTLPKAMANALW-D----------------------TT-A-IS------YAACVAQVFFFLF-----------FLSAEYSLLTIMSYDRYVAICKPL--HYGT-----LMDSRACATMATAA----------WGSGLL-YS--LLHTASVF-S-VPLC----------QGNA------VDQFFCEI---------------------PQ----ILRLSC--S----ESEFLRELGLLSTSA--FIGVGCFVFIVVSYVQLFRAVL-------------RIPSEQG-R-HK-------AFSTCL--PHLAVVSL---------FL------------------STGMAAY-----------------L-------------------------RPSSISSPF-----------------------------L----DL-VVSFMY---------------SV-------VP------PTLN--PIIYSMRNQELK----NS----L----------------W-------------KL------MTRCIMKT----------------------------------------------MNCSS----------------------------------------------------------------
GgORU.319g1FN        --------------------------------------------------------------------------------------------------------------------------------------------------------------------------------------------------MPNSS-S-------I------------SEFLLLALA---------DT----------RQL-------------------QLLHFWLLLGIYLAALLGNGLISTAVACDH----------------RL-HT-------PMYFFLLNLALLDLGCISTTLPKAMANALW-D----------------------TR-A-IS------YAGCAAQVFFFFF-----------LFSAEYSILTIMSYDRYVAICKPL--HYGT-----LLGSRACATMAAAA----------WGTGLL-YA--VLHTANTF-S-LPLC----------QGNA------VDQFFCEI---------------------PH----ILKLSC--S----QS-YLKEIGLIALSV--LVFFGCFVFIVVSYVQIFRAVL-------------RMPSEQG-R-HK-------AFSTCL--PHLAVVSL---------FV------------------STAIFAY-----------------L-------------------------KPPSISSTS-----------------------------L----DL-VVAVLY---------------SV-------VP------AALN--PIIYSMRNQLLK----DA----L----------------W-------------EL------MAKCLLKA----------------------------------------------MNCPSL-----YM--------------------------------------------------------
GgORU.389g1FN        --------------------------------------------------------------------------------------------------------------------------------------------------------------------------------------------------MPNSS-S-------I------------SEFLLLALA---------DT----------QQL-------------------QLLHFWLLLGIYLAALLGNGLISTAVACDH----------------RL-HT-------PMYFFLLNLALLDLGCISTTLPKAMANALW-H----------------------TR-A-IS------YAGCAAQVFFFFF-----------LFSAEYSILTIMSYDRYVAICKPL--HYGT-----LLGSRACATMAAAA----------WGTGLL-YA--VLHTANTF-S-LPLC----------QGNA------VDQFFCEI---------------------PH----ILKLSC--S----QS-YLKEIGLIALSV--LVFFGSFVFIVVSYVQIFRAVL-------------RMPSEQG-R-HK-------AFSTCL--PHLAVVFL---------FL------------------STGMFAY-----------------L-------------------------KPPSISSTS-----------------------------L----DL-VVAVLY---------------SV-------VP------PAVN--PIIYSMRNQLLK----DA----L----------------W-------------EL------MAKCLLKA----------------------------------------------MNCPCL-----YM--------------------------------------------------------
GgORU.610g1FN        --------------------------------------------------------------------------------------------------------------------------------------------------------------------------------------------------MANSS-S-------I------------SEFLLLALA---------DT----------RQL-------------------QLLHFWLLLGIYLAALLGNGLISTAVACDH----------------RL-HT-------PMYFFLLNLALLDLGCISTTLPKAMANALW-H----------------------TR-H-IS------YAGCAAQVFFFFF-----------LFGAEYCILTIMSYDRYVAICKPL--HYGT-----LLGSRACATMAVAA----------WGTGLL-YA--VLHTANTF-S-LPLC----------QGNA------VDQFFCEI---------------------PH----ILKLSC--S----QS-YLKEIGLIALSV--LVFFGSFVFIVVSYVQIFRAVL-------------RMPSEQG-R-HK-------AFSTCL--PHLAVLSL---------FL------------------STGMFAY-----------------L-------------------------KPPSISSTS-----------------------------L----DL-VVAVLY---------------SV-------VP------PALN--PIIYSMRNQLLK----DA----L----------------W-------------EL------MAKCLLKA----------------------------------------------MNCPSL-----YM--------------------------------------------------------
GgORU.179g1FN        --------------------------------------------------------------------------------------------------------------------------------------------------------------------------------------------------MPNSS-S-------I------------SEFLLLALA---------DT----------RQL-------------------QLLHFWLLLGIYLAALLGNGLISTALACDH----------------RL-HT-------PMYFFLLNLALLDLGCISTTLPKAMANALW-G----------------------TR-A-IS------YAGCAAQVFFFVF-----------FLSAEYSLFTMMSYDRYVAICKPL--HYGT-----LLGSRACATMAAAA----------WGTGAL-YS--LLHTANTF-S-LPLC----------QGNL------VDQFFCEI---------------------PH----ILKLSC--S----QS-YLKEAGLSMFSA--LFFFASFVFIVVSYVEIFRAVL-------------RMPSEQG-R-HK-------AFSMCL--PHLGVLSL---------FV------------------ITGFFAY-----------------L-------------------------KPHSISSPS-----------------------------L----DL-MVSFLY---------------SV-------VP------PTLN--PIIYSMRNQELK----DA----L----------------W-------------KL------MTKRPLKA----------------------------------------------MNCPSL-----SI--------------------------------------------------------
GgORU.321g1FN        --------------------------------------------------------------------------------------------------------------------------------------------------------------------------------------------------MPNSS-S-------I------------SEFLLLALA---------DT----------RQL-------------------QLLHFWLLLGIYLAALLGNGLISTAVACDH----------------RL-HT-------PMYFFLLNLALLDLGCISTTLPKAMANALR-H----------------------TR-D-IS------YAGCAAQVFFFVF-----------FLSAEYSLFTIMSYDRYVAICKPL--HYGT-----LLGSRACASMAAAV----------WGTGAL-YS--LLHTANTF-S-LPLC----------QGNL------VDQFFCEI---------------------PH----ILKLSC--S----QS-YLRKAGLSVFSA--LFFFASFVFIVVSYVQIFRAVL-------------RMPSEQG-R-HK-------AFSTCL--PHLAVLSL---------FV------------------ITGFFAY-----------------L-------------------------KPHSISSPS-----------------------------L----DL-MVSFLY---------------SV-------VP------PTLN--PIIYSMRNRELK----DA----L----------------W-------------KL------MTKCIWKS----------------------------------------------MNCPSF-----SI--------------------------------------------------------
GgORU.408g1FN        --------------------------------------------------------------------------------------------------------------------------------------------------------------------------------------------------MPNSS-S-------I------------SEFLLLALA---------DT----------RQL-------------------QLLHFWLLLGIYLAALLGNGLISTAVACDH----------------RL-HT-------PMYFFLLNLALLDLGCISTTLPKAMANARW-H----------------------TR-D-IS------YAGCAAQVFFFVF-----------FLSAEYSLFTI--YDRYVAICKPL--HYGT-----LLGSRACASMAAAV----------WGTGLL-YS--LLHTANTF-S-LPLC----------QGNA------VDQFFCEI---------------------PH----ILKLSC--S----QS-YLREAGLLMFSA--LFFFASFVFIVVSYVQIFRAVL-------------RMPSEQG-R-HK-------AFSTCL--PHLAVLSL---------FV------------------ITGFFAY-----------------L-------------------------KPHSISSPS-----------------------------L----DL-MVSFLY---------------SV-------VP------PTLN--PIIYSMRNREHK----DA----L----------------W-------------KL------MTKCIWKA----------------------------------------------MNCPSF-----SI--------------------------------------------------------
GgORU.269g1FN        --------------------------------------------------------------------------------------------------------------------------------------------------------------------------------------------------MPNSS-S-------I------------SEFLLLALA---------DT----------RQL-------------------QLLHFWLLLGIYLAALLGNGLISTAVACDH----------------RL-HT-------PMYFFLLNLALLDLAYISTTIPQAMANALW-D----------------------TR-A-IS------YAGCAAQVFFSVF-----------FFSAEYCILTMMSYDRYVAICKPL--HYGT-----LLGSRACATMAAAA----------WGTGLL-YS--LLHTANTF-S-LPLC----------QGNV------LDQFLCEI---------------------PQ----ILKLTC--S----DA-YLKEAGLIVISV--LVIFGCFVFIVVSYVQIFRAVL-------------RMPSEQG-R-HK-------AFSMCL--PHLAVLSL---------LI------------------SSASFAY-----------------L-------------------------KPPSISTPF-----------------------------L----NL-VVSFLY---------------SV-------VP------PTLN--PLIYSMRNQELK----DA----L----------------G-------------KL------MTGCILKA----------------------------------------------MYCPSL-----SIHDL-----------------------------------------------------
GgORU.480g1FN        --------------------------------------------------------------------------------------------------------------------------------------------------------------------------------------------------MPNSS-S-------I------------SEFLLLALA---------DT----------RQL-------------------QLLHFWLLLGIYLAALLGNGLISTAVACDH----------------RL-HT-------PMYFFLLNLALLDLGYISTTIPQAMANALW-D----------------------TR-A-IS------YAGCAAQVFFSVF-----------FFSAEYSLHTIMFYDRYVAICKPL--HYGT-----LLGSRACATMAAAA----------WGTGLL-YS--LLHTANTF-S-LPLC----------QGNV------LDQFLCEI---------------------PQ----ILKLTC--S----DA-YLKEAGLIVISV--LVILGCFVFIVVSYVQIFRAVL-------------RMPSEQG-R-HK-------AFSTCL--PHLAVLSL---------LI------------------SSASFAY-----------------L-------------------------KPPSISTPS-----------------------------L----NL-VVSFLY---------------TV-------VP------PTLN--PLIYSMRNQELK----DA----L----------------G-------------KL------MISCILKA----------------------------------------------MYCPSL-----CIHDL-----------------------------------------------------
GgORU.287g1FN        --------------------------------------------------------------------------------------------------------------------------------------------------------------------------------------------------MPNSS-S-------I------------SEFLLLALA---------DT----------RQL-------------------QLLHFWLLLGIYLAALLGNGLISTAVACDH----------------RL-HT-------PMYFFLLNLALLDLGCISTTLPKAMANALW-H----------------------TR-H-IS------YAGCAAQVFFFVF-----------FFSAEYSLLTVMSYDRYVAICKPL--HYGT-----LLGSRACATMSAAA----------WSTGFL-YS--VLHTANTF-S-LPLC----------QGNA------VDQFFCEI---------------------PH----ILKLSC--S----DA-YFREAGLIVISV--LVIFGCFVFIVVSYVQIFRAVL-------------RMPSEQG-R-HK-------AFSTCL--PHLAVLSL---------FL------------------SSASFAY-----------------L-------------------------KPPSISTPS-----------------------------L----NL-VVSFLY---------------SV-------VP------PTVN--PLIYSMRNQEIK----DA----L----------------E-------------KL------MTGCILKA----------------------------------------------MYRPSL-----CIHDL-----------------------------------------------------
GgORU.351g1FN        --------------------------------------------------------------------------------------------------------------------------------------------------------------------------------------------------MPNSS-S-------I------------SEFLLLALA---------DT----------RQL-------------------QLLHFWLLLGIYLAALLGNGLISTAVACDH----------------RL-HT-------PMYFFLLNLALLDLGYISTTIPQAMANALW-D----------------------TR-A-IS------YAGCAAQVFFFVF-----------FFSAEYSLLTVMSYDRYVAICKPL--HYGT-----LLGSRACATMAAAA----------WSTGLL-YS--VLHTANTF-S-LPLC----------QGNA------VDQFFCEI---------------------PH----ILKLSC--S----DA-YLREAGLIVISV--LVIFGCFVFIVVSYVQIFRAVL-------------RMPSEQG-R-HK-------AFSTCL--PHLAVLSL---------FL------------------SSASFAY-----------------L-------------------------KPPSISTPS-----------------------------L----NL-VVSFLY---------------SV-------VP------PTVN--PLIYSMRNQELK----DA----L----------------E-------------KL------MTGCILKA----------------------------------------------MYRPSL-----SIHDL-----------------------------------------------------
GgORU.388g1FN        --------------------------------------------------------------------------------------------------------------------------------------------------------------------------------------------------MPNSS-S-------I------------SEFLLLALA---------DT----------RQL-------------------QLLHFWLLLGIYLAALLGNGLISTAVACDH----------------RL-HT-------PMYFFLLNLALLDLGYISTTIPQAMANALW-D----------------------TM-A-IS------YAGCAAQVFFFLF-----------FFSAEYCILTIMSYDRYVAICKPL--HYRT-----LLGSRACATMAAAA----------WGTGLL-YS--VLHTANTF-S-LPLC----------QGNA------VDQFFCEI---------------------PH----ILKLSC--S----DA-YLREAGLIVISV--LVIFGCFVFIVVSYVQIFRAVL-------------RMPSEQG-R-HK-------AFSTCL--PHLAVLSL---------FL------------------SSASFAY-----------------L-------------------------KPPSISTPS-----------------------------L----NL-VVSFLY---------------SV-------VP------PTLN--PLIYSMRNQEIK----DA----L----------------E-------------KL------MTGCILKA----------------------------------------------MYRPSL-----SIHDL-----------------------------------------------------
GgORU.298g1FN        --------------------------------------------------------------------------------------------------------------------------------------------------------------------------------------------------MPNSS-S-------I------------SEFLLLALA---------DT----------RQL-------------------QLLHFWLLLGIYLAALLGNGLISTAVACDH----------------RL-HT-------PMYFFLLNLALLDLGCISTTLPKAMANALW-H----------------------TR-A-IS------YAGCAAQVFFFVF-----------FISAEYSILTIMSYDRYVAICKPL--HYGT-----LPGSRACATMAAAA----------WGTGLL-YS--LLHTANTF-S-LPLC----------QGNA------VDQFFCEI---------------------AH----ILKLSC--S----KS-YLREVGLIVLSV--LVFLGCFVFIVVSYVQIFRAVL-------------RMPSEQG-R-HK-------AFSTCL--PHLAVLSL---------LV------------------STVVFAY-----------------L-------------------------KPSSISSPS-----------------------------L----DL-VVSFLY---------------SV-------VP------PAVN--PLIYSMRNQKLK----VT----L----------------G-------------KL------MSWM-----------------------------------------------------PH----------------------------------------------------------------
GgORU.621g1FN        --------------------------------------------------------------------------------------------------------------------------------------------------------------------------------------------------MANSS-S-------I------------SEFFLLALA---------DT----------RQL-------------------QLLHFWLLLGIYLAALLGNGLISTAVACDH----------------RL-HT-------PMYFFLLNLALLDLGCISTTLPKAMANALW-H----------------------TR-H-IS------YAGCAAQVFFFLF-----------FISAEYCILTIMSYDRYVAICKPL--HYGT-----LLGSRACATMAAAA----------WGTGVL-YS--LLHTANTF-S-LPLC----------QGNA------VDQFFCEI---------------------PH----ILKLSC--S----DS-YLREVGFIVLSI--LAIFGCFVFIVVSYMQIFRAVL-------------RMPSEQG-R-HK-------AFSTCL--PHLAVLSL---------LV------------------STVVFAY-----------------L-------------------------KPSSISSPS-----------------------------L----DL-VVSFLY---------------SV-------VP------PAVN--PLIYSMRNQKLK----VT----L----------------G-------------KL------MSWM-----------------------------------------------------PH----------------------------------------------------------------
GgORU.482g1FN        --------------------------------------------------------------------------------------------------------------------------------------------------------------------------------------------------MANSS-S-------I------------SEFLLLALA---------DT----------RQL-------------------QLLHFWLLLGIYLAALLGNGLISTAVACDH----------------RL-HT-------PMYFFLLNLALLDLGCISTTLPKAMANALW-H----------------------TR-H-IS------YAGCAAQVFFFVF-----------FLSAEYSLLTIMSYDRYVAICKPL--HYRT-----LLDSRACATMAAAA----------WGTGLL-YS--LLHTANTF-S-LPLC----------QGNA------VDQFFCEI---------------------AH----ILKLSC--S----GS-YLREAGLIVLSV--LEFLGCFVFIVVSYVQIFRAVL-------------RMPSEQG-W-HK-------AFSTCL--PHLAVLSL---------LV------------------STALFAY-----------------L-------------------------KPPAISSQS-----------------------------L----DL-VVSFLY---------------SV-------VP------PAVN--PLIYSMRNQELK----VT----L----------------G-------------KL------MSWM-----------------------------------------------------PQ----------------------------------------------------------------
GgORU.207g1FN        --------------------------------------------------------------------------------------------------------------------------------------------------------------------------------------------------MPNSS-S-------I------------SEFLLLALA---------DT----------RQL-------------------QLLHFWLLLGIYLAALLGNGLISTAVACDH----------------RL-HT-------PMYFFLLNLALLDLGCISTTLPKAMANALW-D----------------------TR-H-IS------YAGCAAQVFFFLF-----------FISAEYSILTIMSYDRYVAICKPL--HYGT-----LLGGRACATTAAAA----------WGTGLL-YS--LLHTANTF-S-LPLC----------QGNA------VDQFFCEI---------------------PQ----ILKLSC--S----DS-YLREVGFIVLSI--LAIFGCFFFIVVSYVQIFRAVL-------------RMPSEQG-R-HK-------AFSTCL--THLAVLSL---------LV------------------STATFAN-----------------L-------------------------KPPSFSSAS-----------------------------M----NL-VVSFLY---------------SV-------MP------PAMN--PLIYSMRNQELK----DT----L----------------K-------------KL------MSWTLFIN------NR------------------------------------LLISC------------------------------------------------------------------
GgORU.571g1FN        --------------------------------------------------------------------------------------------------------------------------------------------------------------------------------------------------MPNSS-S-------I------------SEFLLLALA---------DT----------RQL-------------------QLLHFWLLLGIYLAALLGNGLISTAVACDH----------------RL-HT-------PMYFFLLNLALLDLGCISTTLPKAMANALW-D----------------------TR-A-IS------YAGCAAQVVFFLF-----------FLSAEYSLLTIMSYDRYVAICKPL--HYGT-----LMDSRACATMAAAA----------WGTGLL-YS--LLHTANTF-S-LPLC----------QGNA------VEQFFCEI---------------------PQ----ILKLSC--S----DS-YLREVGFIVLSI--LAIFGCFVFIVVSYVQIFRAVL-------------RMPSEQG-R-HK-------AFSTCL--PHLAVLSL---------LV------------------STATFAN-----------------L-------------------------KPPSFSSAS-----------------------------M----NL-VVSFLY---------------SV-------MP------PAMN--PLIYSMRNQELK----DT----L----------------K-------------KL------MSWTLFIN------NK------------------------------------LLISC------------------------------------------------------------------
GgORU.70g1FN         --------------------------------------------------------------------------------------------------------------------------------------------------------------------------------------------------MPNSS-S-------I------------SEFLLLALA---------DT----------RQL-------------------QLLHFWLLLGIYLAALLGNGLISTAVACDH----------------RL-HT-------PMYFFLLNLALLDLGCISTTLPKAMANALW-H----------------------TR-H-IS------YAGCAAQVFFYDF-----------FISAEYSILTIMSYDRYVAICKPL--HYGT-----LLGGRACATMAAAA----------WGTGLL-YA--LLHTANTF-S-LPLC----------QGNA------VEQFFCEI---------------------PQ----ILKLSC--S----DS-YLREVGFIVLSI--LAIFGCFVFIVVSYVQIFRAVL-------------RMPSEQG-R-HK-------AFSMCL--PHLAVLTL---------LV------------------STATFAN-----------------L-------------------------KPPSFSSAS-----------------------------M----NL-VVSFLY---------------SV-------MP------PAVN--PLIYSMRNQELK----DT----L----------------K-------------KL------MSWTLFIN------NK------------------------------------LLISC------------------------------------------------------------------
GgORU.325g1FN        --------------------------------------------------------------------------------------------------------------------------------------------------------------------------------------------------MPNSS-S-------I------------SEFLLLALA---------DT----------RQL-------------------QLLHFWLLLGIYLAALLGNGLISTAVACDH----------------RL-HT-------PMYFFLLNLALLDLGCISTTLPKAMANALW-D----------------------TR-H-IS------YAGCAAQVFFFLF-----------FLSAEYSILTIMSYDRYVAICKPL--HYGT-----LLGSRACASMAAAA----------WGTGLL-YS--LLHTANTF-S-LPLC----------HGNV------VDQFFCEI---------------------PH----ILKLSC--S----DA-YLREVAFIVLGV--LVFVGCFAFILFSYVHVFRAVL-------------RMPSEQG-Q-HK-------AFSMCL--PHLAVLSL---------LV------------------STATFAN-----------------L-------------------------KPPAFSSAS-----------------------------M----NL-VVSFLY---------------SV-------VP------PALN--PVIYSMRNQELR----DT----L----------------G-------------KL------MSWTIFIN------NK------------------------------------LLISC------------------------------------------------------------------
GgORU.399g1FN        --------------------------------------------------------------------------------------------------------------------------------------------------------------------------------------------------MPNSS-S-------I------------SEFLLLALA---------DT----------RQL-------------------QLLHFWLLLGIYLAALLGNGLISTAVACDH----------------RL-HT-------PMYFFLLNLALLDLGCISTTLPKAMANALW-H----------------------TR-A-IS------YAGCVAQLFFFLF-----------FLSAEYSILTVMSYDRYVAICKPL--HYGT-----LLGSRACATMAAAA----------WGTGLL-NS--LLHTANTF-S-LPLC----------QGNA------VDQFFCEI---------------------PQ----ILKLSC--S----KY-YLREVGLIVFNV--GMVFGCFIFIVVSYVHIFRAVL---------------PSEQG-W-HK-------AFSTCL--PHLAVLSL---------LV------------------STGMVAY-----------------L-------------------------KPPSFSYPS-----------------------------L----DL-VVSFLY---------------SV-------VP------PALN--PLIYSMRNQEIK----DA----L----------------W-------------KL------MTKRLLKA----------------------------------------------MNCPSL-----PI--------------------------------------------------------
GgORE.5g1FN          --------------------------------------------------------------------------------------------------------------------------------------------------------------------------------------------------MPNSS-S-------I------------SEFLLLALA---------DT----------RQL-------------------QLLHFWLLLGIYLAALLGNGLISTAVACDH----------------HL-HT-------PMYFFLLNLSLLDLGCISTTLPKAMANALW-G----------------------TR-A-IS------YTGCAAQVFFFLF-----------FISAECCLLTIMSYDRYVAICKPL--HYRT-----LLGSRACATMAAVV----------WGTGLL-YS--LLHTANTF-S-LPLC----------QGNA------VDQFFCEI---------------------PQ----ILKLSF--S----DG-YLREAGLIIAFV--LAVFGCFAFILFSYVQIFRAVL-------------RMLFEQG-R-HK-------AFSTCL--PHLAVLSL---------LV------------------STAMFAY-----------------L-------------------------KPPSISSPS-----------------------------L----DL-VVSFLY---------------SV-------MP------PALN--PLIYGMRNQELK----GA----L----------------R-------------KI------LQHTLFRH------QKY--------------------------------VHHDLKTTKNL-----EKA-------------------------------------------------------
GgORU.201g1FN        --------------------------------------------------------------------------------------------------------------------------------------------------------------------------------------------------MPNSS-S-------I------------SEFLLLALA---------DT----------RQL-------------------QLLHFWLLLGIYLAALLGNGLISTAVACDH----------------RL-HT-------PMYFFLLNLALLDLGCISTTLPKAMANALW-H----------------------TR-H-IS------YAGCAAQVFFYDF-----------FISAEYSILTIMSYDRYVAICKPL--HYGT-----MLGGTACATMAAAA----------WGTGLL-FL--LLHTANTF-S-LPLC----------QGNA------VDQFFCEI---------------------PH----ILKLSC--S----DA-YLREVGLIVAFF--HVLFGCFVFIVVSYVQIFRAVL-------------RMPSEQG-R-HK-------AFSTCL--PHLAVVSL---------FV------------------STTTFAY-----------------L-------------------------KPPSISSPS-----------------------------L----NL-LVSVLY---------------SV-------VP------PALN--PLIYSMRNQELK----GA----L----------------W-------------KI------LQHTLFHY------QKD--------------------------------VHHALKTTENL-----GKA-------------------------------------------------------
GgORU.347g1FN        --------------------------------------------------------------------------------------------------------------------------------------------------------------------------------------------------MPNSS-S-------I------------SEFLLLALA---------DT----------RQL-------------------QLLHFWLLLGIYLAALLGNGLISTAVACDH----------------RL-HT-------PMYFFLLNLALLDLGCISTTLPKAMANALW-H----------------------TR-D-IS------YAGCAAQVFFFLF-----------FISAEYSLLTIMSYDRYVAICKPL--HYGT-----LLGSRACASMAAAV----------WGTGLL-YS--LLHTANTF-S-LPLC----------QGNA------VDQFFCEI---------------------PH----ILKLSC--S----DA-YLREVGLIMAGV--IIFFACFVFIVVSYVQIFRAVL-------------RMPSEQG-R-HK-------AFSMCL--PHLAVVSL---------FV------------------STGMFAY-----------------L-------------------------KPPSISSPS-----------------------------L----DL-VVSFPY---------------TV-------VP------PAVN--PLIYSLRNQELK----GA----L----------------R-------------KI------FQHALFHH------QKD--------------------------------VHHVLRTTENL-----GKA-------------------------------------------------------
GgORU.573g1FN        --------------------------------------------------------------------------------------------------------------------------------------------------------------------------------------------------MPNSS-S-------I------------SEFLLLALA---------DT----------RQL-------------------QLLHFWLLLGIYLAALLGNGLISTAVACDH----------------HL-HT-------PMYFFLLNLALLDLGCISTTLPKAMANALW-H----------------------TR-H-IS------YAGCAAQVVFFLF-----------FISAEYSILTIMSYDRYVAICKPL--HYGT-----LLGSRACATMAAAA----------WGTGLL-YS--LLHTANTF-S-LPLC----------QCNA------VDQFFCEI---------------------PQ----ILKLSC--S----DA-FLREVGLIMAGV--LVSFGCFAYILFSYVQIFRAVL-------------MMPSEQG-R-HK-------AFSTCL--PHLAVTSL---------FV------------------STAMFAY-----------------L-------------------------KPPSISSPS-----------------------------L----DL-VVSFLY---------------TV-------VP------PAVN--PLIYSMRNQELK----GA----L----------------R-------------KI------LQHTLFHY------QKD--------------------------------VHHALKTTKHL-----GKA-------------------------------------------------------
GgORU.611g1FN        --------------------------------------------------------------------------------------------------------------------------------------------------------------------------------------------------MPNSS-S-------I------------SEFLLLALA---------DT----------RQL-------------------QLLHFWLLLGIYLAALLGNGLISTAVACDH----------------RL-HT-------PMYFFLLNLALLDLGCISTTLPKAMANALW-H----------------------TR-H-IS------YTGCAAQVFFFDF-----------FISSEYSLLTIMSYDRYVAICKPL--HYGT-----LLGSRACATMAAAA----------WATGVL-NS--LLHTANTF-S-IPLC----------QGNA------VNQFFCEI---------------------PH----ILKLSC--S----DA-YLREVGLIMAGV--LVFFGCFAFILFFYVQIFRAVL-------------RMPSEQG-R-HK-------AFSTCL--PHLAVLSL---------LV------------------STAIFAY-----------------L-------------------------KPPSISSPS-----------------------------L----DL-VVSFLY---------------SV-------MP------PALN--PLIYGMRNQELK----GA----L----------------R-------------KI------LQHTLFHY------QKD--------------------------------VHHALKTTKHL-----GKA-------------------------------------------------------
GgORU.417g1FN        --------------------------------------------------------------------------------------------------------------------------------------------------------------------------------------------------MPNSS-S-------I------------SEFLLLALA---------DT----------RQL-------------------QLLHFWLLLGIYLAALLGNGLISTAVACDH----------------RL-HT-------PMYFFLLNLALLDLGCISTTLPKAMANALW-H----------------------TR-A-IS------YAGCAAQVFFFLF-----------FFSAEYSILTIMSYDRYVAICKPL--HYGT-----LLGSRACATMAAAA----------WGTGLL-YS--LLHTANTF-S-LPLC----------QGNA------VDQFFCEI---------------------PH----ILKLAC--S----ES-YLREAGFIMPGV--FVLFGCFAFILFSYVQIFRAVL-------------RMPSEQG-R-HK-------AFSTCL--PHLTVLSL---------FV------------------SMGFFAY-----------------M-------------------------KPPSISSPS-----------------------------L----DL-VVSFLY---------------SV-------VP------PAVN--PLIYSMRNQELK----GA----L----------------R-------------KI------LQYTLFRQ------QKN--------------------------------VHHALKTTKKL-----GKA-------------------------------------------------------
GgORU.479g1FN        --------------------------------------------------------------------------------------------------------------------------------------------------------------------------------------------------MPNSS-S-------I------------SEFLLLALA---------DT----------RQL-------------------QLLHFWLLLGVYMAALLGNGLISTAVACDH----------------RL-HT-------PMYFFLLNLALLDLGCISTTLPKAMANALW-H----------------------TR-D-IS------YAGCAAQLFFFLF-----------FFSAEYYLITVMAYDRYVAICKPL--HYRT-----LLSFRACATMAAAA----------WGTGLL-YS--LLHTANTF-S-LPLC----------QGNA------VDQFFCEI---------------------PQ----ILKLSC--S----DA-YLREAGLIMACI--LVLFGCFVFTVVSYVQIFRAVL-------------KMPSEQG-R-HK-------AFSMCL--PHLAVVSL---------FA------------------STAMFAY-----------------L-------------------------KPPSVSFPS-----------------------------L----DL-VVSVLY---------------SV-------VP------PTLN--PLIYGMRNQELK----GA----L----------------R-------------KI------LQHALFRH------QKD--------------------------------VHHALKTTKHL-----GKA-------------------------------------------------------
GgORE.6g1FN          --------------------------------------------------------------------------------------------------------------------------------------------------------------------------------------------------MPNSS-S-------I------------SEFLLLALA---------DT----------RQL-------------------QLLHFWLLLGIYLAALLGNGLISTAVACDH----------------HL-HT-------PMYFFLLNLALLDLGCISTTLPKAMANALW-G----------------------TR-A-IS------YAGCAAQVFFFVF-----------FISAEYCILTIMSYDRYVAICKPL--HYGT-----LLGSRSCATMAAAA----------WGTGLL-YA--LLHTANTF-S-LPLC----------QGNA------VDQFFCEI---------------------PQ----ILKLSC--S----ES-YLREVGLLLFSV--CACLGCFVFIVVSYVQIFRAVL-------------RMPSEQG-R-HK-------AFSMCL--PHLAVVSL---------FV------------------GTGFFAY-----------------V-------------------------KPPSISSPF-----------------------------I----DL-TVALLY---------------SV-------VP------PTLN--PIIYSMRNKEIK----HA----L----------------R-------------KL------LQYVHYSS------FNK--------------------------------VPIFLT--------------------------------------------------------------------
GgORU.168g1FN        --------------------------------------------------------------------------------------------------------------------------------------------------------------------------------------------------MPNSS-S-------I------------SEFLLLALA---------DT----------RQL-------------------QLLHFWLLLGIYLAALLGNGLISTAVACDH----------------RL-HS-------PMYFFLLNLALLDLGCISTTLPKAMANALW-H----------------------TR-A-IS------YAGCAAQVFFFVF-----------FISAEYCILTIMSYDRYVAICKPL--HYGT-----LLGSRACATMAAAA----------WGTVLL-YS--LLHTANTF-S-LPLC----------QGNA------VDQFFCEI---------------------PQ----ILKLSC--S----ES-YLREVGLLLFSV--CACLGCFVFIVVSYVQIFRAVL-------------RMPSEQG-Q-HK-------TFSTCL--PHLAVVSL---------FV------------------STGFFAY-----------------V-------------------------KPPSISSPF-----------------------------I----DL-TVALLY---------------SV-------VP------PTLN--PIIYSMRNKEIK----HA----L----------------R-------------KL------LQYVHYST------FNK--------------------------------VPIFLT--------------------------------------------------------------------
GgORU.324g1FN        --------------------------------------------------------------------------------------------------------------------------------------------------------------------------------------------------MPNSS-S-------I------------SEFLLLALA---------DT----------QQL-------------------QLLHFWLLLGIYLAALLGNGLISTAVACNH----------------RL-HT-------PMYFFLLNLALLDLGCISTTLPKAMANALW-H----------------------TR-A-IS------YAGCAAQVFFFFF-----------LYSAEYSLLTIMSYDRYVAICKPL--HYGT-----LLGSRACATMAAAA----------WGTGLL-CA--LLHTANTF-S-LPLC----------KGNA------VDQFFCEI---------------------PQ----LVKLSC--S----KS-YLREDGLLLFSI--CLSFGCFVFIVVSYVQIFRAVL-------------RMPSEQG-R-HK-------AFSTCL--PHLAVVSL---------LV------------------SMGFLAY-----------------V-------------------------KPHSQSSPF-----------------------------L----DV-TVALLY---------------SV-------VP------PTLN--PIIYSMRNQEIK----HA----L----------------R-------------KL------LQYVHYSS------FNK--------------------------------VPIFLT--------------------------------------------------------------------
GgORU.637g1FN        --------------------------------------------------------------------------------------------------------------------------------------------------------------------------------------------------MPNSS-S-------I------------SEFLLLALA---------DT----------RQL-------------------QLLHFWLLLGIYLAALLGNGLISTAVACDH----------------RL-HT-------PMYFFLLNLALLDLGCISTTLPKAMANALW-H----------------------TR-H-IS------YAGCAAQVFFFFF-----------LYSAEYSLLTIMSYDRYVAICKPL--HYGT-----LLGSRACATMAAAA----------WGTGLL-YS--LLHTANTF-S-LPLC----------QGNA------VDQFFCEI---------------------PQ----LVKLSC--S----KS-YLREDGLLLFSI--CLSFGCFVFIVVSYVQIFRAVL-------------RMPSEQG-R-HK-------AFSTCL--PHLAVVSL---------LV------------------STGFFAY-----------------V-------------------------KPHSQSSPF-----------------------------L----DV-TVALLY---------------SV-------VP------PTLN--PIIYSMRNKEIK----HA----L----------------R-------------KL------LQYVHYSS------FNN--------------------------------VPIFLT--------------------------------------------------------------------
GgORU.173g1FN        --------------------------------------------------------------------------------------------------------------------------------------------------------------------------------------------------MPNSS-S-------I------------SEFLLLALA---------DT----------RQL-------------------QLLHFWLLLGIYLAALLGNGLISTAVACDH----------------RL-HT-------PMYFFLLNLALLDLGCISTTLPKAMANALW-H----------------------TR-D-IS------YAGCAAQVFFLLF-----------FFGAEYSLLTIMSYDCYVAICKPL--HYGT-----LLGSRACATMAAAA----------WRSGLL-YS--LLHTANTF-S-LPLC----------QGNA------VDQFFCEI---------------------PQ----ILKLSC--S----ES-YLREVGLLLFSV--CLSFGCFVLIVVSYVQIFRAVL-------------RMPSEQG-R-HK-------AFSTCL--PHLAVVSL---------FV------------------STVVFAH-----------------L-------------------------KPFSISLPS-----------------------------L----DL-VVALLY---------------SV-------VP------PTLN--PIIYSMRNKEIK----HA----L----------------S-------------KV------LQYALFQL------Q------------------------------------------------------------------------------------------------------------
GgORU.364g1FN        --------------------------------------------------------------------------------------------------------------------------------------------------------------------------------------------------MPNSS-S-------I------------SEFLLLALA---------DT----------RQL-------------------QLLHFWLLLGIYLAALLGNGLISTAVACDH----------------RL-HT-------PMYFFLLNLALLDLGCISTTLPKAMANALC-G----------------------TR-A-IS------YTGCAAQVFFLLF-----------LFGAEYSILTIMSYDRYVAICMPL--HYGT-----LLGSRACATMAAAA----------WGTGVL-YS--LMHTANTF-S-LPLC----------QGNA------VDQFFCEI---------------------PQ----ILKLSC--S----EY-YLREVGLLLFSV--CLAFGCFVFIVVSYMQIFRAVL-------------SIPSEQG-R-HK-------AFSTCL--PHLAVVCL---------FL------------------STGFFAY-----------------L-------------------------KPPSISSPS-----------------------------L----DL-VVALLY---------------SM-------VP------PTLN--PIIYSMRNKEIK----HA----L----------------S-------------KL------LQYAVFLL------Q------------------------------------------------------------------------------------------------------------
GgORU.382g1FN        --------------------------------------------------------------------------------------------------------------------------------------------------------------------------------------------------MPNSS-S-------I------------SEFLFLALA---------DT----------RQL-------------------QLLHFWLLLGIYLAALLGNGLISTAVACDH----------------RM-HS-------PMYLFLLNLALLDMGCISTTLPKAMANALW-H----------------------TR-D-IS------YAGCAAQVFFFLF-----------FLSAEYCILTIMSYDRYVAICKPL--HYGT-----LLGSRACATMAAAA----------WGTGVL-YS--LLHTANTF-S-LPLC----------QGNA------VDQFFCEI---------------------PQ----ILKLSC--S----EY-YLREVGLLLFSV--CLAFGCFVFIVVSYMQIFRAVL-------------RMPSEQG-R-HK-------AFSTCL--PHLAVVCL---------FV------------------STGFFAY-----------------L-------------------------KPPSISSPS-----------------------------L----DL-VVALLY---------------SM-------VP------PTLN--PIIYSMRNKEIK----HA----L----------------S-------------KL------LQYALFLL------Q------------------------------------------------------------------------------------------------------------
GgORU.636g1FN        --------------------------------------------------------------------------------------------------------------------------------------------------------------------------------------------------MPNSS-S-------I------------SEFLLLALA---------DT----------RQL-------------------QLLHFWLLLGIYLAALLGNGLISTAVACDH----------------HL-HT-------PMYFFLLNLALLDLGCISTTLPKAMANALW-H----------------------TR-H-IS------YAGCAAQVFFLVF-----------FISAEYSLLTVMSYDRYVAICKPL--HYGT-----LLGSRACATMAAAA----------WGSGLL-HS--LLHTANTF-S-LPLC----------QGNA------VDQFFCEI---------------------PQ----ILKLSC--A----ES-YLREVGLLLFSV--CLSLGCFVFIVVSYVQIFRAVL-------------RMPSEQG-R-HK-------AFSTCL--PHLAVLSL---------FV------------------STGFFAY-----------------M-------------------------KPPSISSPS-----------------------------L----DL-VVALLY---------------SV-------VP------PTLN--PIIYSMMNQEIK----HA----L----------------R-------------NV------LLYALFQL------Q------------------------------------------------------------------------------------------------------------
GgORU.648g1FN        --------------------------------------------------------------------------------------------------------------------------------------------------------------------------------------------------MSNSS-S-------I------------SEFLLLALA---------DT----------RQL-------------------QLLHFWLLLGIYLAALLGNGLISTAVACDH----------------RL-HT-------PMYFFLLNLALLDLGCISTTLPKAMANALW-G----------------------TR-A-IS------YAGCAAQVFLFVF-----------LLSAEYSLLTIMSYDRYVAICKPL--HYGT-----LLGSRACATMAAAA----------WGTGVL-YS--MLHTANTF-S-LPLC----------QGNA------VDQFFCEI---------------------PQ----ILKLSC--S----ES-YLREVGLLLFSV--CLSFGCFVLIVVSYVQIFRAVL-------------RMPSEQG-R-HK-------AFSMCL--PHLAVLSL---------FV------------------STGFFAY-----------------M-------------------------KPSSISSPS-----------------------------L----DL-AVALLY---------------SV-------VP------PTLN--PIIYSMRNQDIK----HA----L----------------R-------------KV------LQYALFQL------Q------------------------------------------------------------------------------------------------------------
GgORU.478g1FN        --------------------------------------------------------------------------------------------------------------------------------------------------------------------------------------------------MPNRS-S-------I------------SEFLLLALA---------DT----------RQL-------------------QLLHFWLLLGIYLAALLGNGLISTAVACDH----------------RL-HT-------PMYFFLLNLALLDLGCISTTLPKAMANALW-H----------------------TR-A-IS------YAGCAAQVFFFVF-----------FLSAEYALLTIMSYDRYIAICKPL--HYGT-----LLGSRACATMAAAA----------WGTGLL-NS--LLHTANTF-S-LPLC----------QGNA------VDQFFCEI---------------------PQ----ILKLSC--L----NS-YLREVGLLLYSV--CLSFGCFVFIVVSYVQIFTAVL-------------RMPSEQG-R-HK-------AFSTCL--PHLAVLSL---------FL------------------STDFFAY-----------------L-------------------------KPFSISSPS-----------------------------L----DL-TVALLY---------------SV-------VP------PALN--PLIYSMRNKEIK----HA----L----------------S-------------KV------LQYALFQH------Q------------------------------------------------------------------------------------------------------------
GgORU.663g1FN        --------------------------------------------------------------------------------------------------------------------------------------------------------------------------------------------------MPNSS-S-------I------------SEFLLLALA---------DT----------RQL-------------------QLLHFWLLLGIYLAALLGNGLISTAVACDH----------------RL-HT-------PMYFFLLNLALLDLGCISTTLPKAMANALW-H----------------------TR-H-IS------YAGCAAQVFFFLF-----------LFGAEYSLLTAMSYDRYVAICKPL--HYGT-----LLGSRACATMAAAA----------WGTGVL-NS--LLHTASTF-S-LPLC----------QGNA------VDQFFCEI---------------------PQ----ILKLSC--S----ES-YLREVGLIMLSA--LIFFGSFVFIVVSYVQIFRAVL-------------RMPSEQG-R-HK-------AFSTCL--PHLAVLSL---------FL------------------STVMFAY-----------------L-------------------------KPFSISSPS-----------------------------L----DL-TVALLY---------------SV-------VP------PALN--PIIYSMRNKEIK----HA----L----------------S-------------KV------LQYALFQH------Q------------------------------------------------------------------------------------------------------------
GgORU.279g1FN        --------------------------------------------------------------------------------------------------------------------------------------------------------------------------------------------------MSNSS-S-------I------------SEFLLLALA---------DT----------RQL-------------------QLLHFWLLLGIYLAALLGNGLISTAVACDH----------------RL-HT-------PMYFFLLNLALLDLGCISTTLPKAMANALW-H----------------------TR-H-IS------YAGCAAQVFFFLF-----------FLSAEYSLLTIMSYDRYVAICKPL--HYGT-----LLSSRACATMAAAA----------WGTGAL-YA--LLHTANTF-S-LPLC----------QGNA------VDQFFCEI---------------------PQ----ILKLLC--S----KS-YLREIGLIVLSV--LAMFGCFVFIVVSYVQIFRAVL-------------RMPSEQG-R-HK-------AFSMCL--PHLAVLSL---------LV------------------STGFFAY-----------------L-------------------------KPPSISSPF-----------------------------L----DL-TVALLY---------------SV-------VP------PTLN--PVIYSMRNKELR----HT----L----------------N-------------KV------LQYALFQL------Q------------------------------------------------------------------------------------------------------------
GgORU.184g1FN        --------------------------------------------------------------------------------------------------------------------------------------------------------------------------------------------------MPNSS-S-------I------------SEFLLLALA---------DT----------RQL-------------------QLLHFWLLLGIYLAALLGNGLISTAVACDH----------------RL-HT-------PMYFFLLNLALLDLGCISTTLPKAMANALW-H----------------------TR-H-IS------YAGCAAQLFLFAF-----------LLSAEYSLLTIMAYDRYMAICKPL--HYGT-----LLGNRACATMAAAA----------WGSGLL-YS--LLHTANTF-S-LPLC----------QGNA------VDQFFCEI---------------------PQ----ILKLSC--S----ES-YLSEFGLIMLSA--LIFFGCFAFILFSYVQILRAVL-------------RMPSEQG-R-HK-------AFSTCL--PHLAVVSL---------FL------------------STVVFAY-----------------L-------------------------KPFSISSPF-----------------------------L----DL-TVALLY---------------SV-------IP------PTLN--PIIYSMRNKEIK----HA----L----------------S-------------KV------LQCARFQL------Q------------------------------------------------------------------------------------------------------------
GgORU.205g1FN        --------------------------------------------------------------------------------------------------------------------------------------------------------------------------------------------------MSNSS-S-------I------------SEFLLLALA---------DT----------RQL-------------------QLLHFWLLLGIYLAALLGNGLISTAVACDH----------------RL-HT-------PMYFFLLNLALLDLGCISTTLPKAMANALW-H----------------------TR-A-IS------YAGCAAQVFLFVF-----------LLSAEYSLLTIMSYDRYVAICKPL--HYGT-----LLGSRACATMAAAA----------WGTGLL-YS--MLHTANTF-S-LPLC----------QGNA------VDQFFCEI---------------------PH----MLKLSC--S----KS-YLKEFGLIVISA--LVLFGCFAFILFSYVQIFRAVL-------------RMPSEQG-R-HK-------AFSTCL--PHLAVVSL---------FL------------------STVVFAH-----------------L-------------------------KPFSISSPP-----------------------------L----DL-VVSFLY---------------SV-------VP------PTLN--PIIYSMRNQDIK----HA----L----------------S-------------KV------LQYALFQL------Q------------------------------------------------------------------------------------------------------------
GgORU.281g1FN        --------------------------------------------------------------------------------------------------------------------------------------------------------------------------------------------------MPNSS-S-------I------------SEFLLLALA---------DT----------RQL-------------------QLLHFWLLLGIYLAALLGNGLISTAVACDH----------------RL-HT-------PMYFFLLNLALLDLGCISTTLPKAMANALW-R----------------------TR-H-IS------YTGCAAQVFFYLF-----------LFSAEYCILTIMSYDRYVAICKPL--HYGT-----LLGSRACATMAAAA----------WGSGLL-YS--LLHTANTF-S-LPLC----------QGNA------VNQFFCEI---------------------PQ----ILKLSC--S----KS-YLREVGLSVISA--LVLLGCFAFILFSYVQIFRAVL-------------RMPSEQG-R-HK-------AFSTCL--PHLAVVSL---------FL------------------STVVFAH-----------------L-------------------------KPFSISSPS-----------------------------L----DL-VVALLY---------------SV-------VP------PTLN--PIIYSMRNPDIK----LA----L----------------R-------------KV------LQYALLQL------Q------------------------------------------------------------------------------------------------------------
GgORU.354g1FN        --------------------------------------------------------------------------------------------------------------------------------------------------------------------------------------------------MPNSS-S-------I------------SEFLLLALA---------DT----------RQL-------------------QLLHFWLLLGIYLAALLSNGLISTAVACDH----------------RL-HT-------PMYFFLLNLALLDLGCISTTLPKAMANALW-H----------------------TR-A-IS------YAGCAAQVFFYMF-----------LFSAEYCILTIMSYDRYVAICKPL--HYGT-----LLGSRACATMAAAA----------WGTGVL-NS--LLHTANTF-S-WPLC----------QGNA------VDQFFCEI---------------------PH----ILKLAC--S----EY-YLREVGLNVISA--LVLFGCFAFILFSYVQIFRAVL-------------RMPSEQG-R-NK-------AFSTCL--PHLAVVSL---------FL------------------STVMFAH-----------------L-------------------------KPFSISLPS-----------------------------L----DL-VVALLY---------------SV-------VP------PTLN--PIIYSMRNQDIK----HA----L----------------S-------------KM------LQYALLQL------Q------------------------------------------------------------------------------------------------------------
GgORU.286g1FN        --------------------------------------------------------------------------------------------------------------------------------------------------------------------------------------------------MPNSS-S-------I------------SEFLLLALA---------DT----------RQL-------------------QLLHFWLLLGIYLAALLGNGLISTAVACDH----------------RL-HT-------PMYFFLLNLALLDLGCISTTLPKAMANALW-H----------------------TR-H-IS------YAGCAAQVFFLLF-----------LFGAEYSLLTIMSYDRYVAICKPL--HYGT-----LLGSRACATMAAAA----------CGTGVL-NS--LLHTANTF-S-LPLC----------QGNA------VDQFFCEI---------------------PH----ILKLAC--S----EY-YLREVGLNVISA--LVLFGCFAFILFSYVQIFRAVL-------------RMPSEQG-R-HK-------AFSTCL--PHLAVLSL---------FL------------------STVVFAY-----------------L-------------------------KPFSISSSF-----------------------------L----DV-VVAFLY---------------SV-------VP------PTLN--PIIYSMRNQDIK----HA----L----------------S-------------KV------LQCALFQL------Q------------------------------------------------------------------------------------------------------------
GgORU.424g1FN        --------------------------------------------------------------------------------------------------------------------------------------------------------------------------------------------------MPNSS-S-------I------------SEFLLLALA---------DT----------RQL-------------------QLLHFWLLLGIYLAALLGNGLISTAVACDH----------------RL-HT-------PMYFFLLNLALLDLGCISTTLPKAMANALW-H----------------------TR-H-IS------YAGCAAQVFLFAF-----------LQSAEYSLLTIMSYDRYVAICKPL--HYGT-----LLGNRACATMAAAA----------WGTGVL-AS--VLHTANTF-S-LPLC----------QGNA------VDQFFCEI---------------------PR----ILKLSC--S----QS-YLREVGLIVFSV--LVLFGCFVFILFSYVQIFRAVL-------------RMPSEQG-R-HK-------AFSTCL--PHLAVLSL---------FL------------------STVVFAD-----------------L-------------------------KPFSISSPS-----------------------------L----NL-LVSFLY---------------SV-------VP------PTLN--PIIYSMRNKEIR----HA----L----------------S-------------EV------FQYTLFQR------Q------------------------------------------------------------------------------------------------------------
GgORU.386g1FN        --------------------------------------------------------------------------------------------------------------------------------------------------------------------------------------------------MPNSS-S-------I------------SEFLLLALA---------DT----------RQL-------------------QLLHFWLLLGIYLAALLGNGLISTAVACDH----------------RL-HT-------PMYFFLLNLALLDLGCISTTLPKAMANALW-H----------------------TR-A-IS------YAGCAAQVFFLLF-----------LFGAEYSFLIVMSYDRYVAICKPL--HYGT-----LLGSRACATMAAAA----------WGTGLL-CS--LLHTANTF-S-LPLC----------QGNV------VNQFFCEI---------------------PQ----ILKLTC--S----KS-YLSEFGLIMLSA--LIFFGCFAFILFSYVQIFRAVL-------------RMPSEQG-R-HK-------AFSTCL--PHLAVLSL---------FL------------------STVMFAY-----------------L-------------------------KPFSISSQS-----------------------------L----DL-TVALLY---------------SV-------IP------PTLN--PIIYSMRNKEIK----HA----L----------------S-------------KV------LPYALYQI-------------------------------------------------------------------------------------------------------------------
GgORU.481g1FN        --------------------------------------------------------------------------------------------------------------------------------------------------------------------------------------------------MPNSS-S-------I------------SEFLLLALA---------DT----------RQL-------------------QLLHFWLLLGIYLAALLGNGLISTAVACDH----------------RL-HT-------PMYFFLLNLALLDLGCISTTLPKAMANALW-H----------------------TR-H-IS------YAGCAAQVFFLLF-----------LFGAEYSLLIVMSYDRYVAICKPL--HYGT-----LLGSRACATKAAAA----------WGTGLL-CS--LLHTANTF-S-LPLC----------QGNV------VNQFFCEI---------------------PQ----ILKLAC--S----KS-YLSEFGLIMLSA--LIFFGCFAFILFSYVQIFRAVL-------------RIPSEQG-R-HK-------AFSTCL--PHLVVLSL---------FL------------------STVMFAY-----------------L-------------------------KPFSISSPS-----------------------------L----DL-TVALLY---------------SV-------IP------PTLN--PIIYSMRNKEIK----HA----L----------------S-------------KL------LPYTLFQI-------------------------------------------------------------------------------------------------------------------
GgORU.446g1FN        --------------------------------------------------------------------------------------------------------------------------------------------------------------------------------------------------MPNSS-S-------I------------SEFLLLALA---------DT----------RQL-------------------QLLHFWLLLGIYLAALLGNGLISTAVACDH----------------RL-HT-------PMYFFLLNLALLDLGCISTTLPKAMANALW-H----------------------TR-A-IS------YAGCAAQVFFLLF-----------LFGAEYSFLIVMSYDRYVAICKPL--HYGT-----LLGSRACATMAAAA----------WGTGAL-YA--LLHTATAF-S-VPLC----------QGNA------VDQFFCEI---------------------AQ----ILKLSC--S----KSDYLREVGIIYFSL--FLICGCFVFIVVSYVQIFRAVL-------------RMPSEQG-R-HK-------AFSMCL--PHLAVVSL---------FV------------------STGFFAY-----------------V-------------------------KPPSISSAF-----------------------------I----DL-TVALLY---------------SV-------VP------PTLN--PIIYSMRNKELK----HA----L----------------R-------------IL------LQYVHYST------FNK--------------------------------VPIFLT--------------------------------------------------------------------
GgORU.300g1FN        --------------------------------------------------------------------------------------------------------------------------------------------------------------------------------------------------MPNSS-S-------I------------SEFLLLALA---------DT----------RQL-------------------QLLHFWLLLGIYLAALLGNGLISTAVACDH----------------RL-HT-------PMYFFLLNLALLDLGCISTTLPKAMANALW-H----------------------TR-H-IS------YVGCAAQVFLFLF-----------FFGSEYCILTIMSYDRYVAICKPL--HYGT-----LLGSRACARMAAAA----------WGTGLL-TS--LLHTANTF-S-VPLC----------QGNA------VDQFFCEI---------------------PQ----ILKLSC--S----KS-YLREVGLLVFSV--CLSSVFFVFIVVSYVQIFRAVL-------------RMPSEQG-R-HK-------AFSTCL--PHLAVLFL---------FL------------------STVMFAY-----------------L-------------------------KPFSISSPF-----------------------------L----DL-TAALLY---------------SV-------VP------PTLN--PIIYSMRNKEIK----HA----L----------------S-------------KV------LPYALFRI------Q------------------------------------------------------------------------------------------------------------
GgORU.457g1FN        --------------------------------------------------------------------------------------------------------------------------------------------------------------------------------------------------MANSS-S-------I------------SEFLLLALA---------DT----------RQL-------------------QLLHFWLLLGIYLAALLGNGLISTAVACDH----------------RL-HT-------PMYFFLLNLALLDLGCISTTLPKAMANALW-G----------------------TR-A-IS------YAGCAAQVFFFLF-----------LFGAEYCILTIMSYDRYAAIYKPL--HYGT-----LLDSRACATMAAAA----------WGTGVL-NS--LLHTASTF-S-LPLC----------QGNA------VDQFFCEI---------------------PH----ILKLSC--S----ES-YLREVGLLLFSV--CLASVFFVFIVVSYVQIFRAVL-------------RMPSEQG-R-HK-------AFSTCL--PHLAVVSL---------FL------------------STVMFTY-----------------L-------------------------KPFSVSSPF-----------------------------L----DV-AAALLY---------------SV-------IP------PTLN--PIIYSMRNKEIK----HA----L----------------S-------------KV------LQYALFWI------Q------------------------------------------------------------------------------------------------------------
GgORU.528g1FN        --------------------------------------------------------------------------------------------------------------------------------------------------------------------------------------------------MPNSS-S-------I------------SEFLLLALA---------DT----------RQL-------------------QLLHFWLLLGIYLAALLGNGLISTAVACDH----------------RL-HT-------PMYFFLLNLALLDLACISTTLPKAMANALW-H----------------------TR-D-IS------YAGCAAQVFFFLF-----------FISAEYSLLTIMSYDRYVAICKPL--HYGT-----LLGSRACATMAAAA----------WGSGLL-CS--LLHTASTF-S-LPFC----------QGNA------VDQFFCEI---------------------PQ----ILRLSC--S----ESDNRRETGFIALSV--LAVFGCFVFILFSYVQIFRAVL-------------RMPSEQG-R-HK-------AFSTCL--PHLVVLSL---------FL------------------STVFFAY-----------------L-------------------------KPFSISSPS-----------------------------L----DL-TVALLY---------------SV-------VP------PALN--PLIYSMRNQEIK----HA----L----------------S-------------IV------LQYALFQI------Q------------------------------------------------------------------------------------------------------------
GgORU.674g1FN        --------------------------------------------------------------------------------------------------------------------------------------------------------------------------------------------------MANSS-S-------I------------SEFLLLALA---------DT----------RQL-------------------QLLHFWLLLGIYLAALLGNGLISTAVACDH----------------RL-HT-------PMYFFLLNLALLDLGCISTTLPKAMANALW-H----------------------TR-D-IS------YAGCAAQVFFFLF-----------FISAEYSILTIMSYDRYVAICKPL--HYGT-----LLGSRACATMAAAA----------WGIGLL-CS--LLHTASTF-S-LPFC----------QGNA------VDQFFCEI---------------------PQ----ILRLSC--S----ESDNRRETGFIALSV--LAVFGCFVFILFSYVQIFRAVL-------------RMPSEQG-R-HK-------AFSTCL--PHLVVLSL---------FL------------------STVFFAY-----------------L-------------------------KPFSISSPS-----------------------------L----DL-TVALLY---------------SV-------VP------PALN--PLIYSMRNQEIK----HA----L----------------S-------------IV------LQYALFQI------Q------------------------------------------------------------------------------------------------------------
GgORU.466g1FN        --------------------------------------------------------------------------------------------------------------------------------------------------------------------------------------------------MPNSS-S-------I------------SEFLLLALA---------DT----------RQL-------------------QLLHFWLLLGIYLAALLGNGLISTAVACDH----------------RL-HT-------PMYFFLLNLALLDLGCISTTLPKAMANALW-H----------------------TR-H-IS------YAGCAAQIVFFVF-----------FLSAEYCILTIMSYDRYVAICKPL--HYGT-----LLGSRACATMAAAA----------WGTGLL-NA--VLQTANTF-S-LPLC----------QGNA------VDQFFCEI---------------------PQ----ILKLSC--S----DA-YFREVGLIVLSV--LAMFGCFVFIVVSYVQIFRAVL-------------RMPSEQG-R-HK-------AFSTCL--PHLAVVSL---------FA------------------STVLVAY-----------------L-------------------------KPRSISSPF-----------------------------L----GL-TVALLY---------------SV-------VP------PTLN--PIIYSVRNKEIK----HA----L----------------R-------------KL------LQCALFLL------Q------------------------------------------------------------------------------------------------------------
GgORU.7g1FN          --------------------------------------------------------------------------------------------------------------------------------------------------------------------------------------------------MPNSS-S-------I------------SEFLLLALA---------DT----------RQL-------------------QLLHFWLLLGIYLAALLGNGLISTAVACDH----------------RL-HT-------PMYFFLLNLALLDLGCISTTLPKAMANALW-H----------------------TR-A-IS------YAGCAAQIVFFVF-----------FLSAEYCILTIMSYDRYVAICKPL--HYGT-----LLGSRACATMAAAA----------WGTGLL-NA--VLQTANTF-S-LPLC----------QGNA------VDQFFCEI---------------------PQ----IIKLSC--S----DA-YFREVGLIVLSV--LAMFGCFVFIVLSYVQIFRAVL-------------RMPSEQG-R-HK-------TFSTCL--PHLAVVSL---------FV------------------STVLFAY-----------------L-------------------------KPRSISSPF-----------------------------L----GL-TVALLY---------------SV-------VP------PTLN--PIIYSVRNKEIK----HA----F----------------G-------------KK------LQCALFQL------Q------------------------------------------------------------------------------------------------------------
GgORU.604g1FN        --------------------------------------------------------------------------------------------------------------------------------------------------------------------------------------------------MPNSS-S-------I------------SEFLLLALA---------DT----------RQL-------------------QLLHFWLLLGIYLAALLGNGLISTAVACDH----------------RL-HT-------PMYFFLLNLALLDLGCISTTLPKAMANALW-H----------------------TR-A-IS------YAGCAAQIYFFFF-----------LFSAEYSLLTIMSYDRYAAICKPL--HYGT-----LLGSRACATMAAAA----------WGTGLL-NA--VLQTANTF-S-LPLC----------QGNA------VDQFFCEI---------------------PH----ILKLSC--S----KS-YLREVGLLLFIV--CLASVFFVFIVVSYAQIFRAVL-------------RMPSEQR-R-HK-------AFSTCL--PHLAVVCL---------FL------------------STGFFVY-----------------M-------------------------KPPSLSSPF-----------------------------L----DL-TVALLY---------------SV-------VP------PTLN--PIIYSMRNKEIK----HA----L----------------N-------------KL------LQCALFQF------H------------------------------------------------------------------------------------------------------------
GgORU.403g1FN        --------------------------------------------------------------------------------------------------------------------------------------------------------------------------------------------------MPNSS-S-------I------------SEFLLLALA---------DT----------RQL-------------------QLLHFWLLLGIYLAALLGNGLISTAVACDH----------------RL-HT-------PMYFFLLNLALLDLGCISTTLSKAMANALW-D----------------------TR-A-IS------YAGCAAQVFFFAF-----------FISAEYSLLTITSYDRYVAICKPL--HYGT-----LLDSRACATMVAAA----------WGSGLL-HS--LLHTASTF-S-LPLC----------QGNA------VGQFFCEI---------------------PH----ILKLSC--S----DA-YLREIWLLVITA--FVLLGCFAFILFSYVQIFRAVL-------------RMPSDQG-R-HK-------AFSMCL--PHLAVVSL---------FL------------------STVVFAY-----------------L-------------------------KPFSISSSF-----------------------------L----DL-VVAFLY---------------SV-------VP------PTLN--PIIYSMRNQDIK----HA----V----------------S-------------KV------LQCARFQL------Q------------------------------------------------------------------------------------------------------------
GgORU.197g1FN        --------------------------------------------------------------------------------------------------------------------------------------------------------------------------------------------------MPNSS-S-------I------------SEFLLLALA---------DT----------RQL-------------------QLLHFWLLLGIYLAALLGNGLISTAVACDH----------------RL-HT-------PMYFFLLNLALLDLGCISTTLPKAMTNALW-H----------------------TR-A-IS------YAGCAAQVFFFVF-----------LISAEYSLLTIMSYDRYVAICKPL--HYGT-----LLGSRACATMAAAA----------WGSGVL-NS--LLHTANTF-S-LPLC----------QGNA------VDQFFCEI---------------------PQ----ILKLSC--S----QF-YLKEISLLVFSI--SLASGCFVFILFSYVQIFRAVL-------------RMPSEQG-Q-HK-------AFSTCL--PHLAVLSL---------FV------------------STATFAY-----------------L-------------------------KSPSLSSQS-----------------------------L----DL-VVTVLY---------------TV-------VP------PVMN--PIIYSMRNQEIK----QA----L----------------R-------------TL------FGHTLLRH------Q------------------------------------------------------------------------------------------------------------
GgORU.206g1FN        --------------------------------------------------------------------------------------------------------------------------------------------------------------------------------------------------MPNSS-S-------I------------SEFLLLALA---------DT----------RQL-------------------QLLHFWLLLGIYLAALLGNGLISTAVACDH----------------RL-HT-------PMYFFLLNLALLDLACISTTLPKAMANALW-H----------------------TR-H-IS------YAGCAAQVFFFFF-----------LFGAEYCILTIMSYDRYVAICKPL--HYGT-----LLGSRACATMAAAA----------WGAGVL-NS--LLHTASTF-S-LPLC----------QGNA------VHQFFCEI---------------------PQ----ILKLSC--S----QS-YLKEISLFVFSI--SLASGCFVFILFSYVQIFRAVL-------------RMPSEQG-R-HK-------AFSTCL--PHLAVVSF---------SL------------------STATFAY-----------------L-------------------------KPPSLSSPS-----------------------------L----DL-VVAVLY---------------TV-------VP------PVMN--PVIYSMRNQEIK----QA----L----------------R-------------TL------FGDTLLRH------H------------------------------------------------------------------------------------------------------------
GgORU.395g1FN        --------------------------------------------------------------------------------------------------------------------------------------------------------------------------------------------------MPNSS-S-------I------------SEFLLLALA---------DT----------RQL-------------------QLLHFWLLLGIYLAALLGNGLISTAVACDH----------------RL-HT-------PMYFFLLNLALLDLGCISTTLPKAMTNALW-H----------------------TR-A-IS------YAGCTAQVFFFFF-----------LFGAEYCILTIMSYDRYVAICKPL--HYGT-----LLGSRACATMAAAA----------WGTGVL-NS--LLHTANTF-S-LPLC----------QGNA------VHQFFCEI---------------------PQ----ILKLSC--S----QS-YLKEISLFVFSI--SLASGCFVFILFSYVQIFRAVL-------------RMPSEQG-R-HK-------AFSTCL--PHLAVLSF---------SL------------------STATFAY-----------------L-------------------------KPPSLSSPS-----------------------------L----DL-VVAVLY---------------TV-------VP------PVMN--PIIYSMRNQEIK----QA----L----------------R-------------TL------FGDTLLRH------H------------------------------------------------------------------------------------------------------------
GgORU.336g1FN        --------------------------------------------------------------------------------------------------------------------------------------------------------------------------------------------------MPNSS-S-------I------------SEFLLLVLA---------DT----------RQL-------------------QLLHFWLLLGIYLAALLGNGLISTAVACDH----------------RL-HT-------PMYFFLLNLALLDLGCISTTLPKAMANALW-H----------------------TR-H-IS------YAGCAAQVFFFLF-----------FFSAEYFLLTIMSYDRYVAICKPL--HYGT-----LLGSRACATMAAAA----------WGAGLL-NS--LLHTANTF-S-LPLC----------QGNA------VDQFFCEI---------------------PQ----ILKLSC--S----QS-YLKEISLLVFSI--SLASGCFVFILFSYLQVFRAVL-------------RMPSEHG-R-HK-------AFSTCL--PHLAVVSL---------FV------------------STATFAY-----------------L-------------------------KPPSLSSPS-----------------------------L----DL-VVAVLY---------------TV-------VP------PVMN--PIIYSMRNQEIK----QA----L----------------R-------------TL------MADTLLRH------H------------------------------------------------------------------------------------------------------------
GgORU.52g1FN         --------------------------------------------------------------------------------------------------------------------------------------------------------------------------------------------------MPNSS-S-------I------------SEFLLLALA---------DT----------RQL-------------------QLLHFWLLLGIYLAALLGNGLISTAVACDH----------------RL-HT-------PMYFFLLNLALLDLGCISTTLPKAMANALW-H----------------------TR-H-IS------YAGCATQVFFFLF-----------LFSAEYSLLTIMSYDRYVAICKPL--HYGT-----LLGSRACATMAAAA----------WGAGVL-NS--VLHTANTF-S-LPLC----------QGNA------VDQFFCEI---------------------PQ----ILKLSC--S----QF-YLKEISLLVFSI--SLASGCFIFILFSYVHVFRAVL-------------RMPSEQG-R-HK-------AFSTCL--PHLAVVSL---------FV------------------STATFAN-----------------L-------------------------KPPSLSSPS-----------------------------L----DL-VVAVLY---------------TV-------VP------PLMN--PIIYSMRNQEIK----QA----L----------------R-------------TL------FGDKLLRH------H------------------------------------------------------------------------------------------------------------
GgORU.91g1FN         --------------------------------------------------------------------------------------------------------------------------------------------------------------------------------------------------MPNSS-S-------I------------SEFLLLALA---------DT----------RQL-------------------QLLHFWLLLGIYLAALLGNGLISTAVACDH----------------RL-HT-------PMYFFLLNLALLDLGCISTTLPKAMANALW-H----------------------TR-A-IS------YAGCAAQVFFFVF-----------FLSAEYSLLTVMSYDRYVAICKPL--HYGT-----LLGSRACATMAAAA----------WGTGLL-NS--LLHTANTF-S-LPLC----------QGNA------VDQFFCEI---------------------PQ----ILKLSC--S----DA-YLREIWLLGVSA--SLVSACFVFIVVSYVQIFRAVL-------------RTPSEQG-R-HK-------AFSTCL--PHLAVVSL---------FV------------------STATFAY-----------------L-------------------------KPPSLSSPS-----------------------------L----DL-VVAVLY---------------TV-------VP------PVMN--PIIYSMRNQEIK----QA----L----------------R-------------TL------FGDALLRH------H------------------------------------------------------------------------------------------------------------
GgORU.518g1FN        --------------------------------------------------------------------------------------------------------------------------------------------------------------------------------------------------MPNSS-S-------I------------SEFLLLALA---------DT----------RQL-------------------QLLHFWLLLGIYLAALLGNGLISTAVACDH----------------RL-HT-------PMYFFLLNLALLDLGCISTTLPKAMANALW-H----------------------TR-H-IS------YAGCAAQIFFFLF-----------FLAAEYCILTIMSYDRYVAICKPL--HYGT-----LLGSRACATMAAAA----------WGTGFL-NS--LLHTTNTF-S-LPLC----------RGNA------VDQFFCEI---------------------PQ----ILKLSC--S----KS-YLREVGLTVINA--LLFFGCFAFILFSYVQILRAVL-------------RIPSEQG-R-LK-------AFSTCL--PHLAVVSL---------FV------------------STATFAY-----------------L-------------------------KSPSLSSPS-----------------------------L----DL-VVAVLY---------------TV-------VP------PVMN--PIIYSMRNQEIK----QA----L----------------R-------------TL------FGDILLQH------Q------------------------------------------------------------------------------------------------------------
GgORU.712g1FN        --------------------------------------------------------------------------------------------------------------------------------------------------------------------------------------------------MPNSS-S-------I------------SEFLLLALA---------DT----------RQL-------------------QLLHFWLLLGIYLAALLGNGLISTAVACDH----------------RL-HT-------PMYFFLLNLALLDLGCISTTLPKAMANALW-G----------------------TR-D-IS------YAGCAAQVFFLVF-----------FISAEYSLLTVMSYDRYVAICKPL--HYGT-----LLGSRACATMAAAA----------WGSGLL-HS--LLHTANTF-S-LPLC----------QGNA------VDQFFCEI---------------------PQ----ILKLSC--S----KS-YLREVGLTVINA--LLFFGCFAFILFSYVQIFRALL-------------RIPSEQG-R-HK-------AFSTCL--PHLAVVSL---------FV------------------STATFAY-----------------L-------------------------KPPSLSSPS-----------------------------L----DL-VVAVLY---------------TV-------VP------LVMN--PIIYSMRNQEIK----QA----L----------------T-------------TL------FADTLLRH------H------------------------------------------------------------------------------------------------------------
GgORU.39g1FN         --------------------------------------------------------------------------------------------------------------------------------------------------------------------------------------------------MPNSS-S-------I------------SEFLLLALA---------DT----------RQL-------------------QLLHFWLLLGIYLAALLGNGLISTAVACDH----------------RL-HT-------PMYFFLLNLALLDLGCISTTLPKAMANALW-G----------------------TR-H-IS------YAGCATQVFFFLF-----------LFSTEYYLLTIMSYDRYVAICKPL--HYGT-----LLGSRACATMAAAA----------WGIGFF-NS--LLHTANTF-S-LPLC----------HGNA------VDQFFCEI---------------------PQ----ILKLSF--S----QS-YLKEISLLVFSI--TLVSGCFAFILFSYVQIFRAVL-------------RMPSVQG-R-HK-------AFSTCL--PHLAVLSL---------FV------------------STATFAY-----------------L-------------------------KPPSLSSPS-----------------------------L----DL-VVAVLY---------------TV-------VP------PVMN--PVIYSMRNHEIK----QA----L----------------R-------------TL------FGDTLLWH------H------------------------------------------------------------------------------------------------------------
GgORU.349g1FN        --------------------------------------------------------------------------------------------------------------------------------------------------------------------------------------------------MPNSS-S-------I------------SEFLLLALA---------DT----------RQL-------------------QLLHFWLLLGIYLAALLGNGLISTAVACDH----------------RL-HT-------PMYFFLLNLALLDLGCISTTLPKAMANALW-H----------------------TR-H-IS------YAGCAAQVFFFSF-----------LFSAEYSLLTVMSYDRYVAICKPL--HYGT-----LLGSRACATMAAAA----------WGYGIL-NS--LLHTANTF-S-LPLC----------QGNA------VDQFFCEI---------------------PQ----ILKLSC--S----ES-YLREVGLTVINA--LLFFGCFAFIFFSYVQIFRAVL-------------RIPSEQG-R-HK-------AFSTCL--PHLAVVSL---------FV------------------STAMFAY-----------------L-------------------------KPHSISSPS-----------------------------L----DL-VLSVLY---------------SV-------VP------PAVN--PLIYSMRSQELK----DA----L----------------G-------------KV------RQYTLFLH------QKD--------------------------------VQHTLRTTKI----------------------------------------------------------------
GgORU.405g1FN        --------------------------------------------------------------------------------------------------------------------------------------------------------------------------------------------------MPNSS-S-------I------------SEFLLLALA---------DT----------RQL-------------------QLLHFWLLLGIYLAALLGNGLISTAVACDH----------------RL-HT-------PMYFFLLNLALLDLGCISTTLPKAMANALW-H----------------------TR-D-IS------YAGCAAQVFFFSF-----------LFSAEYCILTLMSYDRYVAICKPL--HYGT-----LLGSRACATMAAAA----------WGYGIL-NS--LLHTANTF-S-LPLC----------QGNA------VDHFFCEI---------------------PP----ILKLSC--S----KS-YLREFGLIMAGG--LVFFGCFLFIVVSYVQIFRAVL-------------RIPSEQG-R-HK-------AFSTCL--PHLAVVSL---------FV------------------STAMFAY-----------------L-------------------------KPHSISSPS-----------------------------L----DL-VVSVLY---------------SV-------VP------PAVN--PLIYSMRSQELK----DA----L----------------G-------------KV------RQYTLFLH------QKD--------------------------------VQHTLRTTKI----------------------------------------------------------------
GgORU.514g1FN        --------------------------------------------------------------------------------------------------------------------------------------------------------------------------------------------------MPNSS-S-------I------------SEFLLLALA---------DT----------RQL-------------------QLLHFWLLLGIYLAALLGNGLISTAVACDH----------------RL-HT-------PMYFFLLNLALLDLGCISTTLPKAMANALW-D----------------------TR-H-IS------YAGCAAQVFFFFF-----------LFSAEYSLLTIMSYDRYVAICKPL--HYGT-----LLGSRACATMAAAA----------WGTGLL-YS--LLHTANTF-S-LPLC----------QGNA------VEQFFCEI---------------------PH----ILKLSC--S----RS-YLREFGLLAFSA--LLFFACFVSIVVSYVQIFRAVL-------------RMPSEQG-R-HK-------AFSTCL--PHLAVLSL---------FV------------------STSTPAY-----------------L-------------------------NPRSISSAS-----------------------------L----DL-LMAVLY---------------TV-------VP------PVMN--PVIYSMRNQEIK----QA----L----------------R-------------KL------FGHILLRH------Q------------------------------------------------------------------------------------------------------------
GgORU.495g1FN        --------------------------------------------------------------------------------------------------------------------------------------------------------------------------------------------------MPNSS-S-------I------------SEFLLLALA---------DT----------RQL-------------------QLLHFWLLLGIYLAALLGNGLISTAVACDH----------------RL-HT-------PMYFFLLNLALLDLGCISTTLPKAMANALW-H----------------------TR-A-IS------YAGCATQLFFFLF-----------LFGAEYSLLTIMAYDRYVAICKPL--HYGT-----LLGSRTCATMAAAA----------WGSGVL-HA--VLHTASTF-S-LPLC----------QGNA------VDQFFCEI---------------------PH----ILKLSC--S----GS-YLREFGLVIFSI--LIFFGCFVFILLTYVQIFRAVL-------------RIPSEQG-R-HK-------AFSTCL--PHLSVVSL---------FV------------------TTCMCAY-----------------L-------------------------KPPSISSPS-----------------------------L----DL-VVTVVY---------------TV-------VP------PVMN--PIIYSMRNQEIK----DA----L----------------R-------------KL------FGDRLLQY------E------------------------------------------------------------------------------------------------------------
GgORE.3g1FN          --------------------------------------------------------------------------------------------------------------------------------------------------------------------------------------------------MPNSS-S-------I------------SEFLLLALA---------DT----------RQL-------------------QLLHFWLLLGIYLAALLGNGLISTAVACDH----------------RL-HT-------PMYFFLLNLALLDLACISTTLPKAMANALW-H----------------------TR-D-IS------YAGCAAQVFFFVF-----------FISAEYSLLTIMSYDRYVAICKPL--HYGT-----LLGSRACATMAAAA----------WGTGVL-NS--LLHTASTF-S-LPLC----------QGNA------VDQFFCEI---------------------PH----ILKLSC--S----DA-YLREIGLLVVTA--SLVSGCFVFIVLSYVQIFRAVL-------------RMPSEQG-R-HK-------AFSTCF--PHLVVVFL---------FV------------------NTASVAY-----------------L-------------------------KPPSVSSPS-----------------------------L----DL-VVSFLY---------------SL-------VP------PTLN--PLIYSLRNKELM----CS----V----------------R-------------KV------ISRMFLYC------DK-------------------------------------SALCFQNY--------------------------------------------------------------
GgORU.178g1FN        --------------------------------------------------------------------------------------------------------------------------------------------------------------------------------------------------MPNSS-S-------V------------SEFLLLALA---------DT----------RQL-------------------QLLHFWLLLGIYLAALLGNGLISTAVACDH----------------RL-HT-------PMYFFLLNLALLDLGCISTTLPKAMANALW-H----------------------TR-D-IS------YAGCAAQVFFFAF-----------FISAEYSILTIMSYDRYVAICKPL--HYGT-----LLGSRACATMAAAA----------CGTGVL-YS--VLHTANTF-S-LPLC----------QGNA------VNQFFCEI---------------------PH----ILKLSC--S----HS-YLKDIWVLVVSA--SLVFACFAFILFSYMQIFRAVL-------------RMPSEQG-R-HK-------AFSTCL--PHLAVVSL---------FL------------------STGTFAY-----------------V-------------------------KPQSLSSPS-----------------------------L----DL-TVTFLY---------------SV-------FP------PAVN--PLIYSVRNKELM----CS----V----------------S-------------NV------ISQVFMNC------GK-------------------------------------FTLCS------CSL--------------------------------------------------------
GgORU.268g1FN        --------------------------------------------------------------------------------------------------------------------------------------------------------------------------------------------------MPNSS-S-------I------------SEFLLLALA---------DT----------RQL-------------------QLLHFWLLLGIYLAALLGNGLISTAVACDH----------------RL-HT-------PMYFFLLNLALLDLGCISTTLPKAMANALW-H----------------------TR-H-IS------YAGCAAQVFFFLF-----------FISAEYCILTIMSYDRYVAICKPL--HYGT-----LLGSRACATMAAAA----------WGSGLL-YS--LLHTANTF-S-LPLC----------QGNA------VDQFFCEI---------------------PQ----ILKLSC--S----DS-NLREIWLLGVSA--SLVSGCFAFILFSYVQILRAVL-------------RMSSEHG-R-HK-------AFSTCL--PHLAVVFL---------FL------------------STGMVAY-----------------L-------------------------KPPSETSSF-----------------------------L----DL-LVSLLY---------------SV-------MP------PTLN--PLIYSLRNKELM----CS----V----------------R-------------KV------IS-------------------------------------------------------------------------------------------------------------------------
GgORU.526g1FN        --------------------------------------------------------------------------------------------------------------------------------------------------------------------------------------------------MPNSS-S-------I------------SEFLLLALA---------DT----------RQL-------------------QLLHFWLLLGIYLAALLGNGLISTAVACDH----------------RL-HT-------PMYFFLLNLALLDLGCISTTLPKAMANALW-H----------------------TR-A-IS------YAGCAAQVFFFLF-----------FISAEYSLLTIMSYDRYVAICKPL--HYGT-----LLGSRACATMAAAA----------WGTGLL-YS--LLHTANTF-S-LPLC----------QGNA------VDQFFCEI---------------------PQ----ILKLSC--S----DS-YLREIWLLGVSA--SLVSGCFVFILFSYVQIFRAVL-------------RIPSEQG-Q-HK-------AFSTCL--PHLAVVFL---------FL------------------STGMVAY-----------------L-------------------------KPHSETSSF-----------------------------L----DL-LVSLLY---------------SV-------MP------PTLN--PLIYSLRNKELM----CS----V----------------R-------------KV------VS-------------------------------------------------------------------------------------------------------------------------
GgORU.302g1FN        --------------------------------------------------------------------------------------------------------------------------------------------------------------------------------------------------MPNSS-S-------I------------SEFLLLALA---------DT----------RQL-------------------QLLHFWLLLGIYLAALLGNGLISTAVACDH----------------RL-HT-------PMYFFLLNLALLDLACISTTLPKAMANALW-H----------------------TR-H-IS------YAGCAAQVFFFVF-----------FISAEYSLLTVMSYDRYVAICKPL--HYGT-----LLGSRACATMAAAA----------WGSGLL-YS--LLHTANTF-S-LPLC----------QGNA------VDQFFCEI---------------------PQ----ILKLSC--S----DA-YLREIWLLVVSA--SLVSGCFAFIFFSYVQIFRAVL-------------RMPSEQG-R-HK-------AFSTCL--PHLAVVSL---------FA------------------CSGTFAY-----------------V-------------------------KPESLSSPP-----------------------------L----DL-TVTVLY---------------SV-------FP------PTVN--PLIYSVRNKELM----CS----I----------------R-------------KV------IS-------------------------------------------------------------------------------------------------------------------------
GgORU.452ag1FN       --------------------------------------------------------------------------------------------------------------------------------------------------------------------------------------------------MPNSS-S-------I------------SEFLLLALA---------DT----------RQL-------------------QLLHFWLLLGIYLAALLGNGLISTAVACDH----------------RL-HT-------PMDFFLLNLALLDLGCISTTLPKAMANALW-H----------------------TR-H-IS------YADCAAQVFFFVF-----------FISAEYSLLTVMSYDRYVAICKPQ--QYGT-----LLGIRACATMAAAA----------WGSGLL-YS--LLHTANTF-S-LPLC----------QGNA------VDQFFCEI---------------------PQ----ILKLSC--S----DA-YLREIWLLVVSA--SLVSGCFAFIFFSYVQIFRAVL-------------RMPSEQG-R-HK-------AFSTCL--PHLAVVSL---------FA------------------CSGTFAY-----------------V-------------------------KPQSLSSPP-----------------------------L----DL-TVTVLY---------------SV-------FP------PTVN--PLIYSVRNKELM----CS----I----------------R-------------KV------ISQMFMNC------DK-------------------------------------FTLCS------CSL--------------------------------------------------------
GgORU.267g1FN        --------------------------------------------------------------------------------------------------------------------------------------------------------------------------------------------------MPNSS-S-------I------------SEFLLLALA---------DT----------RQL-------------------QLLHFWLLLGIYLAALLGNGLISTAVACDH----------------RL-HT-------PMYFFLLNLALLDLGCISTTLPKAMANALW-H----------------------TR-H-IS------YAGCATQVFFLVF-----------FISAEYSLLTVMAYDRYVAICKPL--HYRT-----LLGSRACATMAAAA----------WGTGVL-NS--LLHTANTF-S-LPLC----------QGNA------VDQFFCEI---------------------PQ----ILKLSC--S----HS-YLKDIWLLIVSA--SLASGCFVFIVVSYVQIFRAVL-------------RMPSEQG-R-HK-------AFSTCL--PHLAVLSL---------FL------------------STGIFAY-----------------L-------------------------KPPSISSPF-----------------------------L----DL-LVSFLY---------------SV-------MP------STVN--PLIYSVRNKELM----CS----V----------------R-------------KV------ISQMFLYC------DN-------------------------------------SVPCSRIIS-FSSL--------------------------------------------------------
GgORU.100g1FN        --------------------------------------------------------------------------------------------------------------------------------------------------------------------------------------------------MPNSS-S-------I------------SKFLLLALA---------DT----------RQL-------------------QLLHFWLLLGIYLAALLGNGLISTAVACDH----------------RL-HT-------PMYFFLLNLALLDLGCISTTLPKAMANALW-H----------------------TR-H-IS------YAGCATQFFFFLF-----------LFGAEYSILTIMSYDRYVAICKPL--HYRT-----LLGSRACATMAAAA----------WGTGLL-YS--LLHTASTF-S-QALC----------RGKV------VNQFFCEI---------------------PH----ILKLSC--S----ESGSLRETGFIVLSV--LAIYGCFAFILFSYVQIFRAVL-------------RMPSEQG-R-HK-------AFSTCL--PHLAVVSL---------FV------------------STDFLAY-----------------L-------------------------KPHSLVSPS-----------------------------L----DL-VVSFLY---------------SV-------VT------PTLN--PLIYSMRNQELK----DA----V----------------R-------------KI------MSWTHFSS------NK-------------------------------------LLICLYK---------------------------------------------------------------
GgORU.259g1FN        --------------------------------------------------------------------------------------------------------------------------------------------------------------------------------------------------MPNSS-S-------I------------SEFLLLALA---------DT----------RQL-------------------QLLHFWLLLGIYLAALLGNGLISTAVACDH----------------RL-HT-------PMYFFLLNLALLDLGCISTTLPKAMANALW-H----------------------TR-H-IS------YAGCATQFFFFLF-----------LFGAEYSILTIMSYDRYVAICKPL--HYGT-----LLGSRACATMAAAA----------WGTGLL-YS--LLHTASTF-S-QALC----------RGKV------VNQFFCEI---------------------PH----ILKLSC--S----ESGSLRETGFIVLSV--LAIYGCFAFILFSYVQIFRAVL-------------RMPSEQG-R-HK-------AFSTCL--PHLAVVSL---------FV------------------STDFLAY-----------------L-------------------------KPHSLVSPS-----------------------------L----DL-VVSFLY---------------SV-------VT------PTLN--PLIYSMRNQELK----DA----V----------------R-------------KI------MSWTHFSS------NK-------------------------------------LLICLYK---------------------------------------------------------------
GgORU.357g1FN        --------------------------------------------------------------------------------------------------------------------------------------------------------------------------------------------------MPNSS-S-------I------------SEFLLLALA---------DT----------RQL-------------------QLLHFWLLLGIYLAALLGNGLISTAVACDH----------------RL-HT-------PMYFFLLNLALLDLGCISTTLPKAMANALW-H----------------------TR-A-IS------YAGCAAQVFFFLF-----------LLSAEYSLLTVMSYDRYIAICKPL--QYGT-----LLDNRACATMAAAA----------WGTGLL-HA--VLHTANTF-S-QALC----------RGKA------VNQFFCEI---------------------PH----ILKLSC--S----ESDYLRETGFIVVTV--LALFGCFAFILFSYVQIFRAVL-------------MMPSEQG-R-HK-------AFSMCL--PHLAVVSL---------FV------------------STDFLAY-----------------L-------------------------KPHSLVSPS-----------------------------L----DL-VVSFLY---------------SV-------VP------PALN--PLIYSMRNQELK----DA----V----------------R-------------KI------MSWTHFSS------NK-------------------------------------LLICLYK---------------------------------------------------------------
GgORU.365g1FN        --------------------------------------------------------------------------------------------------------------------------------------------------------------------------------------------------MPNSS-S-------I------------SEFLLLALA---------DT----------RQL-------------------QLLHFWLLLGIYLAALLGNGLISTAVACDH----------------RL-HT-------PMYFFLLNLALLDLGCISTTLPKAMANALW-H----------------------TR-H-IS------YAGCATQVFFFLF-----------LLSAEHSLLTVMSYDRYIAICKPL--HYGT-----LLDNRACATMAAAA----------WGTGLL-HA--VLHTANTF-S-QALC----------RGKA------VNQFFCEI---------------------PH----ILKLSC--S----ESDYLRETGFIVVTV--LALFGCFVFILFSYVQIFRAVL-------------KMPSEQG-R-HK-------AFSMCL--PHLAVVSL---------FV------------------STDFLAY-----------------L-------------------------KPHSLVSPS-----------------------------L----DL-VVSFLY---------------SV-------VP------PTLN--PLIYSMRNQELK----DA----V----------------R-------------KI------MSWTHFSS------NK-------------------------------------LLICLYK---------------------------------------------------------------
GgORU.459g1FN        --------------------------------------------------------------------------------------------------------------------------------------------------------------------------------------------------MPNSS-S-------I------------SEFLLLALA---------DT----------RQL-------------------QLLHFWLLLGIYLAALLGNGLISTAVACDH----------------RL-HT-------PMYFFLLNLALLDLGCISTTLPKAMANALW-H----------------------TR-A-IS------YAGCAAQVFFFLF-----------LLSAEYSLLTIMSYDRYIAICKPL--HYGT-----LLGSRACATMAAAA----------WGTGLL-HA--VLHTANTF-S-QALC----------RGKV------VNQFFCEI---------------------PH----ILKLSC--S----ESDYLRETGFIVLSV--LAIFGCFVFILFSYVQIFRAVL-------------RMPSEQG-R-HK-------AFSMCL--PHLAVVSL---------FV------------------STDFLAY-----------------L-------------------------KPHSLVSPY-----------------------------L----NL-VVSFLY---------------SV-------VP------PTLN--PLIYSMRNQEFK----DA----V----------------R-------------KI------MSWTHFST------DK-------------------------------------LLICLYK---------------------------------------------------------------
GgORU.416g1FN        --------------------------------------------------------------------------------------------------------------------------------------------------------------------------------------------------MPNSS-S-------I------------SEFLLLALA---------DM----------WQL-------------------QLLHFWLLLGIYLAALLGNGLISTAVACDH----------------RL-HT-------PMYFFLLNLALLDLGCISTTLPKAMANALW-H----------------------TR-H-IS------YAGCAAQVFFIFF-----------LFSAEYSILTIMAYDRYVAICKPL--HYGT-----LLGSRACATMAAAA----------WGTGLL-HA--VLHTANTF-S-QALC----------RGKA------VNQFFCEI---------------------PH----ILKLSC--S----ESDYLRETAFIVVTV--LAIYGCFAFILFSYVQIFRAVL-------------RMPSEQG-R-HK-------AFSMCL--PHLAVVSL---------FV------------------STDFLAY-----------------L-------------------------KPHSLVSPS-----------------------------L----DL-VVSFLY---------------SV-------VP------PTLN--PLIYSMRNQELK----DA----V----------------R-------------KI------MSWTHFSR------DK-------------------------------------LLICLYK---------------------------------------------------------------
GgORU.171g1FN        --------------------------------------------------------------------------------------------------------------------------------------------------------------------------------------------------MPNSS-S-------I------------SEFLLLALA---------DT----------RQL-------------------QLLHFWLLLGIYLAALLGNGLISTAVACDH----------------RL-HT-------PMYFFLLNLALLDLGCISTTLPKAMANALW-H----------------------TR-A-IS------YAGCAAQVFFFLF-----------FLSAEYSLLTIMAYDRYVAICKPL--HYGT-----LLGSRACATMAAAA----------WGTGLL-HA--VLHTANTF-S-LPLC----------QGNV------VDQFFCEI---------------------PH----ILKLSC--S----ES-YLREVGLIVTSV--LVVLGCFVFIVVSYVQIFRAVL-------------RMPSEHG-R-HK-------AFSTCL--PHLAVVSL---------FV------------------STDFLAY-----------------L-------------------------KPPSLFSPS-----------------------------L----NL-VVSFLY---------------SV-------VP------PTLN--PLIYSMRNQELR----DA----V----------------R-------------KM------MPWSHFSR------DK-------------------------------------LLICLCK---------------------------------------------------------------
GgORU.736g1FN        --------------------------------------------------------------------------------------------------------------------------------------------------------------------------------------------------MPNSS-S-------I------------SEFLLLALA---------DT----------RQL-------------------QLLHFWLLLGIYLAALLGNGLISTAVACDH----------------RL-HT-------PMYFFLLNLALLDLGCISTTLPKAMANALW-H----------------------TR-A-IS------YAGCAAQVFFFSF-----------LFSAEYCILTIMSYDRYVAICKPL--HYGT-----LLGSRACATMAAAA----------WGTGVV-NA--LLHTANTF-S-LPLC----------QGNA------VDQFFCEI---------------------PQ----ILKLSC--S----KS-CLREVALIVISV--LLVLGCFVFIVVSYVQIFRAVL-------------MMPSEQG-R-HK-------AFSTCL--PHLAVVSL---------FL------------------ITDFLAY-----------------L-------------------------KPPSLFSPS-----------------------------P----NL-MVSFLY---------------SV-------VP------PTLN--PLIYSMRNQELR----DA----V----------------R-------------KM------MPWSHFSK------DE-------------------------------------LLICLCK---------------------------------------------------------------
GgORU.38g1FN         --------------------------------------------------------------------------------------------------------------------------------------------------------------------------------------------------MPNSS-S-------I------------SEFLLLALA---------DT----------RQL-------------------QLLHFWLLLGIYLAALLGNGLISTAVACDH----------------RL-HT-------PMYFFLLNLALLDLGCISTTLPKAMANALW-H----------------------TR-A-IS------YAGCAAQVFFLLF-----------FFSAEYCLLTMMSYDRYVAICKPL--HYGT-----LLGNRACATMAAAA----------WGTGVL-YS--LLHTVNTF-S-LPLC----------QGNA------VDQFFCEI---------------------PH----ILKLSC--S----ESGSLRETGFIVLSV--LAVYGCFAFILFSYVQIFRAVL-------------RMPSEQG-R-HK-------AFSTCL--PHLAVVSL---------FL------------------ITDLFAY-----------------L-------------------------KPPSLFSPS-----------------------------L----NL-MVSFLY---------------SV-------VP------PTLN--PLIYSMRNQELR----DA----V----------------R-------------KM------MPWSHFSR------DK-------------------------------------LLICLCK---------------------------------------------------------------
GgORU.419g1FN        --------------------------------------------------------------------------------------------------------------------------------------------------------------------------------------------------MPNSS-S-------I------------SEFLLLALA---------DT----------RQL-------------------QLLHFWLLLGIYLAALLGNGLISTAVACDH----------------RL-HT-------PMYFFLLNLALLDLGCISTTLPKAMANALW-H----------------------TR-D-IS------YAGCAAQVFFFLF-----------FILAEYSILTIMSYDRYVAICKPL--HYGT-----LLGSRACATMAAAA----------WGTGLL-HS--LMHTANTF-S-LPLC----------QGNA------VDQFFCEI---------------------PQ----ILKLSC--S----QS-YHKEISLLLVSV--LVLLGCFVFIVVSYVQIFRAVL-------------RMPSEQG-R-HK-------AFSTCL--PHLAVVSL---------FL------------------STVMFAY-----------------L-------------------------KPFSISSPS-----------------------------L----DL-TVAVFY---------------SV-------VP------PTLN--PLIYSMRNQDLR----DA----V----------------R-------------KM------MPWSQFSR------DK-------------------------------------LLICLCK---------------------------------------------------------------
GgORU.13g1FN         --------------------------------------------------------------------------------------------------------------------------------------------------------------------------------------------------MPNSS-S-------V------------SEFLLLALA---------DT----------RQL-------------------QLLHFWLLLGIYLAALLGNGLISTAVACDH----------------RL-HT-------PMYFFLLNLALLDLGCISTTLPKAMANALW-H----------------------TR-A-IS------YAGCAAQVFFFFF-----------LFSAEYSLLTIMSYDRYVAICKPL--HYRT-----LLGSRACATMAAAA----------WATGLL-YS--LLHTAYTF-S-LPLC----------QGNA------VDQFFCEI---------------------PQ----ILKLSC--S----ES-YCREIWLLGVNA--SLVSGCFAFILFSYVQIFRAVL-------------RMPSEQG-R-HK-------AFSTCL--PHLDVVSL---------FL------------------STALFAS-----------------L-------------------------RPLSLSSQS-----------------------------L----GL-AVAVLY---------------SV-------VP------PTLN--PLIYSMRNQELK----DA----V----------------R-------------KM------IAWAHFSR------DK-------------------------------------LLICLYK---------------------------------------------------------------
GgORU.167g1FN        --------------------------------------------------------------------------------------------------------------------------------------------------------------------------------------------------MPNSS-S-------I------------SEFLLLALA---------DT----------RQL-------------------QLLHFWLLLGIYLAALLGNGLISTAVACDH----------------RL-HT-------PMYFFLLNLALLDLGCISTTLPKAMANALW-H----------------------TR-H-IS------YAGCAAQIFFFFF-----------LFSAEYSLLTIMSYDRYVAICKPL--HYGT-----LLGSRACATMAAAA----------WSTGLL-YS--LLHTANTF-S-LPLC----------QGNA------VDQFFCEI---------------------PQ----ILKLSC--S----ES-YRREIWLLGVNA--SLVSGCFAFIIFSYVQIFRAVL-------------RMPSEQG-R-HK-------AFSTCL--PHLAVLSL---------FL------------------STALFAS-----------------L-------------------------RPLSLSSQS-----------------------------L----DL-AVAVLY---------------SV-------VP------PNLN--PLIYSMRNQELK----DA----V----------------R-------------KV------ISWTHFSR------DK-------------------------------------LLICLYK---------------------------------------------------------------
GgORU.172g1FN        --------------------------------------------------------------------------------------------------------------------------------------------------------------------------------------------------MPNSS-S-------I------------SEFLLLALA---------DT----------RQL-------------------QLLHFWLLLGIYLAALLGNGLISTAVACDH----------------RL-HT-------PMYFFLLNLALLDLGCISTTLPKAMANALW-H----------------------TR-H-IS------YTGCAAQVFFFLF-----------FLTAEYSLLTIMSYDRYVAICKPL--HYGT-----LLGSRACATMAAAA----------WGTGLL-YS--LLHTANTF-S-LPLC----------HGNA------VDQFFCEI---------------------PQ----ILKLSC--S----DA-YLREIWLLGVSA--SLVSGCFAFILFSYVQIFRAVL-------------RMPSEQG-R-HK-------AFSMCL--PHLAVVSL---------FL------------------STAFVAN-----------------L-------------------------KPPSLSSQS-----------------------------L----DL-TMAVLY---------------SV-------VP------PTLN--PLIYSMRNQELK----DS----M----------------R-------------KM------IAWAHFSR------DK-------------------------------------LLICLYK---------------------------------------------------------------
GgORU.353g1FN        --------------------------------------------------------------------------------------------------------------------------------------------------------------------------------------------------MPNSS-S-------I------------SEFLLLALA---------DT----------RQL-------------------QLLHFWLLLGIYLAALLGNGLISTAVACDH----------------RL-HT-------PMYFFLLNLALLDLGCISTTLPKAMANALW-D----------------------TR-A-IS------YAGCAAQVFFYLF-----------LFSAEYCLLTIMSYDRYVAICKPL--HYGI-----LLGSRACATMSAAA----------WCTGVL-YS--LLHTANTF-S-LPLC----------HGNA------VDQFFCEI---------------------PH----ILKLSC--S----DA-YLREIWLLGVSA--SLVSGCFAFILFSYVQIFRTVL-------------RMPSEQG-R-HK-------AFSMCL--PHLAVVSL---------FL------------------STAFVAN-----------------L-------------------------KPPSLSSQS-----------------------------L----DL-TMAVLY---------------SV-------VP------PTLN--PVIYSMRNQELK----DS----M----------------R-------------KM------IAWAHFSR------DK-------------------------------------LLICLYK---------------------------------------------------------------
GgORU.189g1FN        --------------------------------------------------------------------------------------------------------------------------------------------------------------------------------------------------MPNSS-S-------I------------SEFLLLALA---------DT----------RQL-------------------QLLHFWLLLGIYLAALLGNGLISTAVACDH----------------RL-HT-------PMYFFLLNLALLDLGCISTTLPKAMANALW-D----------------------NR-A-IS------YAGCAAQVFFFLF-----------FISAEYSLLTIMSFDRYVAICKPL--HYGT-----LLGSRACATMAAAA----------WGTGLL-YS--LLHTANTF-S-LPLC----------QGNA------VDQFFCEI---------------------PQ----ILKLSC--S----DA-YLREIWLLGVSA--TLSSGCFVFVLFSYVQIFRAVL-------------RMPSEQG-R-HK-------AFSMCL--PHLAVVTL---------FL------------------STAFFAN-----------------L-------------------------KPPSLSSQS-----------------------------L----DL-TMAVLY---------------SV-------VP------PTLN--PLIYSMRNQELK----DA----V----------------R-------------KV------ISWTHFSR------DK-------------------------------------LFICLYK---------------------------------------------------------------
GgORU.492g1FN        --------------------------------------------------------------------------------------------------------------------------------------------------------------------------------------------------MPNSS-S-------I------------SEFLLLALA---------DT----------RQL-------------------QLLHFWLLLGIYLAALLGNGLISTAVACNH----------------RL-HT-------PMYFFLLNLALLDLGCISTTLPKAMANALW-D----------------------TR-A-IS------YAGCAAQVFFFVF-----------FLAAEFSLLTIMSYDRYVAICKPL--HYGT-----LLGSRACATMAAAA----------WGTGVL-NS--LLHTANTF-S-LPLC----------QGNA------VDQFFCEI---------------------PH----ILKLSC--S----DA-YLREIWLLGVSA--SLASGCFVFILFSYVQIFRAVL-------------RMPSEQG-R-HK-------AFSMCL--PHLAVLSL---------FL------------------STAFFAN-----------------L-------------------------RPPSLSSQS-----------------------------L----DL-TMAVLY---------------SV-------VP------PTLN--PLIYSMRNQELK----DA----V----------------R-------------KM------ISWTHFSR------DK-------------------------------------LLICLYK---------------------------------------------------------------
GgORU.236g1FN        --------------------------------------------------------------------------------------------------------------------------------------------------------------------------------------------------MANSS-S-------I------------SEFLLLALA---------DT----------RQL-------------------QLLHFWLLLGIYLAALLGNGLISTAVACDH----------------RL-HT-------PMYFFLLNLALLDLGCISTTLPKAMANALW-H----------------------TR-D-IS------YAGCAAQLFFFFF-----------FISAEYYLLTVMAYDRYVAICKPL--HYGT-----LLGSRACATMAAAA----------WGTGVL-NS--LLHTASVF-S-LPLC----------QGNA------VDQFFCEI---------------------PH----ILKLSC--S----DA-YLREIWLLGVSA--SLSSGCFVFILFSYVQIFRAML-------------RMPSEQG-R-HK-------AFSTCL--PHLAVVSL---------FL------------------STALFAS-----------------L-------------------------RPLSLSSQS-----------------------------L----DL-AVAVLY---------------SV-------VP------PTLN--PLIYSMRNQELK----DA----V----------------R-------------KM------IAWAHFSR------DK-------------------------------------LLICLYK---------------------------------------------------------------
GgORU.404g1FN        --------------------------------------------------------------------------------------------------------------------------------------------------------------------------------------------------MPNSS-S-------I------------SEFLLLALA---------DT----------RQL-------------------QLLHFWLLLGIYLAALLGNGLISTAVACDH----------------RL-HT-------PTYFFLLNLALLDLGCISTTLPKAMANALW-H----------------------TR-H-IS------YAGCAAQVFFFFF-----------FFSAEYYLLTVMAYDRYVAICKPL--HYGT-----LLGSRACATMAAAA----------WGTGVL-NS--LLHTACVF-S-LPLC----------QGNA------VDQFFCEI---------------------PH----ILKLSC--S----DA-YLREIWLLGVSA--SLSSGCFVFILFSYVQIFRAVL-------------RMPSEQG-R-HK-------AFSTCL--PHLAVVTL---------FL------------------STAFFAN-----------------L-------------------------RPPSLSSQA-----------------------------L----DL-TMAVLY---------------SV-------VP------PTVN--PLIYSMRNQELK----DA----V----------------R-------------KM------VSWTHFSR------DK-------------------------------------LLICLYK---------------------------------------------------------------
GgORU.517g1FN        --------------------------------------------------------------------------------------------------------------------------------------------------------------------------------------------------MPNSS-S-------I------------SEFLLLALA---------DT----------RQL-------------------QLLHFWLLLGIYLAALLGNGLISTAVACDH----------------RL-HT-------PMYFFLLNLALLDLGCISTTLPKAMANALW-D----------------------TR-D-IS------YAGCAAQVFFFVF-----------FILAEHSILTIMSYDRYVAICKPL--HYRT-----LLCSRACATMAAAA----------WGTGIL-HS--LLHTASTF-S-LPLC----------QGNA------VDQFFCEI---------------------PH----ILKLSC--S----DS-YLREIWLLGVSA--SLVSACFVFILFCYVQIFRAVL-------------RIPSEQG-R-HK-------AFSTCL--PHPAVVTL---------FL------------------STAFFAG-----------------L-------------------------RPPSLSSQA-----------------------------L----DL-TMAVLY---------------SV-------VP------PTLN--PLIYSMTNQELK----DA----V----------------R-------------KM------ISWTHFSR------DK-------------------------------------LLICLCK---------------------------------------------------------------
GgORU.591g1FN        --------------------------------------------------------------------------------------------------------------------------------------------------------------------------------------------------MPNSS-S-------I------------SEFLLLALA---------DT----------RQL-------------------QLLHFWLLLGIYLAALLGNGLISTALACDH----------------RL-HT-------PMYFFLLNLALLDLGCISTTLPKAMANALW-H----------------------TR-A-IS------YAGCAAQVFFFAF-----------FISAEYSILTVMSYDRYVAICKPL--HYRT-----LLGSRACATMAAAA----------WGTGIL-HS--LLHTASTF-S-LPLC----------QDNA------VDQFFCEI---------------------PQ----ILKLSC--S----DA-YLREIWLLGVSA--SLVSVCFVFILFSYVQIFRAVL-------------RIPSEQG-R-HK-------AFSTCL--PHLAVVTL---------FL------------------STAFFAS-----------------L-------------------------RPPSLSSQT-----------------------------L----DL-TMAVLY---------------SV-------VP------PTLN--PLIYSMRNQELK----DA----V----------------R-------------KM------ISWTHFSR------DK-------------------------------------FLICLYK---------------------------------------------------------------
GgORU.465g1FN        --------------------------------------------------------------------------------------------------------------------------------------------------------------------------------------------------MPNSS-S-------I------------SEFLLLALA---------DT----------RPL-------------------QLLHFWLLLGIYLAALLGNGLISTAVACDH----------------RL-HT-------PMYFFLLNLALLDLGCISTTLPKAMANALW-H----------------------TR-A-IS------YAGCAAQVFFFFF-----------FLSAEYSLLTIMSYDRYIAICKPL--HYGT-----LLGSRACATMAAAA----------WVTGVL-NS--LLHTANTF-S-LLFC----------QGNA------VHQFFCEI---------------------PH----ILKLSC--S----DA-YLREIWLLGVSA--TLSSGCFVFILFSYVQIFRAVL-------------RMPSEQG-R-HK-------AFSTCL--PHLAVVFL---------FL------------------TTAFFAN-----------------L-------------------------RPPSVSSQS-----------------------------L----DL-TMAVLY---------------SV-------VP------PTLN--PLIYSMRNQELK----DA----V----------------R-------------KM------IAWTHFSR------GK-------------------------------------LLICL-----------------------------------------------------------------
GgORU.6g1FN          --------------------------------------------------------------------------------------------------------------------------------------------------------------------------------------------------MPNSS-S-------I------------SEFLLLALA---------DT----------RQL-------------------QLLHFWLLLGIYLAALLGNGLISTAVACDH----------------RL-HT-------PMYFFLLNLALLDLGCISTTLPKAMANALW-H----------------------TR-H-IS------YAGCAAQVFFFLF-----------FLSAEYFLLTVMSYDRYVAICKPL--HYGT-----LLGSRACATMAAAV----------WGAGVL-NS--LLHTANAF-S-LPLC----------QGNA------VDQFFCEI---------------------PQ----ILKLSC--S----DS-YLREIWLLGVNA--SLASGCFAFILFSYVQIFRAVL-------------QIPSEQG-R-HK-------AFSTCL--PHLAVVSL---------FL------------------STAIFAN-----------------L-------------------------RPPSLSSQA-----------------------------L----DL-TMAVLY---------------SV-------VP------PTVN--PFIYSKRNQELK----DA----V----------------G-------------KM------VAWTHFSR------A------------------------------------------------------------------------------------------------------------
GgORU.323g1FN        --------------------------------------------------------------------------------------------------------------------------------------------------------------------------------------------------MPNSS-S-------I------------SEFLLLALA---------DT----------RQL-------------------QLLHFWLLLGIYLAAHLGNGLISTAVACDH----------------RL-HT-------PMYFFLLNLALLDLGCISTTLPKAMANALW-D----------------------TR-A-IS------YAGCAAQVFFFLF-----------LFGAEYSLLIVMSYDCYVAICKPL--HYRT-----LLGSRACATMAAAA----------WGTGLV-YS--LMHTATIF-S-LPLC----------QGNA------VDQFFCEI---------------------PQ----ILKLSC--S----DS-YLREIWVLGVSA--CLASGCFAFILFSYVQIFRAVL-------------RMPSEQG-R-HK-------AFSTCL--PHLAVVSL---------FL------------------NTAIFAN-----------------L-------------------------RPLSLSSQA-----------------------------L----DL-AMAVLY---------------SV-------VP------PTLN--PLIYSMRNQELK----NA----V----------------R-------------KV------ISWTYFSK------DK-------------------------------------LLICLYK---------------------------------------------------------------
GgORU.638g1FN        --------------------------------------------------------------------------------------------------------------------------------------------------------------------------------------------------MPNSS-S-------I------------SEFLLLALA---------DT----------RQL-------------------QLLHFWLLLGIYLAALLGNGLISTAVACDH----------------RL-HT-------PMYFFLLNLALLDLGCISTTLPKAMANALW-H----------------------TR-H-IS------YAGCAAQVFLFLF-----------FFGSEYCILTIMSYDRYVAICKPL--HYGT-----LLGSRACATMAAAA----------WGTGLL-YS--LLHTASTF-S-LPLC----------QGNA------VDQFFCEI---------------------PQ----ILKLSC--S----GSEFLRELGLLSTSA--FIGVGCFVFIVVSYVQIFRAVL-------------RIPSEQG-R-HK-------AFSTCL--PHLAVVTL---------FL------------------STAFFAN-----------------L-------------------------RPPSLSSQA-----------------------------L----DL-TMAVLY---------------SV-------VP------PTLN--PLIYSMRNQELK----DA----V----------------R-------------KM------ISWTHFSR------DK-------------------------------------LLICLYK---------------------------------------------------------------
GgORU.273g1FN        --------------------------------------------------------------------------------------------------------------------------------------------------------------------------------------------------MPNSS-S-------I------------SEFLLLALA---------DT----------RQL-------------------QLLHFWLLLGIYLAALLGNGLISTAVACDH----------------RL-HT-------PMYFFLLNLALLDLGCISTTLPKAMANALW-G----------------------TR-D-IS------YTGCAAQLFFFVF-----------FILAEYSLLTVMSYDRYVAICKPL--HYGT-----LLGSRACATMAAAA----------WGTGVL-NA--LLHTANTF-S-LPLC----------QGNA------VDQFFCEI---------------------PH----ILKLSC--S----DA-YLREVGLIVFSV--HVLFGCFAFIFFSYVQIFRAVL-------------RMPSEQG-R-HK-------AFSTCL--PHLAVVSL---------FL------------------STAIFAG-----------------L-------------------------RPPSLSSQA-----------------------------L----DL-TMAVLY---------------SV-------MP------PTLN--PLIYSMRNQELK----DA----V----------------R-------------KM------ISWTHFSR------DK-------------------------------------LLICVCK---------------------------------------------------------------
GgORU.356g1FN        --------------------------------------------------------------------------------------------------------------------------------------------------------------------------------------------------MPNSS-S-------I------------SEFLLLALA---------HT----------RQL-------------------QLLHFWLLLGIYLAALLGNGLISTAVACDH----------------RL-HT-------PMYFFLLNLALLDLGCISTTLPKAMANALW-H----------------------TR-D-IS------YAGCAAQVFFFLF-----------FLSAEYCILTIMSYDRYIAICKPL--HYGT-----LLGSRACATMAAAA----------WGTGVL-TS--VLHTASTF-S-LPLC----------QGNA------VDQFFCEI---------------------PQ----ILQLSC--S----DA-YLREVGLIVFSV--LVLFGCFAFILFSYVQIFRAVM-------------RIPSEQG-R-HK-------AFSTCL--PHLAVVTL---------LL------------------STAFFAG-----------------L-------------------------RPPSLSSQA-----------------------------L----DL-TMAVLY---------------SV-------VP------PTLN--PIIYSMRNQELK----DA----V----------------R-------------KM------IS-------------------------------------------------------------------------------------------------------------------------
GgORU.310g1FN        --------------------------------------------------------------------------------------------------------------------------------------------------------------------------------------------------MPNSS-S-------I------------SEFLLLALA---------DT----------RQL-------------------QLLHFWLLLGIYLAALLGNGLISTAVACDH----------------RL-HT-------PMYYFLLNLALLDLGCISTTLPKAMANALW-H----------------------TR-D-IS------YAGCAEQVLLFVF-----------FFSAEYYLLTVMSYDRYVAICMPL--HYAT-----LLDSRACATMAAAA----------WGTGVL-NS--LLHTANTF-S-LPLC----------QGNA------VDQFFCEI---------------------PQ----ILKLSC--S----DA-YLREAGLIVAGV--IIFFGCFAFILFSYVQILRAVL-------------RIPSEQG-Q-HK-------AFSTCL--PHLAVVTL---------FL------------------STAFFAG-----------------L-------------------------RPPSLSSQS-----------------------------L----DL-TMAVLY---------------SV-------VP------PTLN--PIIYSMRNQELK----DA----V----------------R-------------KM------IS-------------------------------------------------------------------------------------------------------------------------
GgORU.53g1FN         --------------------------------------------------------------------------------------------------------------------------------------------------------------------------------------------------MPNSS-S-------I------------SEFLLLALA---------DT----------RQL-------------------QLLHFWLLLGIYLAALLGNGLISTAVACDH----------------RL-HT-------PMYFFLLNLALLDLGCISTTLPKAMANALW-D----------------------TT-A-IS------YAGCAAQVLLFVF-----------FFSAEYYLLTIMSYDRYVAICKPL--HYGT-----LLGSRACATMAAAA----------WGTGVL-NS--LLHTANTF-S-LPLC----------QGNA------VDQFFCEI---------------------PQ----ILKLSC--S----DA-YLQEAGLIVAGV--IIFFGCFAFILFSYVQIFRAVL-------------RMPSEQG-R-HK-------AFSTCL--PHLAVVSL---------FL------------------STAFVAN-----------------L-------------------------RPPSLSSQS-----------------------------L----DL-TMAVLY---------------SV-------VP------PTLN--PLIYSMRNQELK----DA----V----------------R-------------KM------IAWTHFSR------VK-------------------------------------LLICLYK---------------------------------------------------------------
GgORU.421g1FN        --------------------------------------------------------------------------------------------------------------------------------------------------------------------------------------------------MPNSS-S-------I------------SEFLLLALA---------DT----------RQL-------------------QLLHFWLLLGIYLAALLGNGLISTAVACDH----------------RL-HT-------PMYFFLLNLALLDLACISTTLPKAMANALW-H----------------------TR-D-IS------CAGCAAQVLLFVF-----------FFSAEYYLLTVMSYDRYVAICMPL--HYAT-----LLDSRACGTMAAAA----------WGTGVL-NS--LLHTANTF-S-LPLC----------QGNA------VDQFFCEI---------------------PQ----ILKLSC--S----DA-YHREAGLIVAGV--IIFFGCFAFILFSYVQIFRAVL-------------RMPSEQG-R-HK-------AFSTCL--PHLAVVSL---------FL------------------ITALVAN-----------------L-------------------------RPPSVSSQS-----------------------------R----DL-TLAVLY---------------SV-------VP------PTMN--PLIYSMRNQELK----DA----V----------------K-------------KM------IAWTHFSR------GK-------------------------------------LLICLYK---------------------------------------------------------------
GgORU.649g1FN        --------------------------------------------------------------------------------------------------------------------------------------------------------------------------------------------------MPNSS-S-------I------------SEFLLLALA---------DT----------RQL-------------------QLLHFWLLLGIYLAALLGNGLISTAVACDH----------------RL-HT-------PMYFFLLNLALLDLGCISTTLPKAMANALW-H----------------------TR-A-IS------YAGCATQLFFFLF-----------LFSAEYCILTIMSYDRYVAICKPL--HYGT-----LLGSRACATTAAAA----------WGTGLL-YS--LLHTANTF-S-LPLC----------QGNA------VDQFFCEI---------------------PQ----ILKLSC--S----DA-YLREVGLIVFSA--LVLFGCFVFILFSYVQIFRAVM-------------RMPSEQG-R-HK-------AFSTCL--PHLAVLSL---------FV------------------STAFLAN-----------------L-------------------------RPPSLSSPS-----------------------------L----DL-TIAVLY---------------SV-------VP------PTLN--PLIYSMRNQELK----AA----V----------------R-------------KM------MACTHYSR------DK-------------------------------------LLICLYK---------------------------------------------------------------
GgORU.653g1FN        --------------------------------------------------------------------------------------------------------------------------------------------------------------------------------------------------MLNSS-S-------I------------SEFLLLALA---------DT----------RQL-------------------QLLHFWLLLGIYLAALLSNGLISTTIACNH----------------RL-HT-------PMYFFLLNLALLDLGCISTTLPKAMANALW-H----------------------TR-A-IS------YAGCAAQVFFFVF-----------FILAEYSLLTVMSYDRYVAICKPL--HYRT-----LLGSRACATMAAAA----------WGTGLL-YS--LLHTASTF-S-LPLC----------QGNA------VDQFFCEI---------------------PQ----ILKLSC--S----KS-YFREVGLIVFSV--LVLFACFAFILFSYVQMFRAVM-------------RMPSEQG-R-HK-------AFSTCL--PHLAVVTL---------FL------------------STAFFAN-----------------L-------------------------RPPSLSSQA-----------------------------L----DL-TMAVLY---------------SV-------VP------PTLN--PLIYSMRNQELK----DA----L----------------R-------------KM------IAWTHFSR------DK-------------------------------------LLISV-----------------------------------------------------------------
GgORU.423g1FN        --------------------------------------------------------------------------------------------------------------------------------------------------------------------------------------------------MPNSS-S-------I------------SEFLLLALA---------DT----------QQL-------------------QLLHFWLLLGIYLAALLGNGLISTAVACNH----------------RL-HT-------PMYFFLLNLALLDLGCISTTLPKAMANALW-H----------------------TR-A-IS------YTGCAAQVFFFFF-----------LYSAEYSLLTIMSYDHYVAICKPL--HYGT-----LLGSRACATMAAAA----------WGTGVL-NS--LLHTANTF-S-LPLC----------QGNA------VDQFFCEI---------------------PL----IFKLSC--S----KS-YLREVGLIVFSV--LVLFGCFAFILFSYVQIFRAVL-------------RMPSEHG-R-HK-------AFSTCL--PHLAVVSL---------FL------------------STGFFAC-----------------L-------------------------RPPSHSSPS-----------------------------L----DL-MMAFLY---------------SV-------VP------PTLN--PLIYSMRNQELR----DA----V----------------R-------------KM------MPWSHFSR------DK-------------------------------------LLVCLYK---------------------------------------------------------------
GgORU.512g1FN        --------------------------------------------------------------------------------------------------------------------------------------------------------------------------------------------------MPNIS-S-------I------------SEFLFLALA---------DT----------RQL-------------------QLLHFWLLLGIYLAALLGNGLISTAVACDH----------------RL-HT-------PMYFFLLNLALLDLGCISTTLPKAMANALW-H----------------------TR-A-IS------YAGCAAQTFLFVF-----------LISAEYFLLTMMSYDRYIAICKPL--HYGT-----LLGSRACATMAAAA----------WGTGVL-NA--LLHTASTF-S-LPLC----------QGNA------VDQFFCEI---------------------PH----ILKLSC--S----QS-YLREVGLIVFSV--LVLFGCFAFILFSYVQIFRAVL-------------RMPSEQG-R-HK-------AFSTCL--PHLAVVSL---------FL------------------STGFFAN-----------------L-------------------------RPPSLSSPS-----------------------------L----DL-MMAFLY---------------SV-------VP------PTLN--PLIYSMRNQELR----HA----V----------------R-------------KM------VPWSHFSR------DK-------------------------------------LLVCLYK---------------------------------------------------------------
GgORU.654g1FN        --------------------------------------------------------------------------------------------------------------------------------------------------------------------------------------------------MPNSS-S-------I------------SEFLLLALA---------DT----------RQL-------------------QLLHFWLLLGIYLAALLGNGLISTAVACDH----------------RL-HT-------PMYFFLLNLALLDLGCISTTLPKAMANALW-H----------------------TR-A-IS------YAGCAAQTFLFVF-----------LMSAEYFLLAVMSYDRYIAICKPL--HYGT-----LLGRRACATMAAAA----------WGTGVL-SA--LLHTANTF-S-LPLC----------QGNA------VDQFFCEI---------------------PQ----ILKLSC--S----QS-YLREVGLIVFSV--LVLFGCFVFILFSYVQIFRAVL-------------RMPSEQG-R-HK-------AFSTCL--PHLAVVSL---------FV------------------STGFFAN-----------------L-------------------------RPPSLSSPS-----------------------------L----DL-TMAVLY---------------SV-------VP------PALN--PLIYSLRNQELR----DV----V----------------R-------------KM------VPWSHFSR------DK-------------------------------------LLICLCK---------------------------------------------------------------
GgORU.468g1FN        --------------------------------------------------------------------------------------------------------------------------------------------------------------------------------------------------MPNSS-S-------I------------SEFLLLALA---------DT----------RQL-------------------QLLHFWLLLGIYLVALLGNGLISTAVACDH----------------RL-HT-------PMYFFLLNLALLDLGCISTTLPKAMANALW-G----------------------TR-A-IS------YAGCAAQVFFFFF-----------FFSAEYSLLTIMSYDRYIAICKPL--HYGT-----LLGSRACATMAAAA----------WGAGVL-NS--LLHTASVF-S-LPLC----------QGNA------VDQFFCEI---------------------PQ----ILKLSC--S----ES-YLREVELIVFSV--AMEFGCFAFILFSYVQIFRAVL-------------RMPSEQG-R-HK-------AFSTCL--PHLAVLSL---------LV------------------STGFLAY-----------------L-------------------------KTPSLFSPS-----------------------------L----NL-LVSFLY---------------SV-------VP------PTLN--PLIYSMRNEELR----HA----V----------------K-------------KT------MSWTYFIR------DK-------------------------------------LFICLYK---------------------------------------------------------------
GgORU.619g1FN        --------------------------------------------------------------------------------------------------------------------------------------------------------------------------------------------------MPNSS-S-------I------------SEFLLLALA---------DT----------RQL-------------------QLLHFWLLLGIYLAALLGNGLISTAVACDH----------------RL-HT-------PMYFFLLNLALLDLGCISTTLPKDMANALW-H----------------------TR-H-IS------YAGCAAQVFFFVF-----------FLSAEYSLLTIMSYDRYVAICKPL--HYGT-----LLGSRACATMAAAA----------WVSGLL-YS--LLHTASIF-S-LPLC----------RGNA------VDQFFCEI---------------------PQ----NLKLSC--S----GSEFLRELGLLSTSA--FIGIGCFVFIVVSYVQIFRAVL-------------RMPSEQG-R-HK-------AFSTCL--PHLVVLSL---------FV------------------STAMFAY-----------------L-------------------------KPHSISSPP-----------------------------V----DL-VVAVLY---------------AV-------VP------PVMN--PLIYSMRNKELK----VA----L----------------S-------------EL------LNKCVSKA----------------------------------------------MNCSYF-----SVRHL-----------------------------------------------------
GgORU.703g1FN        --------------------------------------------------------------------------------------------------------------------------------------------------------------------------------------------------MANSS-S-------I------------SEFLLLALA---------DT----------RQL-------------------QLLHFWLLLGIYLAALLGNGLISTAVACDH----------------RL-HT-------PMYFFLLNLALLDLGCISTTLPKAMANALW-H----------------------TR-H-IS------YAGCAAQVFFFFF-----------LFSAEYSLLTVMSYDRYVAICKPL--HYGT-----LLGSRACATMAAAA----------WGTGLL-YS--LMHTASIF-S-LPLC----------RGNA------VDQFFCEI---------------------PH----ILKLSC--S----GSEFLRELGLLSTSA--FIGIGCFVFIVVSYVQIFRAVL-------------RMPSEQG-R-HK-------GFSTCL--PHLVVLSL---------FV------------------STAMFAY-----------------L-------------------------KPHSISSPP-----------------------------V----DL-VVAVLY---------------AV-------VP------PVMN--PLIYSMRNKELK----VA----L----------------S-------------EL------MNKCVSKA----------------------------------------------MNCSYF-----SVCHL-----------------------------------------------------
GgORU.291g1FN        --------------------------------------------------------------------------------------------------------------------------------------------------------------------------------------------------MPNSS-S-------I------------SEFLLLALA---------DT----------RQL-------------------QLLHFWLLLGIYLAALLGNGLISTAVACDH----------------RL-HT-------PMDFFLLNLALLDLGCISTTLPKAMANALW-H----------------------TR-A-IS------YAGCAAQVFFFVF-----------FLSAEYCLLTMMSYDRYVAICKPL--HYGT-----LLGSRACATMAAAA----------WGIGFF-NS--LLHTASTF-S-LPLC----------QGNA------VDQFFCEI---------------------PQ----ILKLSC--SK-SFKS-YLREVGFLLFSV--CLALVFFVFIVLSYVQIFRAVL-------------RMPSEQG-R-HK-------AFSTCL--PHLAVVSL---------FL------------------STGSFAQ-----------------M-------------------------KPFSNSSPF-----------------------------L----DL-MVSFLY---------------SV-------LP------PTLN--PIIYSMRNKEIK----HA----L----------------S-------------KV------LQNVHYSS------FNK------------------------------------VRICLT----------------------------------------------------------------
GgORU.711g1FN        --------------------------------------------------------------------------------------------------------------------------------------------------------------------------------------------------MPNSS-S-------I------------SEFLLLALA---------DT----------RQL-------------------QLLHFWLLLGIYLAALLGNGLISTAVACDH----------------RL-HT-------PMYFFLLNLALLDLGCISTTLPKAMANALW-G----------------------TR-A-IS------YAGCAAQVFFFVF-----------FLSAEYSLLTMMSYDRYVAICKPL--HYGT-----LMDSRACATMAAAA----------WGAGLI-NS--LLHTANTF-S-LPLC----------QGNA------VDQFFCEI---------------------PH----ILKLSC--SK-SFKS-YLREVGFLLFSV--CLALVVFVFIVVSYVQIFRAVL-------------RMPSEQG-R-HK-------AFSTCL--PHLAVVSL---------FL------------------STGSFAQ-----------------M-------------------------KPFSNSSPF-----------------------------L----DL-MVSFLY---------------SV-------LP------PTLN--PIIYSMRNKEIK----HA----L----------------S-------------KV------LQNVHYSS------FNK------------------------------------MHICLT----------------------------------------------------------------
GgORU.520g1FN        --------------------------------------------------------------------------------------------------------------------------------------------------------------------------------------------------MPNSS-S-------I------------SEFLLLALA---------DT----------RQL-------------------QLLHFWLLLGIYLAALLGNGLISTAVACDH----------------RL-HT-------PMYFFLLNLALLDLGCISTTLPKAMANALW-H----------------------TR-H-IS------YTGCAAQVFFFVF-----------FLSAEYCLLTMMSYDRYVAICKPL--HYGT-----LLGSRACATMAAAA----------WGNGIL-NS--LLHTANTF-S-LPLC----------QGNA------VDQFFCEI---------------------PQ----ILKLSC--SK-SFKA-HLREVGFLLFSV--CLALVFFVLIVVSYVQIFRAVL-------------RMPSEQG-R-HK-------AFSTCL--PHLAVVSL---------FL------------------STGSFAQ-----------------M-------------------------KPFSISSPF-----------------------------L----DL-MVSFLY---------------SV-------LP------SMLN--PIIYSMRNKEVK----HA----L----------------S-------------KV------LQNVHYFS------FNK------------------------------------VRICLT----------------------------------------------------------------
GgORU.309g1FN        --------------------------------------------------------------------------------------------------------------------------------------------------------------------------------------------------MPNRS-S-------I------------SEFLLLALA---------DT----------RQL-------------------QLLHFWLLLGIYLAALLGNGLISTAVACDH----------------RL-HT-------PMYFFLLNLALLDLGCISTTLPKAMANALW-H----------------------TR-A-IS------YAGCAAQVFFFSF-----------LFSAEYCILTVMSYDRYVAICKPL--HYGT-----LLGSRACATMAAAA----------WGTGFF-NS--LLHTASTF-S-LPLC----------QGNA------VDQFFCEI---------------------PH----ILKLSC--SK-SFKS-YLREVGFLLFSV--CLALVFFVFIVVSYVQIFRAVL-------------RMPSEQG-R-HK-------AFSTCL--PHLAVVSL---------FL------------------CTGSFAQ-----------------M-------------------------KTFSNSSPF-----------------------------L----DL-MVSFLY---------------SV-------LP------PNQR--PIIYSMRNK-------------------------------------------------------------------------------------------------------------------------------------------------------------------------------
GgORE.9g1FN          --------------------------------------------------------------------------------------------------------------------------------------------------------------------------------------------------MPNSS-S-------I------------SEFLLLALA---------DT----------RQL-------------------QLLLFWLLLGIYLAALLGNGLISTAVACDH----------------RL-HT-------PMYFFLLNLSLLDLACISTTLPKAMANALW-D----------------------TR-H-IS------YAGCAAQVFFFLF-----------FIFAEYSLLTVMSYDRYVAICKPL--HYGT-----LLGSRACATMAAAA----------WGTGLL-YA--LLHTATAF-S-IPLC----------QGNV------VDQFFCEI---------------------AQ----ILKLSC--S----KSDYIREVGIIYFSL--CLICGCFVFIVLSYVQIFRAVL-------------RMPSEQG-R-HK-------AFSMCL--PHLAVVSL---------FV------------------STAMFAY-----------------L-------------------------KSSSMSSPS-----------------------------L----DL-LVSFLY---------------SV-------VP------PAVN--PLIYGLRNQELK----AA----V----------------S-------------NT------YFYSI----------HK--------------------------------MHGSLRGVPR----------------------------------------------------------------
GgORU.734g1FN        --------------------------------------------------------------------------------------------------------------------------------------------------------------------------------------------------MPNSS-S-------I------------SEFLLLALA---------DT----------RQL-------------------QLLHFWLLLGIYLAALLGNGLISTAVACDH----------------RL-HT-------PMYFFLLNLALLDLGCISTTLPKAMANALW-H----------------------TR-H-IS------YAGCAAQVFFFLF-----------FISAEYFLLTVMSYDRYVAICKPL--HYGT-----LLGSRACATMAAAA----------WGSGLL-YA--LLHTAYTF-S-LPLR----------QGNA------VDQFFCEI---------------------AQ----ILKLSC--S----KSDYLSEVGIIYFSL--CLICGCFAFILFSYVQIFRAVL-------------RMPSEQG-R-HK-------AFSTCL--PHLAVVSL---------FV------------------STAMFAY-----------------L-------------------------KPPSISSPS-----------------------------L----DL-LVSFLY---------------SV-------VP------PAVN--PLIYGLRNQELK----AA----V----------------S-------------NT------YFYSI----------RK--------------------------------MHGSLTGVPR----------------------------------------------------------------
GgORU.11g1FN         --------------------------------------------------------------------------------------------------------------------------------------------------------------------------------------------------MPNSS-S-------I------------SEFLLLALA---------DT----------RQL-------------------QLLHFWLLLGIYLAALLGNGLISTAVACDH----------------RL-HT-------PMYFFLLNLALLDLGCISTTLPKAMANALW-H----------------------TR-H-IS------YAGCAAQTFLFVF-----------FISAEYSLLTVMSYDRYVAICKPL--HYGT-----LLGSRACATMAAAA----------WGTGAL-YA--LLHTATAF-S-LRLC----------QGNA------VDQFFCEI---------------------AH----ILKLSC--S----KSDYLREVGIIYFSL--CLICGCFVFIVVSYVQIFRAVL-------------RMPSEQG-Q-HK-------AFSMCL--PHLAVVSL---------FV------------------STAMFAY-----------------L-------------------------KPPSISSPS-----------------------------L----DL-LVSFLY---------------SV-------VP------PAVN--PLLYGLRNQELK----AA----V----------------S-------------NT------YIFNI----------HK--------------------------------MHASLTGVSR----------------------------------------------------------------
GgORU.177g1FN        --------------------------------------------------------------------------------------------------------------------------------------------------------------------------------------------------MPNSS-S-------I------------SEFLLLALA---------DT----------RQL-------------------QLLHFWLLLGIYLAALLGNGLISTAVACDH----------------RL-HT-------PMYFFLLNLALLDLGCISTTLPKAMANALW-H----------------------TR-H-IS------YAGCAAQVFFFLF-----------FLAAEYCILTIMSYDRYVAICMPL--HYGT-----LLGSRACATMAAAA----------WGTGAL-YA--LLHTATAF-S-VPLC----------QGNA------VDQFFCEI---------------------AQ----ILKLSC--S----KSDYLREVGIIYFSL--CLVCGYFVFIVVSYMQIFRVVL-------------RMPSEQG-W-HK-------AFSTCL--PHLAVVSL---------FV------------------STAMFAY-----------------L-------------------------KPPSISSPS-----------------------------L----DL-LVSFLY---------------SV-------VP------PAVN--PLLYGLRNQELK----AA----V----------------S-------------KT------YVFNV----------HK--------------------------------MHGSLTGVSR----------------------------------------------------------------
GgORU.186g1FN        --------------------------------------------------------------------------------------------------------------------------------------------------------------------------------------------------MLNSS-S-------I------------SEFLLLALA---------DT----------RQL-------------------QLLHFWLLLGIYLAALLGNGLISTAVACDH----------------RL-HT-------HMYFFLLNLALLDLGCISTTLPKAMANALW-H----------------------TR-D-IS------YAGCAAQVFFFVF-----------FISAEYFLLTVMSYDRYVAICKPL--HYGT-----LLGSRACATMAAAA----------WGTGLL-YS--LLHTATAF-S-VPLC----------QGNL------VDQFFCEI---------------------AQ----ILKLSC--S----RSDYLREVGIIYFSL--CLICGCFVFIVVSYVQIFRAVL-------------RMPSEQG-Q-HK-------AFSTCL--PHLAVVSL---------FL------------------STAIFAY-----------------L-------------------------KPPSMSSPS-----------------------------L----DL-LVSFLY---------------SV-------VP------PAVN--PLIYGLRNQELK----AA----V----------------S-------------NT------YNFNI----------HK--------------------------------MHAGLTGVSR----------------------------------------------------------------
GgORU.202g1FN        --------------------------------------------------------------------------------------------------------------------------------------------------------------------------------------------------MPNSS-S-------I------------SEFLLLALA---------DT----------RQL-------------------QLLHFWLLLGIYLAALLGNGLISTAVACDH----------------RL-HT-------PMYFFLLNLALLDLGCISTTLPKAMANALW-D----------------------TR-H-IS------YAGCSAQVFFFFF-----------FLSAEYSLLTIMSYDRYVAICKPL--HYGT-----LLGSRACATMAAAA----------WGTGLL-YS--LLHTATAF-S-VPLC----------QGNL------VDQFFCEI---------------------AQ----ILKLSC--S----RSDYLREVGIIYFSL--CLICGCFVFIVVSYVQIFRAVL-------------RMPSEQG-R-HK-------AFSTCL--PHLAVVSL---------FL------------------STAMFAY-----------------L-------------------------KPPSMSSPS-----------------------------L----DL-LVSFLY---------------SV-------VP------PAVN--PLIYGLRNQELK----AA----V----------------S-------------KT------YIFNS----------HN--------------------------------MHTSLTGVSR----------------------------------------------------------------
GgORU.165g1FN        --------------------------------------------------------------------------------------------------------------------------------------------------------------------------------------------------MPNSS-S-------I------------SEFLLLALA---------DT----------RQL-------------------QLLHFWLLLGIYLAALLGNGLISTAVACDH----------------RL-HT-------PMYFFLLNLALLDLGCISTTLPKAMANALW-H----------------------TR-A-IS------YAGCAAQVFFFVF-----------FLSTEYSLLTIMSYDRYVAICKPL--HYRT-----LLGSRACATMAAAA----------WGSGLL-YS--LLHTATAF-S-VPLC----------QGNA------VDQFFCEI---------------------PQ----ILKLSC--S----KSDYFREIGIIYFSL--CLSFGCFVFIVVSYVQIFRAVL-------------RMPSEQG-R-HK-------AFSTCL--PHLAVLSL---------FL------------------STAMLAY-----------------L-------------------------KPPSISSPS-----------------------------L----DL-LVSFLY---------------SV-------VP------PAVN--PLIYGLRNQELK----AA----V----------------S-------------NT------YNFNI----------HK--------------------------------MHASLTGVSR----------------------------------------------------------------
GgORU.174g1FN        --------------------------------------------------------------------------------------------------------------------------------------------------------------------------------------------------MPNSS-S-------I------------SEFLLLALA---------HT----------RQL-------------------QLLHFWLLLGIYLAALLGNALISTAVACDH----------------RL-HT-------PMYFFLLNLALLDLGCISTTLPKAMANALW-H----------------------TR-A-IS------YAGCAAQVFFFVF-----------FISAEYCILTVMSYDRYVAICKPL--HYRT-----LLGSRDCATMAAAA----------WGAGFL-YS--VLHTASTF-S-IPLC----------QSNV------VDQFFCEI---------------------PQ----ILKLSC--S----KSDYFRKIGIIYFSF--CLSFGCFVFIVVSYVQIFRAVL-------------RMPSEQG-R-HK-------AFSTCL--PHLAVLSL---------FL------------------STAMLAY-----------------L-------------------------KPPSISSPS-----------------------------L----DL-LVSFLY---------------SV-------VP------PAVN--PLIYGLRNQELK----AA----V----------------S-------------NT------YNFNI----------HK--------------------------------MHASLTGVSRLL--------------------------------------------------------------
GgORU.209g1FN        --------------------------------------------------------------------------------------------------------------------------------------------------------------------------------------------------MPNSS-C-------I------------SEFLLLALA---------DT----------RQL-------------------QLLHFWLLLGIYLAALLGNGLISTAVACDH----------------RL-HT-------PMYFFLLNLALLDLGCISTTLPKAMASALW-G----------------------TR-D-IS------YTGCAAQVFFLLF-----------FFGADYSILTMMSYDRYVAICKPL--HYGT-----LMDSRACSTMAAAA----------WGTGLL-YS--LLHTTTTF-S-MCLC----------HGNA------VDQFFCEI---------------------PQ----ILKLSC--S----KSDYLREVGIIYFSL--CLIFGCFVFIVMSYVQIFRAVL-------------RMPSEQG-Q-HK-------AFSTCL--PHLAVLSL---------LV------------------STGFFAY-----------------L-------------------------KPSSISSPS-----------------------------L----DL-LVSFLY---------------SV-------VP------PAVN--PLIYGLRNQELK----AA----V----------------S-------------KT------YFYSI----------HK--------------------------------MHASLTGV------------------------------------------------------------------
GgORU.264g1FN        --------------------------------------------------------------------------------------------------------------------------------------------------------------------------------------------------MPNSS-S-------I------------SEFLLLALA---------DT----------RQL-------------------QLLHFWLLLGIYLAALLGNGLISTAVACDH----------------RL-HT-------PMYFFLLNLALLDLACISTTLPKAMANALW-H----------------------TR-A-IS------YAGCAAQVFFLLF-----------LLSAETFLLTIMSYDRYVAICKPL--HYGT-----LMDSRACATMAAAA----------WGAGLL-YS--LLHTATTF-S-MCLC----------HGNA------VDQFFCEI---------------------AQ----ILKLSC--S----KSDYLREVGIIYFSL--CLIFGCFVFIVVSYMQIFRAVL-------------RMPSEQG-R-HK-------AFSTCL--PHLAVLSL---------LV------------------STGFFAY-----------------L-------------------------KPSSISSPS-----------------------------L----DL-LVSFLY---------------SV-------VP------PAVN--PLIYGLRNQELK----AA----V----------------S-------------KT------YVFNI----------HK--------------------------------MHASLTGVSR----------------------------------------------------------------
GgORU.560g1FN        --------------------------------------------------------------------------------------------------------------------------------------------------------------------------------------------------MPNSS-S-------I------------SEFLLLALA---------DT----------RQL-------------------QLLHFWLLLGIYLAALLGNGLISTAVACDH----------------RL-HT-------PMYFFLLNLALLDLGCISTTLPKAMANALW-H----------------------TR-H-IS------YAGCAAQVFFLLF-----------LLSAETFLLTIMSYDRYVAICKPL--HYGT-----LMDSRACSTMAAAA----------WGSGLL-YS--LLHTATTF-S-MCLC----------HGNA------VDQFFCEI---------------------AQ----ILKLSC--S----KSDYLREVGIIYFSL--CLIFGCFVFIVVSYVQIFRAVL-------------RMPSEQG-Q-HK-------AFSTCL--PHLAVLSL---------LV------------------STGFFAY-----------------L-------------------------KPSSISSPS-----------------------------L----DL-LVSFLY---------------SV-------VP------PAVN--PLIYGLRNQELK----AA----V----------------S-------------KT------YVFNI----------HK--------------------------------MHASLTGVSRLL--------------------------------------------------------------
GgORU.195g1FN        --------------------------------------------------------------------------------------------------------------------------------------------------------------------------------------------------MANSS-S-------I------------SEFLLLALA---------DT----------RQL-------------------QLLHFWLLLGIYLAALLGNGLISTAVACDH----------------RL-HT-------PMYFFLLNLALLDLGCISTTLPKAMANALW-H----------------------TR-H-IS------YAGCAAQVFFLLF-----------FFGAEYSLLTIMSYDRYVAICKPL--HYGT-----LLSSRACATMAAAA----------WGTGLL-YS--LLHTANTF-S-IAFC----------LSNA------VDQFFCEM---------------------AQ----ILKLSC--S----ESDYLRATRIIYFSL--CLIFGCFVFIVLSYVQIFRAVL-------------RMPSEQG-Q-HK-------TFSTCL--PHLAVVSL---------FV------------------STVMFSY-----------------L-------------------------KPPSISSRS-----------------------------L----DL-LVSSVY---------------SL-------LP------PTLN--PLIYSMRNQELK----DT----L----------------R-------------KL---------------------RI--------------------------------ISGCIR--------------------------------------------------------------------
GgORU.671g1FN        --------------------------------------------------------------------------------------------------------------------------------------------------------------------------------------------------MPNSS-S-------I------------SEFLLLALA---------DT----------RQL-------------------QLLHFWLLLGIYLAALLGNGLISTAVACDH----------------RL-HT-------PMYFFLLNLALLDLGCISTTLPKAMANALW-H----------------------TR-H-IS------YAGCAAQVFFLLF-----------FFGAEYSLLTIMSYDRYVAICKPL--HYGT-----LLGSRACATMAAAA----------WGTGLL-YS--LLHTANTF-S-IAFC----------LSNA------VDQFFCEM---------------------AQ----ILKLSC--S----ESDYLRATRIIYFSL--CLIFGCFVFIVLSYVQIFRAVL-------------RMPSEQG-Q-HK-------TFSTCL--PHLAVVSL---------FV------------------STVMFSY-----------------L-------------------------KPPSISSRS-----------------------------L----DL-LVSSVY---------------SL-------LP------PTLN--PLIYSMRNQELK----DT----L----------------R-------------KL---------------------RI--------------------------------ISGCIR--------------------------------------------------------------------
GgORU.390g1FN        --------------------------------------------------------------------------------------------------------------------------------------------------------------------------------------------------MPNSS-S-------I------------SEFLLLALA---------DT----------RQL-------------------QLLHFWLLLGIYLAALLGNGLISTAVACDH----------------RL-HT-------PMYFFLLNLALLDLGCISTTLPKAMANALW-H----------------------TR-D-IS------YTGCAAQVFFLLF-----------FFDAEYCILTIMSYDRYVAICKPL--HYGM-----LFGSRACATMAAAA----------WGTGLL-YS--LLHTANTF-S-IAFC----------LSD-------VDQYFCEI---------------------AQ----ILKLSC--S----ESDYLRATGIIYFSL--SLIFGCFVFILFSYVQIFRAVL-------------RMPSKQG-R-HK-------AFLMCL--PHLAVVSL---------FV------------------STVLFAY-----------------L-------------------------KPPSISSPS-----------------------------L----DL-MAAVLY---------------SV-------VP------PAVN--PLIYSMRNQEIK----SA----L----------------R-------------KI------LQYTLVLH------QKD--------------------------------VHHSLRTTKT----------------------------------------------------------------
GgORU.166g1FN        --------------------------------------------------------------------------------------------------------------------------------------------------------------------------------------------------MPNSS-S-------I------------SEFLLLALA---------DT----------RQL-------------------QLLHFWLLLGIYLAALLGNGLISTAVACDH----------------RL-HT-------PMYFFLLNLALLDLGCISTTLPKAMANALW-G----------------------TR-A-IS------YAGCAAQVFFFLF-----------LFSTEYYLLTIMSYDRYVAICKPL--HYRT-----LLGSRACATMAAAA----------WGSGIL-YS--LMHTVSTF-S-IPLC----------QGNV------INQFFCEI---------------------PQ----ILKLSC--S----ESDYLSEAGIIDFSL--SLIFGCFVFIVVSYVQIFRAVL-------------RMPSEQG-R-HK-------AFSTCL--PHIFVVSL---------FV------------------STLLFAC-----------------L-------------------------KPHSLSSTS-----------------------------L----DL-VVAVLY---------------SV-------VP------PIVN--PLIYSMRNQELR----DA----L----------------R-------------KL------WKIPS--Y------IRK--------------------------------Y-------------------------------------------------------------------------
GgORU.311g1FN        --------------------------------------------------------------------------------------------------------------------------------------------------------------------------------------------------MPNSS-S-------I------------SEFLLLALA---------DT----------RQL-------------------QLLHFWLLLGIYLAALLSNGLISTAVACDH----------------RL-HT-------PMDFFLLNLALLDLGCISTTLPKAMANALW-H----------------------TR-A-IS------YAGCAAQVFFLLF-----------LFSAETFLLTIMSYDRYVAICKPL--HYGT-----LMNSRTCATMAAAA----------WGTGVL-YS--LLHTANTF-S-IPLC----------QGNV------VDQFFCEM---------------------AQ----VLKLSC--S----VSDYLSEAGIIDFSL--SLVFGCFVFIVVSYVQIFAAVL-------------RIPSEQG-R-HK-------AFSMCL--PHMFVVTL---------FV------------------STLMFAY-----------------L-------------------------KPSSLSSPS-----------------------------L----DL-VVAVLY---------------SV-------VP------PTLN--PLIYSMRNQELR----DA----L----------------R-------------KL------WEIPS--H------IRK--------------------------------YYNSIL-----L----NVVFVI-----------------------------P----------------------
GgORU.387g1FN        --------------------------------------------------------------------------------------------------------------------------------------------------------------------------------------------------MPNSS-S-------I------------SEFLLLALA---------DT----------RQL-------------------QLLHFWLLLGIYLAALLGNGLISTAVACDH----------------RL-HT-------PMYFFLLNLALLDLGCISTTLPKAMANALW-H----------------------TR-H-IS------YAGCAAQVFFLLF-----------LFSTETFLLTIMSYDRYVAICKPL--HYGT-----LMDIRACATMAAAA----------WGTGVL-HS--LLHTANTF-S-IPLC----------QGNA------VDQFFCEM---------------------AQ----VLKLSC--S----ESDYLSEAGIIDFSL--SLIFGCFVFIVVSYVQIFRAVL-------------RMPSEQG-R-HK-------AFSTCL--PHIFVVSL---------FV------------------STLMFAY-----------------L-------------------------KPSSLSSPS-----------------------------L----DL-VVAVLY---------------SV-------VP------PTLN--PLIYSMRNQELR----DA----L----------------R-------------KL------WEIPS--N------IRK--------------------------------Y-------------------------------------------------------------------------
GgORU.426g1FN        --------------------------------------------------------------------------------------------------------------------------------------------------------------------------------------------------MPNSS-S-------I------------SEFLLLALA---------DT----------RQL-------------------QLLHFWLLLGIYLAALLGNGLISTAVACDH----------------RL-HT-------PMYFFLLNLALLDLSCISTTLPKAMANALW-H----------------------TR-H-IS------YAGCAAQVFFLLF-----------LLSAETFLLTIMSYDRYVAICKPL--HYGT-----LMNSRTCASMAAAA----------WGTGLL-YS--LLHTANTF-S-IPLC----------QGNA------VDQFFCEM---------------------AQ----VLKLSC--S----KSDYLSEAGIIDFSL--SLIFGCFVFILFSYVQIFRAVL-------------RMPSEQG-R-HK-------AFSTCL--PHMSVVSL---------FV------------------STGMFAY-----------------L-------------------------KPPSISSPS-----------------------------V----DL-VVAVLY---------------SV-------VP------PTVN--PLIYSMRNQELR----DA----L----------------R-------------KL------WEIRQ--Q------YQK--------------------------------I-------------------------------------------------------------------------
GgORE.7g1FN          --------------------------------------------------------------------------------------------------------------------------------------------------------------------------------------------------MPNSS-S-------I------------SEFLLLALA---------DT----------RQL-------------------QLLHFWLLLGIYLAALLGNGLISTAVACDH----------------RL-HT-------PMYFFLLNLALLDLGCISTTLPKAMANALW-H----------------------TR-H-IS------YAGCAAQVFFFLF-----------FISAEYFLLTVMSYDCYIAICKPL--HYRT-----LLGSRACATMAAAA----------WGTGVL-SS--VLHTANTF-S-LPLC----------QGNA------VDQFFCEI---------------------PH----ILKLSC--S----DA-YLREVGLIVFSV--LVLFVCFVFILFSYVRIFRAVL-------------RMPSEQG-R-HK-------AFSMCL--PHLAVLSL---------FL------------------STVMFAY-----------------L-------------------------KPFSISSPF-----------------------------L----DL-TVALLY---------------SV-------IP------PTLN--PIIYSMRNKRSS----MP----S----------------A-------------KC------CHMHYSRY------NK----------------------------------VHIFRTCLPVI----VLHILC-----------------------------VFDFLLV----------------
GgORU.102g1FN        --------------------------------------------------------------------------------------------------------------------------------------------------------------------------------------------------MPNSS-S-------I------------SEFLLLALA---------DT----------RQL-------------------QLLHFWLLLGIYLAALLGNGLISTAVACDH----------------RL-HT-------PMYFFLLNLALLDLGCISTTLPKAMANIIF-D----------------------TQ-A-IS------YTGCVVQVFLFVF-----------FISAEYFLLTIMAYDRYIAICKPL--HYGT-----LLGSRACATMAAAA----------WGTGLL-YS--LLHTASTF-S-MPLC----------QGNV------VDQFFCEI---------------------PQ----LVKLSC--S----NS-FLKEIFVLVVSA--SVASGCFAFILFSYVQIFRAVL-------------RMPSEQG-Q-HK-------TFSTCL--PHLAVLSL---------FV------------------STAMFAY-----------------L-------------------------KPPSISSPS-----------------------------L----DL-LVAVLY---------------SV-------VP------PAVN--PLIYSLRNQEIK----DA----F----------------R-------------KI------LLYTLFLH------QNY--------------------------------CHHSPKTTT-----------------------------------------------------------------
GgORU.312g1FN        --------------------------------------------------------------------------------------------------------------------------------------------------------------------------------------------------MPNSS-S-------I------------SEFLLLALA---------DT----------RQL-------------------QLLHFWLLLGIYLAALLGNGLISTAVACDH----------------RL-HT-------PMYFFLLNLALLDLGCISTTLPKAMANIVF-D----------------------TQ-A-IF------YAGCVAKVFLFVF-----------FISAEYSLLTIMSYDRYVAICMPL--HYRT-----LLGSRACATMAAAA----------WGAGLL-YS--LLHTANTF-S-MPLC----------QGNV------VHQFFCEI---------------------PQ----LVKLSC--S----QS-YLKEIFVLVVSA--SVASGCFAFIVFSYVQVFRAVL-------------RMPSDQG-R-HK-------AFSTCL--PHLAVVSL---------FI------------------STAMFAY-----------------L-------------------------KPPSISSPS-----------------------------L----DL-LVAVLY---------------SV-------VP------PAVN--PLIYSLRNQEIK----DA----F----------------R-------------KI------LQYTLFLH------QNY--------------------------------FHHSPKTIMT----------------------------------------------------------------
GgORU.67g1FN         --------------------------------------------------------------------------------------------------------------------------------------------------------------------------------------------------MPNSS-C-------I------------SEFLLLALA---------DT----------RQL-------------------QLLHFWLLLGIYLAALLGNGLISTAVACDQ----------------RL-HT-------PMYFFLLNLALLDLGCISTTLPKAMANIVF-D----------------------TQ-A-IS------YAGCVAQVFLFVF-----------FISAEYSLLTIMSYDRYVAICKPL--HYGT-----LLGSRACATMAAAA----------WGAGLL-YS--LLHTANTF-S-MPLC----------QGNV------VHQFFCEI---------------------PQ----LVKLSC--S----QS-YLKEIFVLVVSA--SVASGCFAFIVFSYVQVFRAVL-------------RMPSEQG-R-HK-------AFSTCL--PHLAVVSL---------FI------------------STAMFAY-----------------L-------------------------KPPSISSPS-----------------------------L----DL-LVAVLY---------------SV-------VP------PAVN--PLIYSMRNQEIK----GA----L----------------R-------------KI------LQYTLFLH------QNY--------------------------------FHHSPRTTMT----------------------------------------------------------------
GgORE.12g1FN         --------------------------------------------------------------------------------------------------------------------------------------------------------------------------------------------------MPYSS-S-------I------------SEFLLLALA---------DT----------WQL-------------------QLLHFWLLLGIYLAALLGNGLISTAVACKH----------------RL-HT-------PMYFFLLNLSLLDLGCISTNLPKAMANALW-G----------------------IR-A-IS------YAGCAAQLFFFVF-----------FISAEYSLLTIMSYDRYIAICKPL--HYGT-----LLGSRACATMAAAA----------WGTGVL-YS--LLHTANTF-S-LPLC----------QGNA------VDQFFCEI---------------------PH----ILKISC--S----ESDYLRETGIIAFSF--SFILGCFAFILFSYVQIFRAVL-------------RMLSEQG-R-HK-------AFSTCL--PHLAVLSL---------FL------------------STVMFAY-----------------M-------------------------KPPSISSRS-----------------------------L----DL-VVSFLY---------------SV-------VP------PTAN--PCIYSMRNQELK----DA----V----------------K-------------TL---------------------------------------------------------RRIPWCIRKF--------------------------------------------------------------
GgORU.369g1FN        --------------------------------------------------------------------------------------------------------------------------------------------------------------------------------------------------MSNSS-S-------I------------SEFLLLALA---------DT----------RQL-------------------QLLHFWLFLGIYLAALLGNGLIIIGIACNH----------------RL-HT-------PMYFFLLNLALLDLGCISTTLPKAMAYALW-D----------------------TR-D-SS------YAGCAAQVFFFLF-----------LFSAEYSLLTVMSYDRYVAICKLL--HYET-----LLGSRACASMAAAA----------WGCGVL-NA--VLQTANTF-S-LPFC----------RGNA------VNQFFCEI---------------------PH----LLKLSC--S----NF-FLRKSGFLLVSA--MLTFGCFIFIVFSYVQIFRAVL-------------RMPLKQG-R-HK-------AFSTCL--PHLAVVSL---------FL------------------TSDFLAY-----------------L-------------------------KPPSISSPP-----------------------------L----DL-AVSFLY---------------SV-------VP------PAVN--PLIYSMRNQELK----GA----L----------------R-------------KM------MTLTHFSC------GNR--------------------------------L---VFLCK-----------------------------------------------------------------
GgORU.642g1FN        --------------------------------------------------------------------------------------------------------------------------------------------------------------------------------------------------MSNSS-S-------I------------SEFLLLALA---------DT----------RQL-------------------QLLHFWLFLGIYLAALLGNGLIIIGIACNH----------------RL-HT-------PMYFFLLNLALLDLGCISTTLPKAMAYALW-D----------------------TR-D-IS------YAGCAAQVFFFLF-----------LFSAEYSLLTVMSYDRYVAICKLL--HYET-----LLGSRACASMAAAA----------WGCGVL-NA--VLQTANTF-S-LPFC----------RGNA------VNQFFCEI---------------------PH----LLKLSC--S----NF-FLRKSGFLLVSA--MLTFGCFIFIVFSYVQIFRAVL-------------RMPLKQG-R-HK-------AFSTCL--PHLAVVSL---------FL------------------TSDFLAY-----------------L-------------------------KPPSISSPP-----------------------------L----DL-AVSFLY---------------SV-------VP------PAVN--PLIYSMRNQELK----GA----L----------------R-------------KM------MTLTHFSC------GNR--------------------------------L---VFLCK-----------------------------------------------------------------
GgORU.474bg1FN       --------------------------------------------------------------------------------------------------------------------------------------------------------------------------------------------------MSNSS-S-------I------------SEFLLLALA---------DT----------RQL-------------------QLLHFWLFLGIYLAALLGNGLISTAIACDH----------------RL-HT-------PMYFFLLNLALLDLGCISTTLPKAMANALW-D----------------------TR-D-IS------YAGCAAQVFFFLF-----------LFSAEYSLLTVMSYDRYVAICKPL--HYET-----LLGSRACASMAAAA----------WGSGVL-NA--VLQTANTF-S-LPVC----------RGKA------VDLFFCEI---------------------PH----LLKLSC--S----NF-FLRKSGFLLVSA--MLTFGCFIFTVFSYVQIFRAVL-------------RMPLKQG-R-HK-------AFSTCL--PHLAVVSL---------FL------------------TSDFLAY-----------------L-------------------------KPPSISSPP-----------------------------L----DL-AVSFLY---------------SV-------VP------PAVN--PLIYSMRNQELK----GA----L----------------R-------------KM------MTLTHFSC------GNR--------------------------------L---VFLCK-----------------------------------------------------------------
GgORU.83g1FN         --------------------------------------------------------------------------------------------------------------------------------------------------------------------------------------------------MLNSS-S-------I------------SEFLLLALA---------DT----------RQL-------------------QLLHFWLFLGIYLAALLGNGLISTAVACDH----------------RL-HT-------PMDFFLLNLALLDLGCTSTTLPKAMANALW-D----------------------TR-D-IS------YAGCAAQVFFFLF-----------LFSAEYSLLTVMSYDRYVAICKPL--HYET-----LLGSRACASMAAAA----------WGSGVL-NA--VLQTANTF-S-LPVC----------RGKA------VDLFFCEI---------------------PH----LLKLSC--S----NF-FLRKSGFLLVSA--MLTFGCFIFIVFSYVQIFRAVL-------------RMPLKQG-R-HK-------AFSTCL--PHLALVSL---------FL------------------TSDFLAY-----------------L-------------------------KPPSISSPP-----------------------------L----DL-AVSFLY---------------SV-------VP------PAVN--PLVYSMRNQELK----GA----L----------------R-------------KM------MTLTHFSC------GNR--------------------------------L---AFLCK-----------------------------------------------------------------
XP_009581402_14A16   --------------------------------------------------------------------------------------------------------------------------------------------------------------------------------------------------MCNRN-S-------L------------NEFILLVFA---------NT----------REL-------------------QLLHFWLFLGIYLAALLGNGLIITAIACDH----------------CL-HT-------PMYFFLFNLSLLDLGFISTTV?KAMANSLW-D----------------------TR-A-IP------YLGCAAQVFFFFF-----------CATAEFYLLTVMSYDRYIAICKPL--HYET-----LLGSRVCVSMAAAA----------WGSGFL-NA--VLHTANTF-S-LSLC----------QDNA------LDQFFCEI---------------------PQI--QILKLSC--S----DSDYLREAGLLVFSL--LVAFG?FVFTLFSYVQIFRAVL-------------SIPSERE-R-HK-------AFSMCL--PHLAVVSL---------FI------------------NTGIIAY-----------------L-------------------------KPPSISSPS-----------------------------L----DL-GIAVLY---------------SL-------VP------PAVN--PFIYSMKNQELK----DS----L----------------W-------------KL------AQWTLFHQ------Q------------------------------------------------------------------------------------------------------------
GgORU.473g1FN        --------------------------------------------------------------------------------------------------------------------------------------------------------------------------------------------------MPNSS-S-------I------------SEFLLLAFA---------DT----------RQL-------------------QLLHFWLFLGIYLAALQGNGLIIIGIACDH----------------RL-HT-------PMYFFLLNLALLDLGCISTTLPKAMANALW-D----------------------TR-D-IS------YAGCAAQCFLFVF-----------LMSAEYSLLTVMSYDRYVAICKPL--HYET-----LLGSRACASMAAAA----------WGSGVL-NA--VLQTANRF-S-LPVC----------RGNA------VNQFFCEI---------------------PH----LLKLSC--S----IS-HLREIWATVVGV--SLAFGCFVFILFSYVQIFRAVL-------------RMPSEQG-Q-HK-------AFSTCL--PHLAVVSL---------FV------------------SAGFFSY-----------------L-------------------------KPSSISFPS-----------------------------L----DL-VVAVLY---------------SL-------VP------PTLN--PIIYSVRNKDIK----CA----V----------------R-------------KV------TSHVSELS------SL---------------------------------YSHFLPSLVSF-----AVIVL-----------------------------------------------------
deg7180000056847_14  ---------------------------------------------------------------------------------------------------------------------------------------------------------------------------------------------------------------------------------------------------------------------------------------------------------------------------------------------------LSILDLGCISTTVPKSMANSLW-D----------------------TR-A-IS------YVGCAAQLFLFVF-----------LVIAEYSLLTIMAYDRYVAICQPL--HYGT-----LLGSRACVHMAEAA----------WGTAFL-NS--LLHTANTF-S-LPLC----------KGNA------VDQFFCEI---------------------PP-----------------SS--------------------------------------------------SSPA------HT------------------------------------------------------------------------------------------------------------------------------------------------------------------------------------------PTS-------------------------------------------------------------------------------------------------------------------------------------------------------------------------------------------
deg7180000057286_5   ---------------------------------------------------------------------------------------------------------------------------------------------------------------------------------------------------------------------------------------------------------------------------------------------------------------------------------------------YFFLLNLAILDLGCISTTVPKSMANSLS-D----------------------NR-A-IS------YLGCAAQLFLFAF-----------FLVAEYSLLTIMAYDRCVAICKPL--HYGT-----LLGSRACVHMAAAA----------WGSGFL-TA--LLHTANTF-S-LPLC----------KGN---------------------------------------------------------------------------------------------------------------------------------------------------------------------------------------------------------------------------------------------------------------------------------------------------------------------------------------------------------------------------------------------------------------------------------------------------------------------------------------------------------------
XP_009575211_14C36   --------------------------------------------------------------------------------------------------------------------------------------------------------------------------------------------------MSNSS-S-------M------------NEFLLPAFT---------DM----------WEL-------------------QLLHFWLFLGIYLAALMGNGLIITAIACDQ----------------RL-HT-------PMYFFLLNLSHLDLGAISTILPKAMANSLW-D----------------------TR-A-IS------YLGCAAQVFFFLF-----------LIGGEFCLLTVMAYNRFVAICKPL--HYRT-----LLGSRACVHMAAAA----------WGSGFL-NA--VLPTANTF-S-LPIC----------QGNA------VDQFFCEI---------------------PQ----ILKLSC--S----DA-YLREAGLVTFSA--FLFLGCFVFIVLSYVQIFRVVL-------------KISSEQG-W-HK-------AFSMGL--PHLAMVSL---------FI------------------STFMFAL-----------------L-------------------------KPPFISSAS-----------------------------L----DQ-VVALLY---------------TV-------VP------PALN--PLIYSMRNKETK----EA----L----------------R-------------KL------FEDGLLQH------R------------------------------------------------------------------------------------------------------------
KFW04139_14J1        -----------------------------------------------------------------------------------------------------------------------------------------------------------------------------------------QK-----QQMSNSS-S-------M------------NEFLLPAFT---------DM----------WEL-------------------QLLHFWLFLGIYLAALMGNGLIITAIACDQ----------------RL-HT-------PMYFFLLNLSHLDLGAISTILPKAMANSLW-D----------------------TR-A-IS------YLGCAAQVFFFLF-----------LIGGEFCLLTVMAYNRFVAICKPL--HYRT-----LLGSRACVHMAAAA----------WGSGFL-NA--VLPTANTF-S-LPIC----------QGNA------VDQFFCEI---------------------PQ----ILKLSC--S----DA-YLREAGLVTFSA--FLFLGCFVFIVLSYVQIFRVVL-------------KISSEQG-W-HK-------AFSMGL--PHLAMVSL---------FI------------------STFMFAL-----------------L-------------------------KPPFISSAS-----------------------------L----DQ-VVALLY---------------TV-------VP------PALN--PLIYSMRNKETK----EA----L----------------R-------------KL------F--------------------------------------------------------------------------------------------------------------------------
GgORU.731g1FN        --------------------------------------------------------------------------------------------------------------------------------------------------------------------------------------------------MPNSS-S-------I------------SEFLLLALA---------DT----------RPL-------------------QLLHFWLLLGIYLAALLGNGLISTAVACDH----------------RL-HT-------PMYFFLLNLALLDLGSISTTVPKAMASALW-D----------------------TR-A-IS------YTACAAQVFLFSF-----------LLSAEFYLLTLMSYDRYVAICKPL--HYGT-----LVGSTACASLAAAA----------WGTGLL-NA--LLHTANTF-S-LPLC----------RGNT------VDQFFCEI---------------------PH----IQKLSC--SY-P----YLRNLSLMTFSV--FLFSGCFVSTVLSYVQIFRAVL-------------RMPSVQG-R-HK-------AFSTCL--PHLAVVSL---------SI------------------STGLFTY-----------------L-------------------------KPHSISSPA-----------------------------M----DV-SVAILY---------------SV-------VP------PAVN--PLIYSVRNQALK----GA----I----------------W-------------EL------LLWMFSSN------HKD------------------------------------------------SISLRR----------------------------------------------------
GgORU.95g1FN         --------------------------------------------------------------------------------------------------------------------------------------------------------------------------------------------------MPNSS-S-------I------------SEFLLLALA---------DT----------RPL-------------------QLLHFWLLLGIYLAALLGNGLISTAVACDH----------------RL-HT-------PMYFFLLNLALLDLGSISTTVPKAMANALW-D----------------------TR-A-IS------YTACAAQVFLFSF-----------LLSAEFYLLTLMSYDRYVAICKPL--HYGT-----LVGSTACASLAAAA----------WGTGLL-HA--LLHTANTF-S-LPLC----------RGNT------VDQFFCEI---------------------PH----IQKLSC--SY-P----YLRNLSLMTFSI--FLFSGCFVSIVLSYVQIFRAVL-------------RMPSVQG-R-HK-------AFSTCL--PHLAVVSL---------SI------------------STGLFTY-----------------L-------------------------KPHSISSPA-----------------------------M----DV-SVAILY---------------SV-------VP------PAVN--PLIYSVRNQALK----DA----I----------------W-------------EL------LLWMFSSN------HKD------------------------------------------------SISLRR----------------------------------------------------
GgORU.76g1FN         --------------------------------------------------------------------------------------------------------------------------------------------------------------------------------------------------MPNSS-S-------I------------SEFLLLALA---------DT----------RPL-------------------QLLHFWLLLGIYLAALLGNGLISTAVACDH----------------HL-HT-------PMYFFLLNLALLDLGSISTTVPKAMANALW-D----------------------TR-A-IS------YTACAAQVFLFSF-----------LLSAEFYLLTVMSYDRYVAICKPL--HYGT-----LVGSTACASLAAAA----------WGTGLL-HA--LLHTANTF-S-LPLC----------QGNT------VDQFFCEI---------------------PH----IQKLSC--SY-P----YLRNLSLMTFSV--FLFSGCFVSTVLSYVQIFRAVL-------------RMPSVQG-R-HK-------AFSTCL--PHLAVVSL---------FI------------------STGLFTY-----------------L-------------------------KPHSISSPA-----------------------------M----DV-SVAILY---------------SV-------VP------PAVN--PLIYSMRNQALK----GA----I----------------W-------------EL------LLWMFSSN------HKD------------------------------------------------SISLRR----------------------------------------------------
scf7180000059562_194 --------------------------------------------------------------------------------------------------------------------------------------------------------------------------------------------------------------------------------------------------------------------------------------------------------------------------------------------------------------------SSHCH-G----------------------LR-P-LH---------CHLQ---------------------------------------PL--HYGT-----LLGSRACVHMAAAA----------WASGFL-HS--LLHTASTF-S-LPLC----------HGNA------VGQFFCEI---------------------PQ----ILKLSC--S----HS-YLRQVGLLMVSA--CLVFGCFVFIVLSYVEIFRAVL-------------RIPSEQG-R-HK-------AFSTCL--PHLAVVSL---------FV------------------STGIFAH-----------------L-------------------------KPPSISSPS-----------------------------L----NL-MVSFLY---------------SV-------VP------PALN--PLIYSMRNQELN----DA----L----------------R-------------KM------MTGCFSEA------TNC------------------------------------LFSSA-----------------------------------------------------------------
scf7180000059545_129 ---------------------------------------------------------------------------------------------------------------------------------------------------------------------------------------------------------------------------------------------------------------------------------------------------------------------------------------------------------------------NSLW-D----------------------TR-A-IS------YAGCALQVFFFLF-----------LITAEYSLLTVMAYDRYVAICQPL--HYGT-----LLGSRACVHMAAAA----------WASGFL-NA--VLHTANTF-S-IPLC----------QGNA------VDQFFCEV---------------------PQ----ILKLSC--S----CS-SLREVAVLVTNF--VLALGCFVFIVLSYVQIFRAVL-------------RIPSEQG-R-HK-------AFSTCL--PHLAVVSL---------YV------------------SNGMFAY-----------------L-------------------------KPPSISSPF-----------------------------L----DL-VVAVVY---------------SV-------LP------PTVN--PLIYSMRNQELK----DA----L----------------R-------------KW------IQWVHLQQ------L------------------------------------------------------------------------------------------------------------
deg7180000057193_18  ---------------------------------------------------------------------------------------------------------------------------------------------------------------------------------------------------------------------------------------------------------------------------------------------------------------------------------------------------------------------------------------------------------------------------------------------------------------------------------------------------------------------------------------NA------VDQFFCEI---------------------PQ----ILKLSC--S----HT-YLREVAVLVTNF--VLALGCFVFIVLSYVQIFRAVL-------------RIPSEQG-R-HK-------TFSMCL--PHLAVVSL---------FV------------------STAMFAY-----------------L-------------------------KPPSISSPS-----------------------------L----DL-VVAVLY---------------SV-------VP------PEVN--PL--------------------------------------------------------------------------------------------------------------------------------------------------------------------------------------
deg7180000056646_12  ------------------------------------------------------------------------------------------------------------------------------------------------------------------------------------------------------------------------------------------------------------------------------------------------------------------------------------------------------------------------------------------------------------------------------------------------------------------------------------------------------------LLHTANTL-S-LPLC----------HGNA------VDQFFCEI---------------------PQ----ILKLSC--S----HS-YLREVGLLVVSA--CLAFGCFVFIVVSYVQIFRAVL-------------RIPSEQG-R-HK-------AFSTCL--PHLAVVSL---------FV------------------STGMSAY-----------------L-------------------------KPPSISSPS-----------------------------L----DL-VVAVLY---------------SV-------VP------PAVN--PLVYSMRKQKLK----DG----I----------------R-------------KV------RSGMFLNS------DKL--------------------------------P-ISLHK-------------------------------------------------------------------
deg7180000038054_9   ------------------------------------------------------------------------------------------------------------------------------------------------------------------------------------------------------------------------------------------------------------------------------------------------------------------------------------------------------------------------------------------------------------------------------------------------------------------------------------------------------------------------------------------------------T---------------------KG----ILKLSC--S----HS-YLREVGLLVVSA--CLGFGCFVFIVVSYVEIFRAVL-------------RIPSEQG-R-HK-------AFSTCL--PHLAVVSL---------FV------------------STGMSAY-----------------L-------------------------KPPSISSPS-----------------------------L----DL-VVAVLY---------------SV-------VP------PAVN--PLS-------------------------------------------------------------------------------------------------------------------------------------------------------------------------------------
deg7180000057203_25  --------------------------------------------------------------------------------------------------------------------------------------------------------------------------------------------------------------------------------------------------------------------------------------------------------------------------------------------------------------------------------------------------------------------------------------------------------------------------------------------------------------HTANTL-S-LPLC----------HGNS------VDQFFCEI---------------------PQ----ILKLSC--S----HS-YLREFGLLMVSV--CLAFGCFVFIVVSYVEIFRAVL-------------RIPSEQG-R-HK-------AFSTCL--PHLAVVSL---------FV------------------STGMFAY-----------------L-------------------------KPPSISATS-----------------------------L----DL-VVAVLY---------------SV-------VP------PAVN--PLIYSMRNQELK----DA----L----------------R-------------KM------MTGCFSEA------TNC------------------------------------LFSSA-----------------------------------------------------------------
deg7180000057238_5   --------------------------------------------------------------------------------------------------------------------------------------------------------------------------------------------------------------------------------------------------------------------------------------------------------------------------------------------------------------------------------------------------------------------------------------------------------------------------------------------------------------------------------------------------------------------------------------------------------------------GCFVFIVVSYVEIFRAVL-------------RIPSEQG-R-HK-------AFSMCL--PHLAVVSL---------FV------------------STAGFAY-----------------L-------------------------KPPSISSPS-----------------------------L----DL-VVAVLY---------------SV-------VP------PAVN--PLIYSMRNQELK----DA----L----------------R-------------KI------MTGCFSEA------TNC------------------------------------LFSSA-----------------------------------------------------------------
deg7180000056284_7   ------------------------------------------------------------------------------------------------------------------------------------------------------------------------------------------------------------------------------------------------------------------------------------------------------------------------------------------------------------------------------------------------------------------------------------------------------------------------------------------------------------------------------------------------------------------------------------------------S-YLREAGLLVVSV--CLVFGCFVFIVVSYVEIFRAVL-------------RIPSEQG-R-HK-------AFSTCL--PHLAVVSL---------FI------------------STGMFAY-----------------L-------------------------KPPSISSPS-----------------------------L----DL-VVSLLY---------------SV-------VP------PAVN--PLIYSMRNQELK----DA----L----------------R-------------KM------MTGCFSEA------IKC--------------------------------Y--AFFCIALIM--------------------------------------------------------------
scf7180000059583_226 ----------------------------------------------------------------------------------------------------------------------------------------------------------------------------------------------------------------------------------------------------------------------------------------------------------------------------------------------------------------------------------------------------------------------------------------------------------------------------------------------------------------------------------------------------------------------------------------------------------------SLGFVCFVFIVLSYVQIFRAVP-------------WIPSEQG-R-HK-------AFSTCL--PHLAAVSL---------FI------------------STAMFAY-----------------L-------------------------KPPSMSSPS-----------------------------L----DL-MVTVLY---------------SV-------VP------PAVN--PLIYSMRNQELK----DA----L----------------K-------------RL------IESVVSQQ------Q------------------------------------------------------------------------------------------------------------
deg7180000057149_25  -------------------------------------------------------------------------------------------------------------------------------------------------------------------------------------------------------------------------------------------------------------------------------------------------------------------------------------------------------------------------------------------------------------------------------------------------------------------------------------------------------------------F-S-LPLC----------KGNA------VDQFFCEI---------------------PQ----ILKLSC--S----HS-YLREVWLLVVSL--SLGFVCFVFIVLSYVQIFRAVP-------------WIPSEQG-R-HK-------AFSTCL--PHLAVVSL---------FI------------------STAMFAY-----------------L-------------------------KPPSMSSPS-----------------------------L----DL-MVTVLY---------------SV-------VP------PALN--PLIYSMGNQELK----DA----L----------------K-------------RL------IQSVVSQQ------Q------------------------------------------------------------------------------------------------------------
deg7180000038842_26  -------------------------------------------------------------------------------------------------------------------------------------------------------------------------------------------------------------------------------------------------------------------------------------------------------------------------------------------------------------------------------------------------------------------------------------------------------------------------VLGSRACVLMAAAA----------WGSGFL-TA--LLHTANTF-S-LPLC----------KGNA------VDQFFCEI---------------------PQ----ILKLSC--S----HT-YLREVGVIVVTA--CFGFGCFVFIVLSYVEIFRAVL-------------RIPSEQG-R-HK-------AFSTCI--PHLAVVSL---------FV------------------STVMFAH-----------------L-------------------------KPPSITSPS-----------------------------L----DL-VVTILY---------------SV-------VP------PAVN--PLIYSMRNKELK----DA----L----------------K-------------NL------ILEVVFQQ------Q------------------------------------------------------------------------------------------------------------
deg7180000058999_10  -------------------------------------------------------------------------------------------------------------------------------------------------------------------------------------------------------------------------------------------------------------------------------------------------------------------------------------------------------------------------------------------------------------------------------------------------------------------------------------------------------------------F-S-LPLC----------KGNA------VDQFFCEI---------------------PP----LLKLSC--S----HT-YLREVGVSVLSA--CFVFGCFIFIVVSYVQIFRAVL-------------RIPSEQG-R-HK-------AFSTCL--PHLAVVSL---------FV------------------STIIFAH-----------------L-------------------------KPPSTSSPS-----------------------------L----DL-VVTVLY---------------SV-------VP------PAVN--PP--------------------------------------------------------------------------------------------------------------------------------------------------------------------------------------
deg7180000059000_9   ------------------------------------------------------------------------------------------------------------------------------------------------------------------------------------------------------------------------------------------------------------------------------------------------------------------------------------------------------------------------------------------------------------------------------------------------------------------------------------------------------------------------------------------------------------------------------------------------------VGVIVLSA--CFVFGCFLFIVVSYVQIFRAVL-------------RIPSEQG-R-HK-------AFSTCL--PHLAVVSL---------FV------------------STIIFAH-----------------L-------------------------KPPSTSSPS-----------------------------L----DL-VVTVLY---------------SV-------VP------PAVN------------------------------------------------------------------------------------------------------------------------------------------------------------------------------------------
deg7180000056162_7   --------------------------------------------------------------------------------------------------------------------------------------------------------------------------------------------------------------------------------------------------------------------------------------------------------------------------------------------------------------------------------------------------------------------------------------------------------------------------------------------------------------------------------------GNA------VDQFFCEI---------------------PP----LLKLSC--S----HA-YLSEIGLVVVTF--SLGFGCFVFIVLSYVQIFRAVL-------------RIPSEQG-R-HK-------AFSTCI--PHLAVVSL---------FV------------------STIIFAY-----------------L-------------------------KPPSISSPS-----------------------------L----DL-VVTVLY---------------TL-------VP------PAVN--PLIYSMRNKELK----NA----L----------------K-------------KL------IREVVFQQ------H------------------------------------------------------------------------------------------------------------
deg7180000058994_6   --------------------------------------------------------------------------------------------------------------------------------------------------------------------------------------------------------------------------------------------------------------------------------------------------------------------------------------------------------------------------------------------------------------------------------------------------------------------------------------------------------------------------------------------------------------------------------------SC--S----HA-YLSEIGLVVVTF--SLGFGCFVFIVVSYVQIFRAVL-------------RIPSEQG-R-HK-------AFSTCI--PHLAVVSL---------FV------------------STIIFSY-----------------L-------------------------KPPSISSPS-----------------------------L----DL-VLTVLY---------------AL-------VP------PAVN--PLIYSMRNEELK----NA----L----------------K-------------KL------IRVVVFQQ------H------------------------------------------------------------------------------------------------------------
deg7180000056166_4   ----------------------------------------------------------------------------------------------------------------------------------------------------------------------------------------------------------------------------------------------------------------------------------------------------------------------------------------------------------------------------------------------------------------------------------------------------------------------------------------------------------------------------------------------------------------------------------------------------------------------------SYVQIFRAVL-------------RIPSEQG-R-HK-------AFSTCL--PHLAVVSL---------FV------------------STIIFSY-----------------L-------------------------KPPSISSSS-----------------------------L----DL-VVTVLY---------------AL-------VP------PAVN--PLIYSMRNQELK----NA----L----------------K-------------KL------IREVVFQQ------H------------------------------------------------------------------------------------------------------------
deg7180000056770_8   ------------------------------------------------------------------------------------------------------------------------------------------------------------------------------------------------------------------------------------------------------------------------------------------------------------------------------------------------------------------------------------------------------------------------------------------------------------------------------------------------------------------------------------------------------------------------------------------S----HT-YLREAGLIVVTL--SLGFGFFIFIVVSYVQIFRAVL-------------RIPSEQG-R-HK-------AFSTCL--PHLAVVSL---------FV------------------STVIFAY-----------------L-------------------------KPPSISSPS-----------------------------L----DL-VVTVLY---------------AL-------VP------PAVN--PLIYSMRNKELK----DA----L----------------K-------------NL------IREVVFQQ------K------------------------------------------------------------------------------------------------------------
deg7180000057030_9   ---------------------------------------------------------------------------------------------------------------------------------------------------------------------------------------------------------------------------------------------------------------------------------------------------------------------------------------------------------------------------------------------------------------------------------------------------------------------------------------------------------------------------------------------------------------------------------------------------IREVGLIVVTL--SLGSGFFIFIVVSYVQIFRAVL-------------RIPSEQG-R-HK-------AFSTCI--PHLAVVSL---------FV------------------STIIFAY-----------------L-------------------------KPPSISSPS-----------------------------L----DL-VVTVLY---------------SL-------VP------PAVN--PLIYSMRNQELK----NA----L----------------K-------------NL------IQSIVFQQ------Q------------------------------------------------------------------------------------------------------------
deg7180000057310_5   ----------------------------------------------------------------------------------------------------------------------------------------------------------------------------------------------------------------------------------------------------------------------------------------------------------------------------------------------------------------------------------------------------------------------------------------------------------------------------------------------------------------------------------------------------------------------------------------------------------------------FIFIVVSYVQIFRAVL-------------RIPSEQG-R-HN-------AFSTCI--PHLAVVSL---------FV------------------STIIFSY-----------------L-------------------------KPPSISSPF-----------------------------L----DL-VVTVLY---------------SL-------VP------PAVN--PLIYSMRNKELK----NA----L----------------K-------------KL------IREVVFQQ-------------------------------------------------------------------------------------------------------------------
deg7180000058986_7   --------------------------------------------------------------------------------------------------------------------------------------------------------------------------------------------------------------------------------------------------------------------------------------------------------------------------------------------------------------------------------------------------------------------------------------------------------------------------------------------------------------------------------------------------------------------------------------------------------VIVLSA--CFGFGCFVFILLSYVQIFRAVL-------------RIPSEQG-R-HK-------TFSTCL--PHLAVVSL---------FV------------------STAMFAY-----------------L-------------------------KPPSISSPS-----------------------------L----DL-VVTVLY---------------SV-------VP------PALN--PLIYSMRNQQLK----DA----L----------------K-------------KM------IESVVSQQ------Q------------------------------------------------------------------------------------------------------------
deg7180000057605_8   ----------------------------------------------------------------------------------------------------------------------------------------------------------------------------------------------------------------------------------------------------------------------------------------------------------------------------------------------------------------------------------------------------------------------------------------------------------------------------------------------------------------------------------------------------------------------------PQ----ILKLSC--S----HT-YIREVGVIGFSF--SLHILCFIFIMVSYVHIFRAVL-------------RIPSEQG-R-HK-------AFSTCL--PHLAVVSL---------FV------------------STAMFAY-----------------L-------------------------KPPSISSPS-----------------------------L----DL-VVTVLY---------------SV-------VP------PALN--PLIYSMRNQQLK----DA----L----------------K-------------KM------IESVVSQQ-------------------------------------------------------------------------------------------------------------------
deg7180000057386_10  --------------------------------------------------------------------------------------------------------------------------------------------------------------------------------------------------------------------------------------------------------------------------------------------------------------------------------------------------------------------------------------------------------------------------------------LVT-EYYLLTVMAYDRYVAICQPL--HYGT-----LMDNRACVHMAAAA----------WGGGFL-TA--LLHTANTF-S-LPLC----------KGNA------VDQFFCEI---------------------PP----LLKLFC--S----HF-YLREFGLLVFSA--SFAFVCFVFIVMSYVQIFRAML-------------SIPRKQG-W-HK-------AFSTCL--PHLAVVSL---------FV------------------STAVFAN-----------------L-------------------------KPPSISSPS-----------------------------L----DL-VVAVLY---------------SV-------VP------PEVN--PLIYSMRNQELK----GA----L----------------R-------------KL------FEHTLFQQ------Q------------------------------------------------------------------------------------------------------------
deg7180000057387_5   ---------------------------------------------------------------------------------------------------------------------------------------------------------------------------------------------------------------------------------------------------------------------------------------------------------------------------------------------------------------------------------------------------------------------------------------------------------------------------------------------------------------------------------------------------------------------------------------------------------------------------------------------------------G-W-HK-------AFSTCL--PHLAVVSL---------FV------------------STAVFAN-----------------L-------------------------KPPSISSPS-----------------------------L----DL-VVAVLY---------------SV-------VP------PEVN--PLIYSMRNQELK----GA----L----------------R-------------KL------FEHTLFQQ------Q------------------------------------------------------------------------------------------------------------
deg7180000039552_5   -----------------------------------------------------------------------------------------------------------------------------------------------------------------------------------------------------------------------------------------------------------------------------------------------------------------------------------------------------------------------------------------------------------------------------------------------------------------------------------------------------------------------------------------------------------------------------------------------------------------LGLGCFVFIVVSYVQIFRAVL-------------RIPREQG-Q-HK-------TFSTCL--PHLAVVSL---------FV------------------STAVFAN-----------------L-------------------------KPPSISSPS-----------------------------L----DL-VVAVLY---------------SV-------VP------PEVN--PLIYSMRNQELK----GA----L----------------R-------------KL------FEHTLFQQ------Q------------------------------------------------------------------------------------------------------------
deg7180000057524_32  -------------------------------------------------------------------------------------------------------------------------------------------------------------------------------------------------------------------------------------------------------------------------------------------------------------------------------------------------------------------------------------------------------------------------------------------------------------------------------------------------------------------------------------KGNA------VDQFFCEI---------------------PQ----ILKLSC--S----HS-YLREVGLLVFSA--SFAFVCFVFIVMSYVQIFRAVL-------------RIPRDQG-R-HK-------TFSTCL--PHLAVVSL---------FV------------------STAVFAN-----------------L-------------------------KPPSSSSPS-----------------------------L----DL-VVAVLY---------------SV-------VP------PEVN--PLIYSMRNQELK----GA----L----------------R-------------KL------FEHTLFQQ------Q------------------------------------------------------------------------------------------------------------
scf7180000059651_339 ---------------------------------------------------------------------------------------------------------------------------------------------------------------------------------------------------------------------------------------------------------------------------------------------------------------------------------------------------------------------------------------------------------------------------------------------------------------------------------------------------TAFL-NS--LIHTANTF-S-LPLC----------KGNA------VDQFFCEI---------------------PQ----ILKLFC--S----DS-YLREVGLLVVSG--FLFWGCFVFIVLSYVQIFRAVL-------------RIPSEQG-Q-HK-------AFSMCI--PHLAVVSL---------FV------------------STGMFAY-----------------L-------------------------KPPSISSPS-----------------------------L----DL-VMAVLY---------------SV-------LP------PTVN--PLIYSVRNQELK----DA----L----------------R-------------KL------IR-CFSTA------SNC------------------------------------VPSSANDSQ-RMS---------------------------------------------------------
deg7180000056248_9   ----------------------------------------------------------------------------------------------------------------------------------------------------------------------------------------------------------------------------------------------------------------------------------------------------------------------------------------------------------------------------------------------------------------------------------------------------------------------------------------------------------------------------------------S------VDQFFCEI---------------------PQ----ILKLSC--S----YT-YLREVGLLVVSL--SLAFVCFVFIVVSYVEIFRAVL-------------RIPSEQG-W-HK-------SFSTCT--PHLAVVSL---------FV------------------GTGIFAN-----------------M-------------------------KPPSISSPS-----------------------------V----DL-VVTVLY---------------AL-------VP------PAVN--PLIYSMRNKELK----NA----L----------------K-------------NL------FLVVVFRQ------Q------------------------------------------------------------------------------------------------------------
scf7180000059336_98  --------------------------------------------------------------------------------------------------------------------------------------------------------------------------------------------------------------------------------------------------------------------------------------------------------------------------------------------------------------------------------------------------------------------------------------------------------------------------------------A----------WASGFL-TA--LLHTANTF-S-LPLC----------HGNA------VDQFFCEI---------------------PP----LLKLSC--L----DA-YLREVGLITFSA--FQFLGCFLFIVVSYVQIFRAVL-------------RIPSEQG-R-HK-------AFSTCL--PHLAVVSL---------FV------------------TTIMFAH-----------------M-------------------------KPLSISSSS-----------------------------L----DL-VVAVLY---------------SV-------VP------PALN--PLIYSMRNKELK----DT----V----------------R-------------KL------FEDKLLQR------Q------------------------------------------------------------------------------------------------------------
deg7180000058039_23  ------------------------------------------------------------------------------------------------------------------------------------------------------------------------------------------------------------------------------------------------------------------------------------------------------------------------------------------------------------------------------------------------------------------------------------------------------------------------------------------------------------------------------------------------------------------------------------------------------------------------FIVVSYVQIFRAVL-------------RIPSEQG-R-HK-------AFSTCL--PHLAVVSL---------FV------------------TTIMFAH-----------------M-------------------------KPLSISSSS-----------------------------L----DL-VVAVLY---------------SV-------VP------PALN--PLIYSMRNKELK----DT----V----------------R-------------KL------FEDKLLQR------Q------------------------------------------------------------------------------------------------------------
deg7180000056807_9   ----------------------------------------------------------------------------------------------------------------------------------------------------------------------------------------------------------------------------------------------------------------------------------------------------------------------------------------------------------------------------------------------------------------AC--------------------FILAEYFLLTVMAYDRYVAICQPL--HYGT-----LLGSRACVHMAAAA----------WASGFL-TA--LLHTANTF-S-LPLC----------HGNA------VDQFFCEI---------------------PP----LLKLSC--L----DA-YLREVGLITFSA--FQFLGCFLFIVVSYVQIFRAVL-------------RIPSEQG-R-HK-------AFSTCL--PHLAVVSL---------FV------------------TTIMFAH-----------------M-------------------------KPLSISSSS-----------------------------L----DL-VVAVLY---------------SV-------VP------PALN--PLIYSM----------------------------------------------------------------------------------------------------------------------------------------------------------------------------------
deg7180000056436_27  ------------------------------------------------------------------------------------------------------------------------------------------------------------------------------------------------------------------------------------------------------------------------------------------------------------------------------------------------------------------------------------------------------------------------------------------------------------------------------------------------------------------------------------------------------------------------------------KLSC--S----HS-YLREVGLITFSA--FVFLGCFVSTVVSYVEIFRAVL-------------RIPSEQG-R-HK-------AFSTCL--PHLAVVSL---------FL------------------STAMFAH-----------------L-------------------------KPPSISFAS-----------------------------L----DL-VVAVLY---------------SV-------VS------QALN--PLIYSMRNKELK----DA----L----------------L-------------KL------FEDKLLQH------Q------------------------------------------------------------------------------------------------------------
deg7180000056437_16  -----------------------------------------------------------------------------------------------------------------------------------------------------------------------------------------------------------------------------------------------------------------------------------------------------------------------------------------------------------------------------------------------------------------------------------------------------------------------------------------------------------------------------------------------------------------------------------LKLSC--S----HS-YLREVGLITFSA--FVFLGCFVSTVVSYVEIFRAVL-------------RIPSEQG-R-HK-------AFSTCL--PHLAVVSL---------FL------------------STAMFAH-----------------L-------------------------NAPLISFAS-----------------------------L----DL-VVAVLY---------------SV-------VS------QALN--PLIYSMRNKEL-----------------------------------------------------------------------------------------------------------------------------------------------------------------------------
TgOR10r.4g1FN        --------------------------------------------------------------------------------------------------------------------------------------------------------------------------------------------------MSNSS-S-------I------------SHFLLLALA---------DT----------RQL-------------------QLLHFCLFLGISLAALLGNGLIISAVACGH----------------HL-HT-------PMFFFLLHLALSDLGSICTTVPKAMNNSLW-D----------------------TS-T-IS------YTGCAAQVFLLIF-----------FLGSEYFLLTIMCYDRYVSICKPL--HYGT-----LLGSRACAHMAAAA----------WASAFL-NA--LLHTASTF-S-LPLC----------HGNA------LGQFFCEI---------------------PQ----ILKLTC--A----KS-YLRELGLIAVTV--SVGFGWFVFMVFSYVQIFRAVL-------------RIPSEQG-R-HK-------AFSTCL--PHLAVVSL---------FV------------------STVIFAY-----------------L-------------------------KPPSISSPS-----------------------------L----DL-ALSVLY---------------SV-------VP------PALN--PLIYSLRNQELK----AA----V----------------R-------------RL------MTGCFQGH-------------------------------------------------------------------------------------------------------------------
TgORU.197g1FN        --------------------------------------------------------------------------------------------------------------------------------------------------------------------------------------------------MSNSS-S-------I------------SHFLLLALA---------DT----------RQL-------------------QLLHFCLFLGISLAALLGNGLIISAVACGH----------------HL-HM-------PMFFFLLNLALSDLGSICTTVPKAMNSLLW-D----------------------TS-T-IS------YTGCAAQVFLLIF-----------FLGSEYFLLTIMCYDRYVSICKPL--HYGT-----LLGSRACAHMAAAA----------WASAFL-YS--LLHTANTF-S-LSLC----------HGNS------LGQFFCEI---------------------PQ----ILKLSC--A----KS-YLRELGLIAVTV--SVGFGCFVFIVFSYVQIFRAVL-------------RIPSEQG-R-HK-------AFSTCL--PHLAVVSL---------FV------------------STVIFAY-----------------L-------------------------KPPSMSSPS-----------------------------L----DL-ALSVLY---------------SL-------VP------PALN--PLIYSLRNQELK----AA----V----------------W-------------RL------MTGCFQGH-------------------------------------------------------------------------------------------------------------------
TgORU.321g1FN        --------------------------------------------------------------------------------------------------------------------------------------------------------------------------------------------------MSNSS-S-------I------------SHFLLLALA---------DT----------RQL-------------------QLLHFCLFLGISLAALLGNGLIISAVACGH----------------HL-HT-------PMFFFLLNLALSDLGSICTTVPKAMNSLLW-D----------------------TR-D-IS------YSGCAAQVFLLIF-----------FLGSEYFLLTIMCYDRYVSICKPL--HYGT-----LLGSRACAHMAAAA----------WASAFL-YS--LLHTANTF-S-LSLC----------HGNS------LGQFFCEI---------------------PQ----ILKLSC--A----KS-YLRELGLIAVTV--SVGFGCFVFIVFSYVQIFRAVL-------------RIPSEQG-R-HK-------AFSTCL--PHLAVVSL---------FV------------------STVIFAY-----------------L-------------------------KPPSMSSPS-----------------------------L----DL-ALSVLY---------------SL-------VP------PALN--PLIYSLRNQELK----AA----V----------------W-------------RL------MTGCFQGH-------------------------------------------------------------------------------------------------------------------
TgORU.490g1FN        --------------------------------------------------------------------------------------------------------------------------------------------------------------------------------------------------MSNSS-S-------I------------SHFLLLALA---------DT----------RQL-------------------QLLHFCLFLGISLAALLGNGLIISAVACGH----------------HL-HT-------PMFFFLLNLALSDLGSICTTVPKAMHNSLW-D----------------------TS-T-IS------YTGCAAQVFLLIF-----------FLGSEYFLLTIMCYDRYVSICKPL--HYGT-----LLASRACAHMAAAA----------WASAFL-YS--LLHTANTF-S-LPLC----------HGNS------LGQFFCEI---------------------PQ----ILKLSC--S----IS-YLRELGLIAVSA--CLVFGCFVFMVLSYVQIFRAVL-------------RIPSEQG-R-HK-------AFSTCL--PHLAVVSL---------FV------------------SSLMFAY-----------------L-------------------------KPPSMSSPS-----------------------------L----DL-SVSVLY---------------SV-------VS------PALN--PLIYSLRNQELK----AA----V----------------R-------------RL------MTGCFQEH-------------------------------------------------------------------------------------------------------------------
TgORU.677g1FN        --------------------------------------------------------------------------------------------------------------------------------------------------------------------------------------------------MSNSS-S-------I------------SHFLLLALA---------DT----------RQL-------------------QLLHFCLFLGISLAALLGNGLIISAVACGH----------------HL-HT-------PMFFFLLNLALSDLGSICTTVPKAMHNSLW-D----------------------TS-T-IS------YAGCAAQVFLVFF-----------FLGSEYFLLTIMCYDRYVSICKPL--HYGT-----LLGSRACAHMAAAA----------WASAFL-YS--LLHTANTF-S-LPLC----------HGNS------LGQFFCEI---------------------PQ----ILKLSC--S----KS-YLREPGLIAVSA--CLVFGCFVFIVFSYVQIFRAVL-------------RIPSEQG-Q-HK-------AFSTCL--PHLAVVSL---------FV------------------SSLMFAY-----------------L-------------------------KPPSMSSPS-----------------------------L----DL-ALSVLY---------------SV-------VS------PALN--PLIYSLRNQELK----AA----V----------------R-------------RL------MTGCFQEH-------------------------------------------------------------------------------------------------------------------
TgORU.558g1FN        --------------------------------------------------------------------------------------------------------------------------------------------------------------------------------------------------MSNSS-S-------I------------SHFLLLALA---------DT----------RQL-------------------QLLHFCLFLGISLAALLGNGLIISAVACGH----------------HL-HT-------PMFFFLLNLALSDLGSICTTVPKAMHNSLW-D----------------------TS-T-IS------YTGCAAQVFLVFF-----------FVGAEYFLLTIMCYDRYVSICKPL--HYGT-----LLGSRACAHMAAAA----------WASAFL-YS--LLHTANTF-S-LPLC----------HGNA------VGQFFCEI---------------------PQ----ILKISC--S----KS-YLRELGLIAVTV--SVGFGCFVFIVFSYVQIFRAVL-------------RIPSEQG-R-HK-------SFSTCF--PHLAVVSL---------FV------------------STVIFAY-----------------L-------------------------KPPSMSSPS-----------------------------L----DL-ALSVLY---------------SV-------VP------PALN--PLIYSLRNQELK----AA----V----------------R-------------AL------MTGCFQEH-------------------------------------------------------------------------------------------------------------------
TgOR27.2bg1FN        --------------------------------------------------------------------------------------------------------------------------------------------------------------------------------------------------MSNSS-S-------I------------SHFLLLALA---------DT----------RQL-------------------QLLHFCLFLGISLAALLGNGLIISAVACGH----------------HL-HT-------PMFFFLLNLALSDLGSICTTVPKAMHNSLW-D----------------------TR-N-IS------YTGCAAQVFLVFF-----------FLGSEYFLLTIMCYDRYVSICKPL--HYGT-----LLGSRACAHMAAAA----------WASAFL-NA--LMHTANTF-S-LPLC----------HGNA------LGQFFCEI---------------------PQ----ILKISC--S----KS-HLRELGLIVLSV--CFGLGCFVFMVFSHVQIFRAVL-------------RIPSEQG-R-HK-------AFSTCL--PHLAVLSL---------FV------------------STVMFAY-----------------L-------------------------KRPSISSPS-----------------------------L----DL-ALSVLY---------------SV-------VP------PALN--PLIYSLRNQELK----AA----V----------------W-------------RL------MTGCFQKH-------------------------------------------------------------------------------------------------------------------
TgORU.169g1FN        --------------------------------------------------------------------------------------------------------------------------------------------------------------------------------------------------MSNSS-S-------I------------SHFLLLALA---------DT----------RQL-------------------QLLHFCLFLGISLAALLGNGLIISAAACGH----------------HL-HT-------PMFFFLLNLALSDLGSICTTVPKALHNSLW-D----------------------TR-N-IS------YTGCAAQVFLVFF-----------FLGSEYFLLTIMCYDRYVSICKPL--HYGT-----LLGSRACAHMAAAA----------WASAFL-YS--LLHTANTF-S-LPLC----------HGNV------LGQFFCEI---------------------PQ----ILKLSC--S----KS-YLRELGLIAVSA--CLVFGCFVFMVFSYVQIFRAVL-------------RIPSEQG-Q-HK-------AFSTCL--PHLAVLSL---------FV------------------STVIFAY-----------------L-------------------------KRPSISSPS-----------------------------L----DL-ALSVLY---------------SV-------VP------PALN--PLIYSMRNQELK----AA----V----------------W-------------TL------MTGCFQEH-------------------------------------------------------------------------------------------------------------------
TgORU.604g1FN        --------------------------------------------------------------------------------------------------------------------------------------------------------------------------------------------------MSNSS-S-------I------------SHFLLLALA---------DT----------RQL-------------------QLLHFCLFLGISLAALLGNGLIISAVACGH----------------HL-HT-------PMFFFLLNLALSDLGSICTTVPKAMHNSLW-D----------------------TR-N-IS------YTGCAAQLFLVFF-----------FLGSEYFLLTIMCYDRYVSICKPL--HYGT-----LLGSRACAHMAAAA----------WASAFL-NA--LMHTASTF-S-LPLC----------HGNA------LGQFFCEI---------------------PQ----ILKISC--S----NS-YLRELGLLAISA--CLVSGCFVFIVFSYVQIFRAVL-------------RIPSEQG-R-HK-------AFSTCL--PHLAVVSL---------FL------------------STIMFAH-----------------L-------------------------KPPSMSSPS-----------------------------L----DL-ALSVLY---------------SV-------VP------PALN--PLIYSLRNQELK----AA----V----------------R-------------RL------MTGCFQKH-------------------------------------------------------------------------------------------------------------------
TgOR17r.2g1FN        --------------------------------------------------------------------------------------------------------------------------------------------------------------------------------------------------MSNSS-S-------I------------SHFLLLALA---------DT----------WQL-------------------QLLHFCLFLGISLAALLGNSLTISAVACGH----------------HL-HT-------PMFFFLLNLALSDLGSICTTVPKAMHSLLW-D----------------------TR-T-IS------YTGCAAQLFFFLI-----------FISAEVSILTIMCYDRYVSICKPL--HYGT-----LLGSRACAHMAAAA----------WASAFL-NA--LLHTANTF-S-LPLC----------HGNA------LGQFFCEI---------------------AQ----ILKLSC--S----KS-YLRELGLSALSV--CLGFGCFVFMVFSYVQIFRAVL-------------RIPSEQG-R-HK-------AFSTCL--PHLAVVSL---------FF------------------STAVFAH-----------------L-------------------------KPPSMSSPS-----------------------------L----DL-ALSVLY---------------SV-------VP------PALN--PLIYSLRNQELK----AA----V----------------R-------------AL------MTGCFQKH-------------------------------------------------------------------------------------------------------------------
TgORU.191g1FN        --------------------------------------------------------------------------------------------------------------------------------------------------------------------------------------------------MSNSS-S-------I------------SHFLLLALA---------DT----------RQL-------------------QLLHFCLFLGISLAALLGNGLIISAVACGH----------------HL-HT-------PMFFFLLNLALSDLGSICTTVPKAMHSLLW-D----------------------TR-N-IS------YTGCAAQLFFFLI-----------FISAEVSILTIMCYDRYVSICKPL--HYGT-----LLGSRACAHMAAAA----------WASAFL-NA--LLHTGNTF-S-LPLC----------HGNA------LGQFFCEI---------------------AQ----ILKLSC--S----KS-YLRELGLSALSV--CLGFGCFVFIVFSYVQIFRAVL-------------RIPSEQG-R-HK-------AFSTCL--PHLAVVSL---------FF------------------STAVFAH-----------------L-------------------------KPPSMSSPS-----------------------------L----DL-ALSVLY---------------SV-------VP------PALN--PLIYSLRNQELK----AA----V----------------R-------------AL------MTGCFQKH-------------------------------------------------------------------------------------------------------------------
TgORU.778g1FN        --------------------------------------------------------------------------------------------------------------------------------------------------------------------------------------------------MSNSS-S-------I------------SHFLLLALA---------DT----------RQL-------------------QLLHFCLFLGISLAALLGNGLIISAVACGH----------------HL-HT-------PMFFFLLNLALSNLGSICTTVPKAMHSLLW-D----------------------TR-N-IS------YTGCAAQLFFFLL-----------FISAEYSILTIMCYDRYVSICKPL--HYGT-----LLGSRACAHMAAAA----------WASAFL-NA--LLHTANTF-S-LPLC----------HGNA------LGQFFCEI---------------------AQ----ILKLSC--S----KS-YLRELGLSAVSV--CLGFGCFVFIVFSYVQIFRAVL-------------RIPSEQG-R-HK-------AFSTCL--PHLAVVSL---------FF------------------STAVFAH-----------------L-------------------------KPPSMSSHS-----------------------------L----DL-ALSVLY---------------SV-------VP------PALN--PLIYSLRNQELK----AA----L----------------R-------------AL------MTGCFQKH-------------------------------------------------------------------------------------------------------------------
TgORU.115g1FN        --------------------------------------------------------------------------------------------------------------------------------------------------------------------------------------------------MSNSS-S-------I------------SHFLLLALA---------DT----------RQL-------------------QLLHFCLFLGISLAALLGNGLIISAVACGH----------------HL-HT-------PMFFFLLNLALSDLGSICTTVPKAMHSLLW-D----------------------TS-T-IS------YTGCAAQFFFFLI-----------FISAEVSILTIMCYDRYVSICKPL--HYET-----LLGSRACAHMAAAA----------WASAFL-NA--LLQTANTF-S-LPLC----------HGNA------LGQFFCEI---------------------PQ----ILKLSC--S----KS-YLRELGLIAVSV--CLVFGCFVFIVFSYVQIFRAVL-------------RIPSEQG-R-HK-------AFSTCL--PHLAVVSL---------FF------------------STAVFAH-----------------L-------------------------KPSSMSSPS-----------------------------L----DL-ALSVLY---------------SV-------VP------PALN--PLIYSLRNQELK----AA----V----------------R-------------AL------MTG------------------------------------------------------------------------------------------------------------------------
TgORU.163g1FN        --------------------------------------------------------------------------------------------------------------------------------------------------------------------------------------------------MSNSS-S-------I------------SHFLLLALA---------DT----------RQL-------------------QLLHFCLFLGISLAALLGNGLIISAVACGH----------------HL-HT-------PMFFFLLNLALSDLGSICTTVPKAMHNSLW-D----------------------TR-N-IS------YTGCAAQLFFFAI-----------FISAEVSILTIMCYDRYVSICKPL--HYGT-----LLGSRACAHMAAAA----------WASGFL-NA--LLLTANTF-S-LPLC----------HGNA------LGQFFCEI---------------------PQ----ILKLSC--S----NS-YLRELGLSALSV--CLGFGCFVFIVFSYVQIFRAVL-------------RIPSEQG-R-HK-------AFSTCL--PHLAVVSL---------FV------------------STAVFAY-----------------L-------------------------KPPSMSSPS-----------------------------L----DL-ALSVLY---------------SV-------VP------PALN--PLIYSLRNQELK----AA----V----------------W-------------TL------MTGCFQGH-------------------------------------------------------------------------------------------------------------------
TgORU.282g1FN        --------------------------------------------------------------------------------------------------------------------------------------------------------------------------------------------------MSNSS-S-------I------------SHFLLLALA---------ET----------RQL-------------------QLLHFCLFLGISLAALLGNGLIISAVACGH----------------HL-HT-------PMFFFLLNLALSDLGSICTTVPKAMHNSLW-D----------------------TS-T-IS------YTGCAAQLFFFVI-----------FISAEVSILTIMCYDRYVSICKPL--HYGT-----LLGSRACAHMAAAA----------WASAFL-NA--LMHTANTF-S-LPLC----------HGNS------LGQFFCDI---------------------PQ----ILKLSC--S----KS-YLRELGLSALSV--CLGFGCFVFIVFSYVQIFRAVL-------------RIPSEQG-R-HK-------AFSTCL--PHLAVVSL---------FV------------------STVIFAH-----------------L-------------------------KPPSMSSSS-----------------------------L----DL-ALSVLY---------------SV-------VP------PALN--PLIYSLRNQELK----AE----V----------------R-------------RM------TTGCFQEH-------------------------------------------------------------------------------------------------------------------
TgORU.365g1FN        --------------------------------------------------------------------------------------------------------------------------------------------------------------------------------------------------MSNSS-S-------I------------SHFLLLALA---------DT----------RQL-------------------QLLHFCLFLGISLAALLGNGLIISAVACGH----------------HL-HT-------PMFFFLLNLALSDLGSICTTVPKAMHNSLW-D----------------------TR-N-IS------YTGCAAQLFFFVI-----------FISAEVSILTIMCYDRYVSICKPL--HYGT-----LLGSRACAHMAAAA----------WASAFL-NA--LMLTANTF-S-LPLC----------HGNA------LGQFFCDI---------------------PQ----ILKLSC--S----KS-YLRELGLSALSV--CLGFGCFVFIVFSYVQIFRAVL-------------RIPSEQG-R-HK-------AFSTCL--PHLAVVSL---------FV------------------STVIFAH-----------------L-------------------------KPPSMSSSS-----------------------------L----DL-ALSVLY---------------SV-------VP------PALN--PLIYSLRNQELK----AE----V----------------R-------------RM------TTGCFQEH-------------------------------------------------------------------------------------------------------------------
TgORU.187g1FN        --------------------------------------------------------------------------------------------------------------------------------------------------------------------------------------------------MSNSS-S-------I------------SHFLLLALA---------DT----------RQL-------------------QLLHFCLFLGISLAALLGNSLTISAIACGH----------------HL-HT-------PMFIFLLNLALSDLGFIFTTVPKAMHNSLW-D----------------------TR-T-IS------YTGCAAQLFFFVI-----------FLSAELSILTIMCYDRYVSICKPL--HYGT-----LLGSRACAHMAAAA----------WASAFL-NA--LLHTANTF-S-LPLC----------HGNA------LGQFFCEI---------------------PQ----ILKLSC--S----KS-HLRELGLSALSA--CLGFGCFVFIVFSYVQIFRAVL-------------RIPSEQG-R-HK-------AFSTCL--PHLAVVSL---------FV------------------STVIFAY-----------------L-------------------------NPPLMSSHS-----------------------------L----DL-ALSVLY---------------SV-------VP------PALN--PLIYSLRNQELK----AA----V----------------W-------------TL------MTGCFQGH-------------------------------------------------------------------------------------------------------------------
TgORU.204g1FN        --------------------------------------------------------------------------------------------------------------------------------------------------------------------------------------------------MSNSS-S-------I------------SHFLLLALA---------DT----------RQL-------------------QLLHFCLFLGISLAALLGNGLIISAVACGH----------------HL-HT-------PMFFFLLNLALSDLGSICTTVPTALHNSLW-D----------------------TS-T-IS------YTGCAAQLFFFVI-----------FLSAELSILTIMCYDRYVSICKPL--HYGT-----LLGSRACAHMAAAA----------WASAFL-NA--LLHTANTF-S-LPLC----------HGNV------LGQFFCEI---------------------PQ----ILKLSC--S----KS-YLRELGLSVFSA--CLGFGCFVFIVFSYVQIFRAVL-------------RIPSEQG-Q-HK-------AFSTCL--PHLAVVSL---------FV------------------STVIFAY-----------------L-------------------------KPPLMSSHS-----------------------------L----DL-ALSVLY---------------SV-------VP------PALN--PLIYSLRNQELK----AA----V----------------W-------------AL------MTGCFQKH-------------------------------------------------------------------------------------------------------------------
TgORU.505g1FN        --------------------------------------------------------------------------------------------------------------------------------------------------------------------------------------------------MSNSS-S-------I------------SHFLLLALA---------DT----------RQL-------------------QLLHFCLFLGISLAALLGNGLIISAVACGH----------------HL-HT-------PMFFFLLNLALSDLGSICTTVPKAMHNSLW-D----------------------TR-D-IS------YTGCAAQLFFFVI-----------FLSAELSILTIMCYDRYVSICKPL--HYGT-----LLGSRACAHMAAAA----------WASAFL-NA--LLHTANTF-S-LPLC----------HGNA------LGQFFCEI---------------------PQ----ILKLSC--S----KS-HLRELGLSVFSA--CLGFGCFVFIVFSYVQIFRAVL-------------KIPSEQG-Q-HK-------AFSTCL--PHLAVVSL---------FV------------------STVIFAY-----------------L-------------------------KRPLMSSHS-----------------------------L----DL-SLSVLY---------------SV-------VP------PALN--PLIYSLRNQEIK----AA----V----------------W-------------AL------MTGCFQKH-------------------------------------------------------------------------------------------------------------------
TgORU.681g1FN        --------------------------------------------------------------------------------------------------------------------------------------------------------------------------------------------------MSNSS-S-------I------------SHFLLLALA---------DT----------RQL-------------------QLLHFCLFLGISLAALLGNGLIISAVACGH----------------HL-HT-------PMFFFLLNLALSDLGSICTTVPKAMHNSLW-D----------------------TR-N-IS------YTGCAAQLFFFVI-----------FLSAELSILTIMCYDRYVSICKPL--HYGT-----LLGSRACAHMAAAA----------WASAFL-NA--LLHTANTF-S-LPLC----------HGNA------LGQFFCEI---------------------PQ----ILKLSC--S----KS-HLRELGISALTA--CLGFGCFVFIVFSYVQIFRAVL-------------RIPSEQG-Q-HK-------AFSTCL--PHLAVVSL---------FV------------------STVIFAY-----------------L-------------------------KPPLMSSHS-----------------------------L----DL-ALSVLY---------------SV-------VP------PALN--PLIYSLRNQELK----AA----V----------------W-------------TL------MTGCFQKH-------------------------------------------------------------------------------------------------------------------
TgORU.687g1FN        --------------------------------------------------------------------------------------------------------------------------------------------------------------------------------------------------MSNSS-S-------I------------SHFLLLALA---------DT----------RQL-------------------QLLHFCLFLGISLAALLGNGLTISAVACGH----------------HL-HT-------PMFFFLLNLALSDLGSICTTVPTALHNSLW-D----------------------TR-N-IS------YTGCAAQLFFFVI-----------FLSAELSILTIMCYDRYVSICKPL--HYGT-----LLGSRACAHMAAAA----------WASGFL-NA--LLHTANTF-S-RPLC----------HGNA------LGQFFCEI---------------------PQ----ILKLSC--S----KS-HLRELGLSALSA--CLGFGCFVFIVFSYVQIFRAVL-------------RIPSEQG-Q-HK-------AFSTCL--PHLAVVSL---------FV------------------STVIFAY-----------------L-------------------------KPPLMSSHS-----------------------------L----DL-ALSVLY---------------SV-------VP------PALN--PLIYSLRNQELK----AA----V----------------W-------------TL------MTGCFQKH-------------------------------------------------------------------------------------------------------------------
TgORU.724g1FN        --------------------------------------------------------------------------------------------------------------------------------------------------------------------------------------------------MSNSS-S-------I------------SHFLLLALA---------DT----------RQL-------------------QLLHFCLFLGISLAALLGNGLIISAVACGH----------------HL-HT-------PMFFFLLNLALSDLGSIFTTVPKAMHNSLW-D----------------------TS-T-IS------YTGCAAQLFFFVI-----------FLSAELSILTIMCYDRYVSICKPL--HYGT-----LLGSRACAHMAAAA----------WASAFL-NA--LLHTANTF-S-LPLC----------HGNV------LGQFFCEI---------------------PQ----ILKLSC--S----IS-HLRELGLSALSA--CLGFGCFVFIVFSYVQIFRAVL-------------RIPSEQG-Q-HK-------AFSTCL--PHLAVVSL---------FV------------------STVIFAY-----------------L-------------------------KPPLMSSHS-----------------------------L----DL-ALSVLY---------------SV-------VP------PALN--PLIYSLRNQELK----AA----V----------------W-------------RL------LTGCFQKH-------------------------------------------------------------------------------------------------------------------
TgORU.665g1FN        --------------------------------------------------------------------------------------------------------------------------------------------------------------------------------------------------MSNSS-S-------I------------SHFLLLALA---------DT----------RQL-------------------QLLHFCLFLGISLAALLGNGLTISAVACGH----------------HL-HT-------PMFFFLLNLALSDLGSICTTVPKAMHNSLW-D----------------------TR-N-IS------YTGCAAQVFLIIF-----------FLGTEFSILTIMCYDRYVSICKPL--HYGT-----LLGSRACAHMAAAA----------WASAFL-NA--LLHTANTF-S-LPLC----------HGNA------LGQFFCEI---------------------PQ----ILKLSC--S----KS-HLRELGLSAVSA--CLVFGCFVFIVFSYVQIFRAVL-------------RIPSEQG-R-HK-------AFSTCL--PHLAVVSL---------FV------------------STVIFAY-----------------L-------------------------KPPLMSSHS-----------------------------L----DL-ALSVLY---------------SV-------VP------PALN--PLIYSLRNQELK----AA----V----------------W-------------AL------MTGCFQGH-------------------------------------------------------------------------------------------------------------------
TgORE.8g1FN          --------------------------------------------------------------------------------------------------------------------------------------------------------------------------------------------------MSNSS-S-------I------------SHFLLLALA---------DT----------RQL-------------------QLLHFCLFLGISLAALLGNGLIISAVACGH----------------HL-HT-------PMFFFLLNLALSDLGSICTTVPKAMHNSLW-D----------------------TS-T-IS------YTGCAAQLFLIIF-----------FLGTEFSLLTIMCYDRYVSICKPL--HYGT-----LLGSRACAHMAAAA----------WASAFL-NA--LLHTANTF-S-LPLC----------HGNA------LGQFFCEI---------------------PQ----ILKLSC--S----KS-YLRELGLSAVSV--CLVFCCFVFIVFSYVQIFRAVL-------------RIPSEQG-R-HK-------AFSTCL--PHLAVVSL---------FL------------------STAVFAY-----------------L-------------------------KSPSMSSPS-----------------------------L----DL-ALSVLY---------------SV-------VP------PALN--PLIYSLRNQELK----AA----V----------------R-------------AL------MTGCFQKH-------------------------------------------------------------------------------------------------------------------
TgORU.512g1FN        --------------------------------------------------------------------------------------------------------------------------------------------------------------------------------------------------MSNSS-S-------I------------SHFLLLALA---------DT----------RQL-------------------QLLHFCLFLGISLAALLGNGLIISAVACGH----------------HL-HT-------PMFFFLLNLALSDLGSICTTVPKAMHNSLW-D----------------------TS-T-IS------YSGCAAQVFLIIF-----------FLGTEFSLLTIMCYDRYVSICKPL--HYGT-----LLGSRACAHMAAAA----------WASAFL-NA--LMHTANTF-S-LPLC----------HGNA------LGQFFCEI---------------------PQ----ILKISC--S----KS-YLRELRLSAVSV--CLVFGCFVFIVFSYVQIFRAVL-------------RIPSEQG-R-HK-------AFSTCL--PHLAVVSL---------FV------------------STVAFTY-----------------M-------------------------KPPSMSSPS-----------------------------L----DL-SVSVLY---------------SV-------VP------PALN--PLIYSLRNQELK----AA----V----------------W-------------TL------MTGCFQKH-------------------------------------------------------------------------------------------------------------------
TgORE.12g1FN         --------------------------------------------------------------------------------------------------------------------------------------------------------------------------------------------------MSNSS-S-------I------------SHFLLLALA---------DT----------QQL-------------------QLLHFCLFLGISLAALLGNSLIISAVACGH----------------HL-HT-------PMFFFLLHLALSDLGSICTTVPKALHNSLW-D----------------------TR-N-IS------YTGCAAQLFFFMF-----------FIGAEISILTIMCYDRYVSICKPL--HYGT-----LLGSRACAHMAAAA----------WASAFL-NA--LLNTANTF-S-LPLC----------HGNA------LGQFFCEI---------------------PQ----ILKLSC--S----KS-YLRELGLSALSA--CLAFGCFVFIVFSYVQIFRAVL-------------RIPSEQG-R-HK-------AFSTCL--PHLAVVSL---------YL------------------STIMFAH-----------------L-------------------------KPPSMSSPS-----------------------------L----DL-ALSVLY---------------SV-------VP------PALN--PLIYSLRNQELK----AA----V----------------W-------------TL------MTGCFQEH-------------------------------------------------------------------------------------------------------------------
TgORE.14g1FN         --------------------------------------------------------------------------------------------------------------------------------------------------------------------------------------------------MSNSS-S-------I------------SHFLLLALA---------DT----------RQL-------------------QLLHFCLFLGISLAALLGNGLIISAVACGH----------------HL-HT-------PMFFFLLNLALSDLGSICTTVPKAMHNSLW-D----------------------TR-N-IS------YKGCAAQLFFFMF-----------FMSAELSILTIMCYDRYVSICKPL--HYGT-----LLGSRACAHMAAAA----------WASAFL-NA--LLHTANTF-S-LPLC----------HGNA------LGQFFCEI---------------------PQ----ILKLSC--S----KS-FLRELGLIAVSV--CFGLGCFMFIVFSYVQIFRAVL-------------RIPSEQG-R-HK-------AFSTCL--PHLAVVSL---------YL------------------STIMFAY-----------------L-------------------------KPPSISSPS-----------------------------L----DL-ALSILY---------------SV-------VP------PALN--PLIYSLRNQELK----AA----V----------------W-------------TL------MTGCFQKH-------------------------------------------------------------------------------------------------------------------
TgORU.536g1FN        --------------------------------------------------------------------------------------------------------------------------------------------------------------------------------------------------MSNSS-S-------I------------SHFLLLALA---------DT----------RQL-------------------QLLHFCLFLGISLAALLGNGLIISAVACGH----------------HL-HT-------PMFFFLLNLALSDLGSICTTVPKAMHNSLW-D----------------------TR-N-IS------YTGCAAQLFFFML-----------FIGTELSILTIMCYDRYVSICKPL--HYGT-----LLGSRACAHMAAAA----------WASAFL-NA--LLQTANTF-S-LPLC----------HGNA------LGQFFCEI---------------------PQ----ILKLSC--S----IS-YLRELGLIAVSV--CFGLGCFVFIVFSYVQIFRAVL-------------RIPSEQG-R-HK-------AFSTCL--PHLAVVSL---------YL------------------STIMFAY-----------------L-------------------------KPPSMSSPS-----------------------------L----DL-ALSVLY---------------SV-------VP------PALN--PLIYSLRNQELK----AA----V----------------W-------------AL------MTGCFQKH-------------------------------------------------------------------------------------------------------------------
TgORU.634g1FN        --------------------------------------------------------------------------------------------------------------------------------------------------------------------------------------------------MSNSS-S-------I------------SHFLLLALA---------DT----------QQL-------------------QLLHFCLFLGISLAALLGNGLIISAVACGH----------------HL-HT-------PMFFFLLHLALSDLGSICTTVPKAMHNSLW-D----------------------TR-N-IS------YTACAAQLFFFLF-----------FISAEFCLLTIMCYDRYVSICKPL--HYGT-----LLGSRACAHMAAAA----------WASAFL-NA--LLHTANTF-S-LPLC----------HGNA------LGQFFCEI---------------------PQ----ILKLSC--S----KS-YLRELGLIAVSV--CFGFGCFVFIVFSYVQIFRAVL-------------RIPSEQG-R-HK-------AFSTCL--PHLAVVSL---------YL------------------STIMFAY-----------------L-------------------------KPPLMSSPS-----------------------------L----DL-ALSLLY---------------SV-------VP------PALN--PLIYSLRNQELK----AA----V----------------W-------------TL------MTGCFQEH-------------------------------------------------------------------------------------------------------------------
TgORU.504g1FN        --------------------------------------------------------------------------------------------------------------------------------------------------------------------------------------------------MSNSS-S-------I------------SHFLLLALA---------DT----------RQL-------------------QLLHFCLFLGISLAALLGNGLIIRAVACGH----------------HL-HT-------PMFFFLLNLALSDLGSICTTVPKAMHNSLW-D----------------------TR-N-IS------YTGCAAQLFFFLF-----------FISAEFSLLTIMSYDRYVSICKPL--HYGT-----LLGSRACAHMAAAA----------WASGFL-YS--LLHTDNTF-S-LPLC----------HGNA------LGQFFCEI---------------------PQ----ILKLSC--S----KS-YLRELGLIAVSV--CFGLGCFLFIVFSYVQIFRAVL-------------RIPSEQG-R-HK-------AFSTCL--PHLAVVSL---------YL------------------STIMFAY-----------------L-------------------------KPPSMSFHS-----------------------------L----DL-ALSVLY---------------SV-------VP------PALN--PLIYSLRNQELK----AA----V----------------W-------------TL------MTGCFQKH-------------------------------------------------------------------------------------------------------------------
TgORU.682g1FN        --------------------------------------------------------------------------------------------------------------------------------------------------------------------------------------------------MSNSS-S-------I------------SHFLLLALA---------DT----------RQL-------------------QLLHFCLFLGISLAALLGNGLIISAVDCGH----------------HL-HT-------PMFFFLLNLALSDLGSICTTVPKAMHNSLW-D----------------------TS-T-IS------YTGCAAQLFFFLF-----------FISAEFCLLTIMSYDRYVSICKPL--HYGT-----LLGSRACAHMAAAA----------WASALL-YS--LLHMANTF-S-LPLC----------HGNA------LGQFFCEI---------------------PQ----ILKLSC--S----KS-HLRELGLIAVSV--CLALGCFVFIVFSYVQIFRAVL-------------RIPSEQG-R-HK-------AFSTCL--PHLAVVSL---------YL------------------STIMFAY-----------------L-------------------------KPPSMSFHS-----------------------------L----DL-ALSVLY---------------SV-------VP------PALN--PLIYSLRNQELK----AA----V----------------W-------------RL------MTGCFQKH-------------------------------------------------------------------------------------------------------------------
TgORU.622g1FN        --------------------------------------------------------------------------------------------------------------------------------------------------------------------------------------------------MSNSS-S-------I------------SHFLLLALA---------DT----------RQL-------------------QLLHFCLFLGISLAALLGNGLIISAVACGH----------------HL-HT-------PMFFFLLHLALSDLGSICTTVPKAMHNSLW-D----------------------TR-N-IS------YTGCAAQLFFFLF-----------IISAEFCLLTIMCYDRYVSICKPL--HYGT-----LLGSRACAHMAAAA----------WASAFL-YS--LLHTANTF-S-LPLC----------HGNA------LGQFFCEI---------------------PQ----ILKLSC--S----KS-YLRELGLIAVTV--SVGFGCFVFIVFSYVQIFRAVL-------------RIPSEQG-Q-HK-------AFSTCL--PHLAVVSL---------FV------------------STVIFAY-----------------L-------------------------KPPSMSSPS-----------------------------L----DL-ALSVLY---------------SV-------VP------PALN--PLIYSLRNQELK----AA----V----------------R-------------RL------MTGCFQGH-------------------------------------------------------------------------------------------------------------------
TgOR17r.1g1FN        --------------------------------------------------------------------------------------------------------------------------------------------------------------------------------------------------MSNSS-S-------I------------SHFLLLALA---------DT----------RQL-------------------QLLHFCLFLGISLAALLGNGLIISAVACGH----------------HL-HT-------PMFFFLLNLALSDLGSICTTVPKAMHNSLW-D----------------------TR-N-IS------HTGCAAQLFFFLL-----------FISAEYFLLTIMCYDRYVSICKPL--HYGT-----LLGSRACAHMAAAA----------WASAFL-YS--LLHTANTF-S-LPLC----------HGNS------LGQFFCEI---------------------AQ----ILKLSC--S----KS-YLRELGLIAVSA--CLVFGCFVFIVFSYVQIFRAVL-------------RIPSEQG-R-HK-------AFSTCL--PHLAVVSL---------FL------------------STGAFTY-----------------L-------------------------KPPSMSSPS-----------------------------L----DL-ALSVLY---------------SV-------VP------PALN--PLIYSLRNQELK----AA----V----------------W-------------TL------MTGCFQEH-------------------------------------------------------------------------------------------------------------------
TgORU.755g1FN        --------------------------------------------------------------------------------------------------------------------------------------------------------------------------------------------------MSNSS-S-------I------------SHFLLLALA---------DT----------RQL-------------------QLLHFCLFLGISLAALLGNGLIISAVACGH----------------HL-HT-------PMFFFLLNLALSDLGSTCTTVPKAMHNSLW-D----------------------SS-T-IS------YKGCAAQLFFFLL-----------FISAEYFLLTIMCYDRYVSICKPL--HYGT-----LLGSRACAHMAAAA----------WASAFL-YS--LLHTANTF-S-LPLC----------HGNA------LGQFFCEI---------------------AQ----ILKLSC--S----KS-YLRELGLIAISA--CLVFGCFLFIVFSYVQIFRAVL-------------RIPSEQG-R-HK-------AFSTCL--PHLAVVSL---------FL------------------STGAFTY-----------------L-------------------------KPPSMSSPS-----------------------------L----DL-SVSVLY---------------SV-------VP------PALN--PLIYSLRNQELK----AA----V----------------W-------------RL------MTECFQKH-------------------------------------------------------------------------------------------------------------------
TgORU.661g1FN        --------------------------------------------------------------------------------------------------------------------------------------------------------------------------------------------------MSNSS-S-------I------------SHFLLLALA---------DM----------RQL-------------------QLLHFCLFLGISLAALLGNGLIISAVACGH----------------HL-HT-------PMFFFLLNLALSDLGSICTTVPKAMHNSLW-D----------------------TR-N-IS------YKGCAAQLFFFFF-----------FISAEYFLLTIMCYDRYVSICKPL--HYGT-----LQGSRACAHMAAAA----------WASAFL-YS--LLHTANTF-S-LPLC----------HGNA------LGQFFCEI---------------------PQ----ILKLSC--S----KS-YLRELGLIAVSA--CLVFGCFVFIVFSYVQIFRAVL-------------RIPSEQG-R-HK-------AFSTCL--PHLAVVSL---------FL------------------STAIFYY-----------------L-------------------------KPPSMSSPS-----------------------------L----DL-ALSVLY---------------SV-------VP------PALN--PLIYSLRNQELK----AA----L----------------W-------------RL------MSGCFQGH-------------------------------------------------------------------------------------------------------------------
TgORU.493g1FN        --------------------------------------------------------------------------------------------------------------------------------------------------------------------------------------------------MSNSS-S-------I------------SHFLLLALA---------DT----------RQL-------------------QLLHFCLFLGISLAALLGNGLIISAVACGH----------------HL-HT-------PMFFFLLNLALSDLGSICTTVPKAMHNSLW-D----------------------TR-N-IS------YTGCAAQLFFFVF-----------FIGAEYFLLTIMCYDRYVSICKPL--HYGT-----LLGSRACAHMAAAA----------WASAFL-NA--LLHTASTF-S-LPLC----------HGNA------LGQFFCEI---------------------PQ----ILKLSC--S----KS-YLRELGLIAVSA--CLALGCFMFIVFSYVQIFRAVL-------------RIPSEKG-Q-HK-------AFSTCL--PHLAVVSL---------FI------------------STVAFTY-----------------L-------------------------KPPSMSSPS-----------------------------L----DL-ALSVLY---------------SV-------VP------PALN--PLIYSLRNQELK----AA----V----------------W-------------AL------MTGCFQEH-------------------------------------------------------------------------------------------------------------------
TgORU.825g1FN        --------------------------------------------------------------------------------------------------------------------------------------------------------------------------------------------------MSNSS-S-------I------------SHFLLLALA---------DT----------RQL-------------------QLLHFCLFLGISLAALLGNGLIISAVACGH----------------HL-HT-------PMFFFLLHLALSDLGSICTTVPKAMHNSLW-D----------------------TR-N-IS------YTGCDAQLFFFVI-----------FLSAEVSILTVMCYDRYVSICKPL--HYGT-----LLGSRACAHMAAAA----------WASAFL-NA--LMHTASTF-S-LPLC----------HGNA------LGQFFCEI---------------------PQ----ILKLSC--S----NS-YLRELGLIAVSA--CLVFGCFVFIVFSYVQIFRAVL-------------RIPSEQG-Q-HK-------AFSTCL--PHLAVVSL---------FI------------------STVAFTY-----------------L-------------------------KPPSMSSPS-----------------------------L----DL-SVSVLY---------------SV-------VP------PALN--PLIYSLRNQELK----AA----V----------------W-------------TL------MTGCFQKH-------------------------------------------------------------------------------------------------------------------
TgORU.532g1FN        --------------------------------------------------------------------------------------------------------------------------------------------------------------------------------------------------MSNSS-S-------I------------SHFLLLALA---------DT----------RQL-------------------QLLHFCLFLGISLAALLGNGLIISAVACGH----------------HL-HT-------PMFFFLLNLALSDLGSICTTVPKALHNSLW-D----------------------TR-N-IS------YTGCAAQLFFFMF-----------FISAEYFLLTIMSYDRYVSICKPL--HYGT-----LLGSRACAHMAAAA----------WASAFL-NA--LLHTANTF-S-LPLC----------HGNS------LGQFFCEI---------------------PQ----ILKLSC--S----KS-YLRELGLIAVSV--CLVFGCFVLIVFYYVQIFRAVL-------------RIPSEQG-R-HK-------AFSTCL--PHLAVVSL---------FV------------------NTAAFAN-----------------L-------------------------KPPSMSSPS-----------------------------L----DL-ALSVLY---------------SV-------VP------PALN--PLIYSLRNQELK----AA----V----------------W-------------TL------MTGCFQKH-------------------------------------------------------------------------------------------------------------------
TgORU.667g1FN        --------------------------------------------------------------------------------------------------------------------------------------------------------------------------------------------------MSNSS-S-------I------------SHFLLLALA---------DT----------RQL-------------------QLLHFCFFLGISLAALLGNGLIISAVACGH----------------HL-HT-------PMFFFLLNLALSDLGSICTTVPKAMHNSLW-G----------------------TS-T-IS------YTGCAAQLFFFMF-----------FIGAEISILTIMCYDRYVSICKPL--HYGT-----LLGSRACAHMAAAA----------WASAFL-NA--LMHTANTF-S-LPLC----------HGNA------LGQFFCEI---------------------PQ----ILKLSC--S----KS-YLKELGLIVVSA--CLVLGCFVFIIFSYVQIFRAVL-------------RIPSEQG-R-HK-------AFSTCL--PHLAVVSL---------FL------------------STAIFYY-----------------L-------------------------KPPSMFSPS-----------------------------L----DL-ALSVLY---------------SV-------VP------SALN--PLIYSLRNQELK----AA----V----------------W-------------RL------MTGCFKGH-------------------------------------------------------------------------------------------------------------------
TgORU.737g1FN        --------------------------------------------------------------------------------------------------------------------------------------------------------------------------------------------------MSNSS-S-------I------------SHFLLLALA---------DT----------RQL-------------------QLLHFCLFLGISLAALLGNGLIISAVACGH----------------HL-HT-------PMFFFLLNLALSDLGSICTTVPKAMHNSLW-D----------------------TR-N-IS------YTGCAAQLFFFMF-----------FIGAEISILTIMSYDRYVSICKPL--HYGT-----LLGSRACAHMAAAA----------WASAFL-NA--LLHTASTF-S-LPLC----------HGNA------LGQFFCEI---------------------PQ----ILKLSC--S----KS-YLKELGLIAVSA--CLVLGCFVFIIFSYVQIFRAVL-------------RIPSEQG-Q-HK-------AFSTCL--PHLAVVSL---------FI------------------STAIFYY-----------------L-------------------------KPPSMFSPS-----------------------------L----DL-ALSVLY---------------SV-------VP------SALN--PLIYSLRNQELK----AA----V----------------W-------------RL------MTGCFKGH-------------------------------------------------------------------------------------------------------------------
TgORU.167g1FN        --------------------------------------------------------------------------------------------------------------------------------------------------------------------------------------------------MSNSS-S-------I------------SHFLLLALA---------DT----------RQL-------------------QLLHFCLFLGISLAALLGNGLIISAVACGH----------------HL-HT-------PMFFFLLNLALSDLGSICTTVPTAMHNSLW-D----------------------TR-N-IS------YKRCAAQLFFFML-----------FIGTELSILTIMCYDRYVSICKPL--HYGT-----PLGSRACAPMAAAA----------WASAFL-NA--LMHTANTF-S-LPLC----------HGNA------LGQFFCEI---------------------PQ----ILKLSC--S----NS-YLRELGLITVSV--CLGFGWFVFIVFSYVQIFRAVL-------------RIPSEQG-R-HK-------AFSTCL--PHLAVVSL---------FL------------------STAIFAY-----------------L-------------------------KPPSMFSPS-----------------------------L----DL-PLSVLY---------------SV-------VP------PVLN--PFIYSLRNRELK----AA----V----------------W-------------TL------MTGCFQGH-------------------------------------------------------------------------------------------------------------------
TgORU.605g1FN        --------------------------------------------------------------------------------------------------------------------------------------------------------------------------------------------------MSNSS-S-------I------------SHFLLLALA---------DT----------RQL-------------------QLLHFCLFLGISLAALLGNGLIISAVACGH----------------HL-HT-------PMFFFLLNLALSDLGSICTTVPKAMHNSLW-D----------------------TR-N-IS------YKRCAAQLFFFML-----------FIGTELSILTIMCYDRYMSICKPL--HYGT-----LLGSRACAHMAAAA----------WASAFL-NA--LLQTANTI-S-LPLC----------HGNA------LGQFFCEI---------------------PQ----ILKLSC--S----NS-YLRELGLITVSV--CLGFGCFVFIVFSYVQIFRAVL-------------RIPSEQG-R-HK-------AFSTCL--PHLAVVSL---------FL------------------STAIFAY-----------------L-------------------------KPPSMFSPS-----------------------------L----DL-PLSVLY---------------SV-------VP------PVLN--PFIYSLRNQELK----AA----V----------------W-------------KL------MTGCFQGH-------------------------------------------------------------------------------------------------------------------
TgORU.792g1FN        --------------------------------------------------------------------------------------------------------------------------------------------------------------------------------------------------MSNSS-S-------I------------SHFLLLALA---------DT----------RQL-------------------QLLHFCLFLGISLAALLGNGLIISAVACGH----------------HL-HT-------PMFFFLLNLALSDLGSICTTVPKAMHNSLW-D----------------------TR-D-IS------YKRCAAQLFFFML-----------FIGTEISLLTIMCYDRYVSICKPL--HYGT-----LLGSRACAHMAAAA----------WASAFL-NA--LLHTANTF-S-LPLC----------HGNA------LGQFFCEI---------------------PQ----ILKISC--S----NS-YLRELGLIAVSA--CLVFGCFVFIVFSYVQIFRAVL-------------RIPSEQG-R-HK-------AFSTCL--PHLAVVSL---------FL------------------STAIFAY-----------------L-------------------------KPPSMFSPS-----------------------------L----DL-ALSVLY---------------SV-------VP------PVLN--PLIYSLRNQELK----AA----V----------------W-------------RL------MTGWFQGH-------------------------------------------------------------------------------------------------------------------
TgORE.6g1FN          --------------------------------------------------------------------------------------------------------------------------------------------------------------------------------------------------MSNSS-S-------I------------SHFLLLALA---------DT----------RQL-------------------QLLHFCLFLGISLAALLGNGLIISAVACGH----------------HL-HT-------PMFFFLLNLALSDLGSICTTVPKAMHNSLW-D----------------------TR-N-IS------YKGCAAQLFLIIF-----------FLGTELALLTIMCYDRYVSICKPL--HYGT-----LLGSRACAHMAAAA----------WASAFL-NA--LMHTASTF-S-LPLC----------HGNV------LGQFFCEV---------------------PQ----ILKLSC--S----KS-YLRKFGLLLLSV--CLALGCFVFIVFSYVQIFRAVL-------------RIPSEQG-R-HK-------AFSTCL--PHLAVVSL---------FF------------------STGILAH-----------------M-------------------------KPSAISSPS-----------------------------L----DL-ALSVLY---------------SV-------VP------PALN--PLIYSLRNQELK----AA----V----------------W-------------RL------MTGWFQKH-------------------------------------------------------------------------------------------------------------------
TgORU.320g1FN        --------------------------------------------------------------------------------------------------------------------------------------------------------------------------------------------------MSNSS-S-------I------------SHFLLLALA---------DT----------RQL-------------------QLLHFCLFLGISLAALLGNGLIISAVACGH----------------HL-HT-------PMFFFLLNLALSDLGSICTTVPKAMHNSLW-D----------------------TR-N-IS------YTGCAAQLFLIIF-----------FLGTELALLTIMCYDRYVSICKPL--HYGT-----LLGSRACAHMAAAA----------WASAFL-NA--LMHTANTF-S-LPLC----------HGNA------MDQFFCEV---------------------PQ----ILKLSC--S----KS-YLRKFGLLLISV--CLALGCFVFIVFSYVQIFRAVL-------------RIPSEQG-R-HK-------AFSTCL--PHLAVVSL---------FF------------------STGILAH-----------------M-------------------------KPSAISSPS-----------------------------L----DL-ALSVLY---------------SV-------VP------PALN--PLIYSLRNQELK----AA----V----------------W-------------RL------LIGWFQKH-------------------------------------------------------------------------------------------------------------------
TgORU.17g1FN         --------------------------------------------------------------------------------------------------------------------------------------------------------------------------------------------------MSNSS-S-------I------------SHFLLLALA---------DT----------RQL-------------------QLLHFCLFLGISLAALLGNGLIISAVACGH----------------HL-HT-------PMFFFLLNLALSDLGSICTIVPKAMHNSLW-D----------------------TR-N-IS------YPGCAAQLFFFLF-----------FISAEFSLLTIMCYDRYVSICKPL--HYGT-----LLGSRACAHMAAAA----------WASAFL-NA--LMHTANTF-S-LPLC----------HGNA------MDQFFCEV---------------------PQ----ILKLSC--S----KS-YLRELGLLLISV--CLALGCFVFIVFSYVQIFRAVL-------------RIPSEQG-Q-HK-------AFSTCL--PHLAVVSL---------FF------------------STGILAH-----------------M-------------------------KPSAISSPS-----------------------------L----DL-ALSVLY---------------SV-------VP------PALN--PLIYSLRNQELK----AA----V----------------W-------------IL------LIGWFQKH-------------------------------------------------------------------------------------------------------------------
TgORU.152g1FN        --------------------------------------------------------------------------------------------------------------------------------------------------------------------------------------------------MSNSS-S-------I------------SHFLLLALA---------DT----------RQL-------------------QLLHFCLFLGISLAALLGNGLIISAVACGH----------------HL-HT-------PMFFFLLNLALSDLGSICTTVPKAMHNSLW-D----------------------TS-T-IS------YTGCAAQLWFFAF-----------FITAEFSLLTIMCYDRYVSICKPL--HYGT-----LLGSRACAHMAAAA----------WASAFL-NA--LMLTANTF-S-LPLC----------HGNA------LGQFFCEI---------------------PQ----ILKLSC--S----KS-YLRKFGLLLISV--CLGFGCFVFMVFSYVQIFRAVL-------------RIPSEQG-Q-HK-------AFSTCL--PHLAVVSL---------FV------------------SSGILAH-----------------M-------------------------KPPSISSPS-----------------------------L----DM-ALSVLY---------------SV-------VP------PALN--PLIYSLRNQELK----AA----V----------------W-------------RL------LIGWFQKH-------------------------------------------------------------------------------------------------------------------
TgORU.271g1FN        --------------------------------------------------------------------------------------------------------------------------------------------------------------------------------------------------MSNSS-S-------I------------SHFLLLALA---------DT----------RQL-------------------QLLHFCLFLGISLAALLGNGLIISAVACGH----------------HL-HT-------PMFFFLLNLALSDLGSICTTVPKAMHNSLW-D----------------------TR-N-IS------YKRCAAQLWFFAF-----------FITAEFSLLTIMCYDRYVSICKPL--HYGT-----LLGSRACAHMAAAA----------WASAFL-NA--LMLTANTF-S-LPLC----------HGNA------LGQFFCEI---------------------PQ----ILKLSC--S----KS-YLRKFGLLLISV--CLALGCFVFIVFSYVQIFRAVL-------------RIPSEQG-Q-HK-------AFSTCL--PHLAVVSL---------FF------------------STGILAH-----------------M-------------------------KPSAISSPS-----------------------------L----DL-ALSVLY---------------SV-------VP------PALN--PLIYSLRNKELK----AA----V----------------W-------------RL------LIGWFQKH-------------------------------------------------------------------------------------------------------------------
TgORU.251g1FN        --------------------------------------------------------------------------------------------------------------------------------------------------------------------------------------------------MSNSS-S-------I------------SHFLLLALA---------DT----------RQL-------------------QLLHFCLFLGISLAALLGNGLIISAVACGH----------------HL-HT-------PMFFFLLNLALSDLGSICTIVPKAMHNSLW-D----------------------TS-T-IS------YTGCAAQLFFFLL-----------FISAEYFLLTIMCYDRYVSICKPL--HYGT-----LLGSRACAHMAAAA----------WASAFL-NA--LLHTANTF-S-LPLC----------HGNA------LGQFFCEI---------------------PQ----ILKLSC--S----KS-YLRKFGLLLISV--CLALGCFVFIVFSYVQIFRAVL-------------RIPSEQG-R-HK-------AFSTCL--PHLAVVSL---------FF------------------STGILAH-----------------M-------------------------KPPSISSPS-----------------------------L----DL-ALSVLY---------------SV-------VP------PALN--PLIYSLRNQELK----AA----V----------------W-------------RL------MIGWFQKH-------------------------------------------------------------------------------------------------------------------
TgORU.285g1FN        --------------------------------------------------------------------------------------------------------------------------------------------------------------------------------------------------MSNSS-S-------I------------SHFLLLALA---------DT----------RQL-------------------QLLHFCLFLGISLAALLGNGLIISAVACGH----------------HL-HT-------PMFFFLLNLALSDLGSICTTVPKALHNSLW-D----------------------TS-T-IS------YPGCAAQLFFFMF-----------FISAEYFLLTVMCYDRYVSICKPL--HYGT-----LLGSRACAHMAAAA----------WASAFL-NA--LMHTANTF-S-LSLC----------HGNA------LGQFFCEV---------------------PQ----ILKLSC--S----KS-YLRKFGLLLISV--CLGFGCFVFIVFSYVQIFRAVL-------------RIPSEQG-R-HK-------AFSTCL--PHLAVVSL---------FF------------------STGILAH-----------------L-------------------------KPPSISSPS-----------------------------L----DL-ALSVLY---------------SV-------VP------PALN--PLIYSLRNQELK----AA----V----------------W-------------RL------MTGCFQEH-------------------------------------------------------------------------------------------------------------------
TgORU.122g1FN        --------------------------------------------------------------------------------------------------------------------------------------------------------------------------------------------------MSNSS-S-------I------------SHFLLLALA---------DT----------RQL-------------------QLLHFCLFLGISLAALLGNGLIISAVACGH----------------HL-HT-------PMFFFLLNLALSDLGSICTTVPKAMHNSLW-D----------------------TR-N-IS------YTGCAAQLFFFLF-----------FIGAEYFLLTIMCYDRYVSICKPL--HYGT-----LLGSRACAHMAAAV----------WASAFL-NA--LLHTANTF-S-LPLC----------HGNA------LGQFFCEI---------------------PQ----ILKLSC--S----VS-YLRELGLIAVTP--CFGLGCFVFIVFSYVQIFRAVL-------------RIPSEQG-R-HK-------AFSTCL--PHLAVVSL---------FV------------------STGLFAH-----------------L-------------------------KPPSISSPS-----------------------------L----DL-ALSVLY---------------SV-------VP------PALN--TLIYSLRNQEIK----AA----V----------------W-------------TL------MTGCFQKH-------------------------------------------------------------------------------------------------------------------
TgORU.731g1FN        --------------------------------------------------------------------------------------------------------------------------------------------------------------------------------------------------MSNSS-S-------I------------SHFLLLALA---------DT----------RQL-------------------QLLHFCLFLGISLAALLGNGLIISAVACGH----------------HL-HT-------PMFFFLLNLALSDLGSICTTVPKAMHNSLW-D----------------------TS-T-IS------YTGCAAQLFFFLF-----------FISAEYFLLTIMCYDRYVSICKPL--HYGT-----LLGSRACAHMAAAA----------WASAFL-NA--LLHTGNTF-S-LPLC----------HGNA------LGQFFCEI---------------------PQ----ILKLSC--S----IS-YLRELGLIAVTA--CFGLGCFVFIVFSYVQIFRAVL-------------RIPSEQG-R-HK-------AFSTCL--PHLAVVSL---------FV------------------STGLFAH-----------------L-------------------------KPSAISSPS-----------------------------L----DL-ALSVLY---------------SV-------VP------PALN--PLIYSLRNQELK----AA----M----------------W-------------RL------MTGWFQKH-------------------------------------------------------------------------------------------------------------------
TgORU.531g1FN        --------------------------------------------------------------------------------------------------------------------------------------------------------------------------------------------------MSNSS-S-------I------------SHFLLLALA---------DT----------RQL-------------------QLLHFCLFLGISLAALLGNGLIISAVACGH----------------HL-HT-------PMFFFLLNLALSDLGSICTTVPKAMHSLLW-D----------------------TS-T-IS------YTGCAAQLFFFLF-----------FISAEFSLLTIMCYDRYVSICKPL--HYGT-----LLGSRACAHMAAAA----------WASAFL-YS--LLHTANTF-S-LPLC----------HGNA------LGQFFCEI---------------------PQ----ILKLSC--S----IS-YLRELGLITVSV--CLGFGCFVFIVFSYVQIFRAVL-------------RIPSEQG-R-HK-------AFSTCL--PHLAVVSL---------FA------------------STGLFAH-----------------L-------------------------KPPSMSSPS-----------------------------L----DL-ALSVLY---------------SV-------VP------PALN--PLIYSLRNQELK----AA----V----------------W-------------TL------MTG------------------------------------------------------------------------------------------------------------------------
TgORU.615g1FN        --------------------------------------------------------------------------------------------------------------------------------------------------------------------------------------------------MSNSS-S-------I------------SHFLLLALA---------DT----------RQL-------------------QLLHFCLFLGISLAALLGNGLIISAVACGH----------------HL-HT-------PMFFFLLNLALSDLGSICTTVPKAMHNSLW-D----------------------TR-N-IS------YTGCAAQLFFFMF-----------FMSAEYFLLTIMCYDRYVSICKPL--HYGT-----LLGSRACAHMAAAA----------WASGFL-YS--LLYTANTF-S-LPLC----------HGNA------LGQFFCEI---------------------PQ----ILKLSC--S----IS-YLRELGLIAVTA--CFGLGCFVFIVFSYVQIFRAVL-------------RIPSEQG-R-HK-------AFSTCL--PHPAVVSL---------FV------------------STGLFAH-----------------L-------------------------KPPSMSSPS-----------------------------L----DL-ALSVLY---------------SV-------VP------PALN--PLIYSLRNQELK----AA----V----------------W-------------TL------MTG------------------------------------------------------------------------------------------------------------------------
TgORU.424g1FN        --------------------------------------------------------------------------------------------------------------------------------------------------------------------------------------------------MSNSS-S-------I------------SHFLLLALA---------DT----------QQL-------------------QLLHFCLFLGISLAALLGNGLIISAVACGH----------------HL-HT-------PMFFFLLNLALSDLGSICTTVPKAMHNSLW-D----------------------TS-T-IS------YTGCAAQLFFFVI-----------FISAELYLLTIMCYDRYVSICKPL--HYGT-----LLGSRACAHMAAAA----------WASAFL-NA--LMHTANTF-S-LPLC----------HGNA------LGQFFCEI---------------------PQ----ILKLSC--S----KS-YHRELGLIAVTA--CLGLGCFVFIVFSYVQIFRAVL-------------RIPSEQG-R-HK-------AFSTCL--PHLVVVSL---------FV------------------STVIFAY-----------------L-------------------------KPPSMSSPS-----------------------------L----DL-ALSVLY---------------SV-------VP------PALN--PLIYSLRNQELK----AA----V----------------W-------------RL------MTGWFWKH-------------------------------------------------------------------------------------------------------------------
TgORU.765g1FN        --------------------------------------------------------------------------------------------------------------------------------------------------------------------------------------------------MSNSS-S-------I------------SHFLLLALA---------DT----------RQL-------------------QLLYFCLFLGISLAALLGNGLIISAVACGH----------------HL-HT-------PMFFFLLHLALSDLGSICTTVPKAMHSLLW-D----------------------TR-A-IS------YTGCAAQLFFFVI-----------FLSAEVSILTIMCYDRYVSICKPL--HYGT-----LLGSRACAHMAAAA----------WASAFL-NA--LMHTANTF-S-LPLC----------HGNA------LGQFFCEI---------------------PQ----ILKLSC--------S-YLRELGLIAVSV--CLGLGCFVFIVFSYVQIFRAVL-------------RIPSEQG-R-HK-------AFSTCL--PHLAVVSL---------FL------------------STIMFAH-----------------L-------------------------KPPSISSPS-----------------------------L----DL-ALSVLY---------------LV-------VP------PALN--PLIYSLRNQELK----AA----V----------------W-------------TL------MTGCFQEH-------------------------------------------------------------------------------------------------------------------
TgORU.546g1FN        --------------------------------------------------------------------------------------------------------------------------------------------------------------------------------------------------MSDSS-S-------I------------SHFLLLALA---------DT----------RQL-------------------QLLHFCLFLGISLAALLGNGLIISAVACGH----------------HL-HT-------PMFFFLLNLALSDLGSICTTVPKAMHNSLW-D----------------------TS-T-IS------YTGCAAQLFM--F-----------FMSAELSILTIMCYDRYVSICKPL--HYGT-----LLGSRACAHMAAAA----------WASAFL-NA--LMHTANTF-S-LPLC----------HGNA------LGQFFCEI---------------------AQ----ILKLSC--S----KS-YLRELGLLALNV--CLGFGCFVFIVFSYVQIFRAVL-------------RIPSEQG-R-HK-------AFSTCL--PHLAVVSL---------FF------------------STAVFAH-----------------L-------------------------KPPSMSSHS-----------------------------L----DL-ALSALY---------------SV-------VP------PALN--PLIYSLRNQELK----AA----V----------------W-------------TL------MTGCFQKH-------------------------------------------------------------------------------------------------------------------
TgORU.680g1FN        --------------------------------------------------------------------------------------------------------------------------------------------------------------------------------------------------MSNSS-S-------I------------SHFLLLALA---------DT----------RQL-------------------QLLHFCLFLGISLAALLGNSLIISAVACGH----------------HL-HT-------PMFFFLLNLALSDLGSICTTVPKAMHNSLW-D----------------------TS-T-IS------YTGCAAQVFLLIF-----------FLGSEYFLLTIMCYDRYVSICKPL--HYRT-----LLGSRACAHMAAAA----------WASAFL-NA--LLHTANTF-S-LPLC----------HGNA------LGQFFCEI---------------------AQ----ILKLSC--S----KS-YLRELGLSALSV--CLGFGCFVFIVFSYVQIFRAVL-------------RIPSEQG-R-HK-------AFSTCL--PHLAAVSL---------FF------------------STAVFAH-----------------L-------------------------KPPSMSSPS-----------------------------L----DL-ALSVLY---------------SV-------VP------PALN--PLIYSLRNRELK----AA----V----------------W-------------TL------MTGCFQKH-------------------------------------------------------------------------------------------------------------------
TgORU.785g1FN        --------------------------------------------------------------------------------------------------------------------------------------------------------------------------------------------------MSNSS-S-------I------------GHFLLLALA---------DT----------RQL-------------------QLLHFCLFLGISLAALLGNGLIISAVACGH----------------HL-HT-------PMFFFLLHLALSDLGSICTTVPKALHNSLW-D----------------------TS-T-IS------YTGCAAQLFFFLF-----------FISAEFCLLTIMCYDRYVSICKPL--HYGT-----LLGSRACAHMAAAA----------WASGFL-YS--LMHTANTF-S-LPLC----------HGNA------LGQFFCEI---------------------PQ----ILKLSC--S----KS-YLRELGLIAVSA--CLVFGCFVFIVFSYVQIFRAVL-------------RIPSEQG-Q-HK-------AFSTCL--PHLAVVSL---------FV------------------STGVLTY-----------------L-------------------------KSPLMSSPS-----------------------------L----DL-ALSVLY---------------SV-------VP------PALN--PLIYSLRNQELK----AA----V----------------W-------------RL------MTGCFQGH-------------------------------------------------------------------------------------------------------------------
TgORU.236g1FN        --------------------------------------------------------------------------------------------------------------------------------------------------------------------------------------------------MSNSS-S-------I------------SHFFLLALA---------DT----------RQL-------------------QLLHFCLFLGISLAALLGNGLIISAVACGH----------------HL-HT-------PMFFFLLNLALSDLGSICTTVPKAMHNSLW-D----------------------TS-T-IS------CTGCAAQLFFFTF-----------FISGEFCLLTIMCYDRYVSICKPL--HYGT-----LLGSRACAHMAAAA----------WASAFL-YS--LLHTANTF-S-LPLC----------HGNA------LGQFFCEI---------------------PQ----IIKLSC--S----KS-CLRELGLIAVSA--CLVFGCFVFIVFSYVQIFRAVL-------------RIPSEQG-Q-HK-------AFSTCL--PHLAVVSL---------FL------------------STAIFYS-----------------L-------------------------KPPSMSSPS-----------------------------L----DL-ALSVLY---------------SV-------VP------PALN--PLIYSLRNRELK----AA----L----------------W-------------RL------MTGCFQKH-------------------------------------------------------------------------------------------------------------------
TgORU.398g1FN        --------------------------------------------------------------------------------------------------------------------------------------------------------------------------------------------------MSNSS-S-------I------------SHFLLLALA---------DT----------RQL-------------------QLLHFCLFLGISLAALLGNGLIISAVACGH----------------HL-HT-------PMFFFLLNLALSDLGSICTTVPKAMHNSLW-D----------------------TR-N-IS------YTGCAAQLFFFLL-----------FISAEFYLLTIMCCDRYVSICKPL--HYGT-----LLGSRACAHMAAAA----------WASAFL-NA--LLLTANTF-S-LPLC----------HGNA------LGQFFCEI---------------------PQ----ILKLSC--S----KS-YLRELGLLAISA--CLVSGCFVFIVFSYVQIFRAVL-------------RIPSEQG-R-HK-------AFSTCL--PHLAVLSL---------YL------------------STIMFAH-----------------L-------------------------KPPSISSPS-----------------------------L----DL-VLSVLY---------------SV-------VP------PALN--PLIYSLRNQELK----AA----V----------------W-------------RL------MTGCFQEH-------------------------------------------------------------------------------------------------------------------
TgORU.820g1FN        --------------------------------------------------------------------------------------------------------------------------------------------------------------------------------------------------MSNSS-S-------I------------SHFLLLALA---------DT----------RQL-------------------QLLHFCLFLGISLAALLGNGLIISAVACGH----------------HL-HT-------PMFFFLLNLALSDLGSICTTVPKAMHNSLW-D----------------------TR-N-IS------YTGCAAQLFFFMF-----------FISAEFCLLTVMCYDRYVSICKPL--HYGT-----LLGSRACAHMAAAA----------WASAFL-NA--LLHTANTF-S-LPLC----------HGNA------LGQ-FCEI---------------------PQ----ILKLSC--S----KS-HLRELGLSAVSA--CLVFGCFVFIVFSYVQIFRAVL-------------RIPSEQG-R-HK-------AFSTCL--PHLAVLSL---------YL------------------STIMFAF-----------------L-------------------------KPPSMSSPS-----------------------------L----DL-ALSVLY---------------SV-------VP------PVLN--PFIYSLRNQELK----AA----L----------------W-------------KL------MTGCFQGH-------------------------------------------------------------------------------------------------------------------
TgORU.180g1FN        --------------------------------------------------------------------------------------------------------------------------------------------------------------------------------------------------MSNSS-S-------I------------SHFLLLALA---------DT----------RQL-------------------QLLHFCLFLGISLAALLGNGLIISAVACGH----------------HL-HT-------PMFFFLLQLALSDLGSICTTVPKAMHSLLW-D----------------------TS-T-IS------YSGCAAQLLLFVF-----------FISAEVSLLTVMCYDRYVSICKPL--HYGT-----LLGSRACAHMAAAA----------WASAFL-YS--LLHTANTF-S-LPLC----------HGNS------LGQFFCEV---------------------PQ----ILKLSC--S----KS-YLRELGLIAVSA--CLVFGCFVFIVFSYVQIFRAVL-------------RIPFEQG-R-HK-------AFSTCL--PHLAVVSL---------FL------------------STGAFTY-----------------L-------------------------KPPSMSSPS-----------------------------L----DL-SVSVLY---------------SV-------VP------PALN--PLIYSLRNQELK----AA----V----------------R-------------AL------MTGCFQKH-------------------------------------------------------------------------------------------------------------------
TgORU.279g1FN        --------------------------------------------------------------------------------------------------------------------------------------------------------------------------------------------------MSNSS-S-------I------------SHFLLLALA---------DT----------RQL-------------------QLLHFCLFLGISLAALLGNGLIISAVACGH----------------HL-HT-------PMFFFLLNLALSDLGSICTTVPKAMHSLLW-D----------------------TS-T-IS------YTGCAAQLFFFLF-----------FISAEYFLLTIMCYDRYVSICKPL--HYGT-----LLGSRACAHMAAAA----------WASAFL-YS--LLHTANTF-S-LPLC----------HGNA------LGQFFCEI---------------------PQ----ILKINC--S----KS-YLRELELIAVSA--CLVFGCFVFIVFSYVQIFRAVL-------------RIPSEQG-R-HK-------AFSTCL--PHLAVVSL---------FV------------------STVIFAH-----------------L-------------------------KPPSMSSPS-----------------------------L----DL-ALSLLY---------------SV-------VP------PALN--PLIYSLRNQELK----AE----V----------------R-------------RM------MTGCFQEH-------------------------------------------------------------------------------------------------------------------
TgORU.618g1FN        --------------------------------------------------------------------------------------------------------------------------------------------------------------------------------------------------MSNSS-S-------I------------SHFLLLALA---------DT----------RQL-------------------QLLHFCLFLGISLAALLGNGLIISAVACGH----------------HL-HT-------PMFFFLLHLALSDLGSICTTVPKAMHNSLW-D----------------------TR-D-IS------YSGCAAQLLLFVF-----------FISAEVSLLTVMCYDRYVSICKPL--HYGT-----LLGSRACAHMAAAA----------WASAFL-NA--LLHTANTF-S-LPLC----------HGNA------LGQFFCEI---------------------PQ----ILKLSC--S----KS-YLRDFGLNAVSA--CLAFGCFVFIVFSYVQIFRAVL-------------RIPSGQR-R-HK-------AFSTCL--PHLAVVSL---------FL------------------STAVYAH-----------------L-------------------------KPPSMSSPS-----------------------------L----DL-SVSVLY---------------SV-------VP------PALN--PLIYSLRNQELK----AA----V----------------R-------------RL------MTGCFQKH-------------------------------------------------------------------------------------------------------------------
TgOR2.4g1FN          --------------------------------------------------------------------------------------------------------------------------------------------------------------------------------------------------MSNSS-S-------I------------SHFLLLALA---------DT----------RQL-------------------QLLHFCLFLGISLAALLGNGLIISAVACGH----------------HL-HT-------PMFFFLLNLALSDLGSICTTVPKAMHNSLW-D----------------------TR-N-IS------YTGCAAQVFLLIF-----------FMGTEYFLLTIMCYDRYVSICKPL--HYAT-----LLGSRACAHMAAAA----------WASAFL-NA--LLQTANTF-S-LPLC----------HGNA------LGQFFCEI---------------------PQ----ILKLSC--S----KS-YLRELGFLAFSI--FLAFCCFVFIVFSYVQIFRAVL-------------RIPSEQG-R-HK-------AFSTCL--PHLAVVSL---------FI------------------STGVFNH-----------------L-------------------------KPPSMSSPS-----------------------------L----DL-ALSVLY---------------SV-------VP------PALN--PLIYSLRNQELK----AA----V----------------W-------------RL------MTGCFQEH-------------------------------------------------------------------------------------------------------------------
TgORU.222g1FN        --------------------------------------------------------------------------------------------------------------------------------------------------------------------------------------------------MSNSS-S-------I------------SHFLLLALA---------DT----------RQL-------------------QLLHFCLFLGISLAALLGNGLIISAVACGH----------------HL-HT-------PMFFFLLNLALSDLGSICTTVPKAMHNSLW-D----------------------TS-T-IS------YTGCAAQLFFFVI-----------FISAEYFLLTIMCYDRYVSICKPL--HYGT-----LLGSRACAHMAAAA----------WASAFL-NA--LLQTANTF-S-LPLC----------HGNA------LGQFFCEI---------------------PQ----ILKISC--S----KS-YLRELGFLAFSI--FLAFCCFVFIVFSYVQIFRAVL-------------RIPSEQG-R-HK-------AFSTCL--PHLAVVSL---------FL------------------TTVVFAH-----------------L-------------------------KPPSMSSPS-----------------------------L----DL-ALSVLY---------------SV-------VP------PALN--PLIYSLRNQELK----AA----V----------------W-------------RL------MTGCFQGH-------------------------------------------------------------------------------------------------------------------
TgORU.650g1FN        --------------------------------------------------------------------------------------------------------------------------------------------------------------------------------------------------MSNSS-S-------I------------SHFLLLALA---------DT----------RQL-------------------QLLHFCLFLGISLAALLGNGLIISAVACGH----------------HL-HT-------PMFFFLLNLALSDLGSICTTVPKAMHNSLW-D----------------------TS-T-IS------YTGCAAQLFFFVI-----------FMSAEYFLLTIMCYDRYVSICKPL--HYGT-----LLGSRACAHMAAAA----------WASAFL-NA--LLQTANTF-S-LPLC----------HGNA------LGQFFCEI---------------------PQ----ILKISC--S----KS-YLRELGFLAFSI--FLGFGCFVFIVFSYVQIFRAVL-------------RIPSEQG-R-HK-------AFSTCF--PHLAVVSL---------FL------------------STGVFTY-----------------L-------------------------KPPSMSSPS-----------------------------L----DL-ALSVLY---------------SV-------VP------PALN--PLIYSLRNQELK----ST----V----------------W-------------TL------MTGCFQKH-------------------------------------------------------------------------------------------------------------------
TgORU.463g1FN        --------------------------------------------------------------------------------------------------------------------------------------------------------------------------------------------------MSNSS-S-------I------------SHFLLLALA---------DT----------RQL-------------------QLLHFCLFLGISLAALLGNGLIISAVACGH----------------HL-HT-------PMFFFLLHLALSDLGSICTTVPKAMHNSLW-D----------------------IS-T-IS------YTGCAAQLFFFLF-----------FISAEYFLLTIMCYDRYVSICKPL--HYGT-----LLGSRACAHMAAAA----------WASAFL-NA--LLLTANTF-S-LPLC----------HGNA------LGQFFCEI---------------------PQ----ILKISC--S----KS-YLRELGFLAFSI--FLAFCCFVFIVFSYVQIFRAVL-------------RIPSEQG-R-HK-------AFSTCF--PHLAVVSL---------FI------------------ITGVFNH-----------------L-------------------------KPPSMSSPS-----------------------------L----DL-ALAVLY---------------SV-------VS------PALN--PLIYSLRNQELK----AA----V----------------W-------------RL------MTGCFQEH-------------------------------------------------------------------------------------------------------------------
TgORU.621g1FN        --------------------------------------------------------------------------------------------------------------------------------------------------------------------------------------------------MSNSS-S-------I------------SHFLLLALA---------DT----------RQL-------------------QLLHFCLFLGISLAALLGNGLIISAVACGH----------------HL-HT-------PMFFFLLNLALSDLGSICTTVPKAMHNSLW-D----------------------TS-T-IS------YKGCAAQLFFFVF-----------FISAEYFLLTVMCYDRYVSICKPL--HYGT-----LLGSRACAHMAAAA----------WASAFL-NA--LLHTANTF-S-LPLC----------HGNA------LGQFFCEI---------------------PQ----ILKLSC--S----KS-YLRELGFLVFSI--FLSFCCFVFIVFSYVQIFRAVL-------------RIPSEQG-R-HK-------AFSTCL--PHLAVVSL---------FV------------------SSIVFAY-----------------L-------------------------KPPSILSPS-----------------------------L----DL-ALSILY---------------SV-------VP------PALN--PLIYSLRNQELK----AA----V----------------K-------------RL------MTGCF----------------------------------------------------------------------------------------------------------------------
TgORU.711g1FN        --------------------------------------------------------------------------------------------------------------------------------------------------------------------------------------------------MSNSS-S-------I------------SHFLLLALA---------DT----------RQL-------------------QLLHFCLFLGISLAALLGNGLIISAVACGH----------------HL-HT-------PMFFFLLNLALSDLGSICTTVPKAMHSLLW-D----------------------KS-I-IS------YTGCAAQLSFFVF-----------FISAEYFLLTIMCYDRYVSICKPL--HYGT-----LLGSRACAHMAAAA----------WASAFL-NA--LLHTANTF-S-LPLC----------HGNA------LGQFFCEI---------------------PQ----ILKLSC--S----KS-YLRELGFLVFSI--FLSFCCFVFIVFSYVQIFRAVL-------------RIPSEQG-R-HK-------AFSTCL--PHLAVVSL---------FV------------------SSIVFAY-----------------L-------------------------KPPSILSPS-----------------------------L----DL-ALSILY---------------SV-------VP------PALN--PLIYSLRNQELK----AA----V----------------K-------------RL------MTGCFKEH-------------------------------------------------------------------------------------------------------------------
TgORU.438g1FN        --------------------------------------------------------------------------------------------------------------------------------------------------------------------------------------------------MSNSS-S-------I------------SHFLLLALA---------DT----------WQL-------------------QLLHFCLFLGISLAALLGNGLIISAVACGH----------------HL-HT-------PMFFFLLHLALSDLGSICTTVPKALHNSLW-D----------------------TR-T-IS------YTGCAAQLFFFVF-----------FISAEYFLLTIMCYDRYVSICKPL--HYGT-----LLGSRACAHMAVAA----------WASAFL-NA--LLHTANTF-S-LPLC----------HGNA------LGQFFCEI---------------------PQ----ILKLSC--S----KS-YLRELGFLMFSI--FLAFCCFVFIVFSYVQIFRAVL-------------RIPSEQG-R-HK-------AFSTCL--PHLAVVSL---------FF------------------STGILAH-----------------V-------------------------KPPSMSSPS-----------------------------L----DL-ALSVLY---------------SV-------LP------PALN--PLIYSLRNQELK----AA----V----------------W-------------AL------MTGCFQEH-------------------------------------------------------------------------------------------------------------------
TgORU.470g1FN        --------------------------------------------------------------------------------------------------------------------------------------------------------------------------------------------------MSNSS-S-------I------------SHFLLLALA---------DT----------RQL-------------------QLLHFCLFLGISLAALLGNGLIISAVACGH----------------HL-HT-------PMFFFLLNLALSDLGSICTTVPKALHNSLW-D----------------------TR-N-IS------YSGCAAQLFFFLF-----------FISAEFCLLTIMCYDRYVSICKPL--HYGT-----LLGSRACAHMAAAA----------WASAFL-NA--LMHTANTF-S-LPLC----------HGNA------LGQFFCDI---------------------SQ----ILKLSC--S----KS-YLRELGFLVFSI--FLAFCCFVFMVFSYVQIFRAVV-------------RIPSEQG-R-HK-------AFSTCL--PHLAVVSL---------FI------------------STVAFTY-----------------L-------------------------KPPSMSFHS-----------------------------L----DL-ALSVLY---------------SV-------VP------PALN--PLIYSLRNQELK----DA----V----------------W-------------RL------MTGCFQEH-------------------------------------------------------------------------------------------------------------------
TgORU.518g1FN        --------------------------------------------------------------------------------------------------------------------------------------------------------------------------------------------------MSNSS-S-------I------------SHFLLLALA---------DT----------RQL-------------------QLLHFCLFLGISLAALLGNGLIISAVACGH----------------HL-HT-------PMFFFLLNLALSDLGSICTTVPKAMHNSLW-G----------------------TR-N-IS------YTGCAAQLFFFAI-----------FISAEFCLLTIMCYDRYVSICKPL--HYGT-----LLGSRACAHMAAAA----------WASAFL-NA--LMHTANTF-S-LPLC----------HGNA------LGQFFCDI---------------------SQ----ILKLSC--S----KS-YLRELGFLVFSI--FLAFCCFVFIVFSYVQIFRAVL-------------RIPSEQG-R-HK-------AFSTCL--PHLAVVSL---------FL------------------STAVFAH-----------------L-------------------------KPPSMSSPS-----------------------------L----DL-ALSVLY---------------SV-------VP------PALN--PLIYSLRNQELK----AA----L----------------W-------------KM------MTGCFQKH-------------------------------------------------------------------------------------------------------------------
TgORU.793g1FN        --------------------------------------------------------------------------------------------------------------------------------------------------------------------------------------------------MSNSS-S-------I------------SHFLLLALA---------DT----------RQL-------------------QLLHFCLFLGISLAALLGNGLIISAVACGH----------------HL-HT-------PMFFFLLNLALSDLGSICTTVPKAMHNSLW-G----------------------TR-N-IS------YKGCAAQLFFFLF-----------FISAELSILTIMCYDRYVSICKPL--HYGT-----LLGSRACAHMAAAA----------WASAFL-NA--LLHTANTF-S-LPLC----------HGNA------LGQFFCDI---------------------SQ----ILKLSC--S----KS-YLRELGFLVFSI--FLAFCCFVFIVFSYVQIFRAVL-------------RIPSEQG-R-HK-------AFSTCL--PHLAVVSL---------FL------------------STAVFAH-----------------L-------------------------KPPSMSSPS-----------------------------L----DL-ALSVLY---------------SV-------VP------PALN--PLIYSLRNQELK----AA----V----------------W-------------RL------MTGWFWKH-------------------------------------------------------------------------------------------------------------------
[truncated: 408,579 more chars]
