# Supplementary material for: Signature of adaptive evolution in olfactory receptor genes in Cory’s Shearwater supports molecular basis for smell in procellariiform seabirds
Source: Sci Rep. 2020 Jan 17;10:543. doi: 10.1038/s41598-019-56950-6 (PMC6969042; doi:10.1038/s41598-019-56950-6)
Supplement: Supplementary file 4 — Dataset 2. [file 41598_2019_56950_MOESM4_ESM.zip]

Archive with 1 entries (1 files):
- Supplementary Dataset2/Supplementary dataset2.phy
