# Supplementary material for: Signature of adaptive evolution in olfactory receptor genes in Cory’s Shearwater supports molecular basis for smell in procellariiform seabirds
Source: Sci Rep. 2020 Jan 17;10:543. doi: 10.1038/s41598-019-56950-6 (PMC6969042; doi:10.1038/s41598-019-56950-6)
Supplement: Supplementary file 4 — Dataset 2. [file 41598_2019_56950_MOESM4_ESM.zip › Supplementary Dataset2/Supplementary dataset2.phy]

525 616
deg7180000056697     ------------------F-LCFPPP-TGPHAQRDQMSNSS-----------S---I---TQFLLLAFSAT----------REL-------------QLLH-----------------------FWLFLGTYLAALLGNGLII----TAIACDHRL-HTPMYFFLLNLSLLDLGSISTTLPIAM-ANSLWDTR-DIS------YAGCDARLFFFLFLISTVFCLLTVMAYDHYIAICQPLHYGTLLGSRACVHMAAAAWAS-----GFLNALLHTANTLS-LPLCQGNAVDQIFCEIP--Q-ILKHSC----S----HS-FLKEVGFVAVSVCFAFECF-------VFIVVSYVEIFRAIL-RIPSKQG-R-HKAFSTCL-------PHLAVVSL---------FLGTGIFAYM-KLPSI-CSPAL-------------DL-VVAVLYSVVH-----PAVN-PLIYSMRNRELKDA--------L--------------W----KL--------AQ----------------------------------------------------------------------------------------------------
deg7180000056553     ------------------------------------MSNGS-----------S---I---THFLLLAFADT----------REL-------------QLLH-----------------------FWLFLGIYLAALLGNGLII----TAIACDHRL-HTPMYFFLLNLSLLDLGSISTTLPKAM-ANSLWDTR-DIS------YAGCAAQLFLFLFLISVEFYLLTVMAYDRYVAICKPLHYGTLLGSRACVHMAAAAWAS-----GFLNALLHTANTLS-LPLCHGNAVDQFFCEIP--Q-ILKLSC----S----HS-YLREVGLLLFTSCVGFGCF-------VFIVLSYVEIFRAVL-RIPSEQG-R-HKAFSTCL-------PHLAVVSL---------FLSTAGFAHL-KPPSI-SSTSL-------------DL-VVAVLYSVVP-----PVMN-PLIYSMRNQELKDA--------L--------------R----KL--------AQWSLF-------HR-------------------------------QYPASPS----------------LHIPQSLS-------------------------
scf7180000059683     ------------------LSLPFSPT-TVPNAQRKKMSNGS-----------S---I---TQFLLLAFADT----------REL-------------QLLH-----------------------FWLFLGIYLAALLGNGLII----TAIACDHRL-HTPMYFFLLNLSLLDLGSISTTLPKAM-ANSLWDTR-DIS------YAGCAAQVFFFVFLITAEYFLLTVMAYDRYVAICKPLHYGTLLGSRACVHMAAAAWAS-----GFLTALLHTANTLS-LPLCHGNAVDQFFCEIP--Q-ILKLSC----S----HS-YLREVGLLVVSACLAFGCF-------VFIVVSYVQIFRAVL-RIPSEQG-R-HKAFSTCL-------PHLAVVSL---------FLSTGMFAYL-KPPSI-SSPAL-------------DL-VVAVLYSVVP-----PAVN-PLIYSMRNQELKDA--------L--------------K----KL--------IQSLVF-------QQ-------------------------------Q-------------------------------------------------------
scf7180000059701     ----------------------------------------------------------------------------------------------------------------------------------------LGNGLII----TAIACDHRL-HTPMYFFLLNLSLLDLGSISTTVPKAM-ANSLWDTR-DIS------YAGCAAQLFFFLFLITAEVCLLTVMAYDRYVAICHPLHYGTLLGSRACVHMAAAAWAS-----GFLNALLHTANTLS-LPLCHGNAVDQFFCEIP--Q-ILKLSC----S----HS-YLREVGLLVVGVCLLFGCF-------VFIVLSYVEIFRSVL-RIPSEQG-R-HKAFSTCL-------PHLAVVSL---------FVSTAMFAYL-KPPSI-SSPSL-------------DL-VVSLLYSVVP-----PAVN-PLIYSMRNQELKDA--------L--------------W----KL--------AQWTLF-------H----------------------------------------------------------------------------------------
scf7180000059677     ---------------------------------------------------------------------------------------------------------------------------------------------------------------------LNLSIPDLGCISTTVPKSM-ANSLWDTR-AIS------YSGCAAQVFLFAFLITAEYYILTIMAYDRYVAICQPLHYGTLLGSRACVHMAAAAWAS-----GFLHSLLHTANTLS-LPLCHGNAVDQFFCEIP--Q-ILKLSC----S----HS-YLREVGLLVVSACLAFGCF-------VYIVVSYVEIFRAVL-RIPSEQG-R-HKAFSTCL-------PHLAVVSL---------FVSTAMFAYL-KPPSI-SSPSL-------------DL-LVAVLYSVVP-----PAVN-PLIYSMRNQELKDA--------L--------------R----KL--------AQWTLF-------HR-------------------------------Q-------------------------------------------------------
scf7180000059680     ------------------LSLSFPSW-TVPHAQRQQMSNTS-----------S---I---THFLLLAFADT----------REL-------------QLLH-----------------------FWLFLGIYLAALLGNGLII----TAIACDHRL-HTPMYFFLLNLSLLDLGSISTTVPKAM-ANSLWDTR-DIS------YAGCAAQLLLFVFFISAEFCLLTVMAYDRYVAICNPLHYGTLLGSRACVHMAAAAWAS-----GFLYALLHTANTFS-LPLCHGNAVDQFFCEIP--Q-ILKLSC----L----DA-YLREVGLITFSAFVFLGCF-------VFIVVSYVEIFRAVL-RIPSEQG-R-HKAFSTCL-------PHLAVVSL---------FVSTSMFAYL-KPPSI-SSPVL-------------NL-VVSFLYSVVP-----PAVN-PLIYSMRNQELKDA--------L--------------W----KL--------AQWTLF-------HR-------------------------------Q-------------------------------------------------------
scf7180000059691     ------------------------------------MSNGS-----------S---I---TQFLLLAFADT----------REL-------------QLLH-----------------------FWLFLGIYLAALLGNGLII----TAIACNHRL-HTPMYFFLLNLSLLDLGSISTTLPKAM-ANSLWDTR-DIS------YAGCAAQLFFFLFLITAEYCLLTVMAYDRYVAICNPLHYGTLLGSRACVHLAAAAWAS-----GFLNALLHTANTLS-LPLCHGNAVDQFFCEIP--P-LLKLSC----S----HS-YLREVGLITVSACLAFGCF-------VFIVVSYVEIFRSVL-RIPSEQG-R-HKAFSTCL-------PHLAVVSL---------FVSTIMFAYL-KPPSI-SSTFS-------------DL-AMAVLYSVVP-----PAVN-PLIYSMRNQELKDA--------I--------------R----KL--------ISWTFF-------KS-------------------------------E-KFTTS----------------LHK------------------------------
scf7180000059679     ------------------LSLSFPSW-TVPHAQRQQMSNTS-----------S---I---THFLLLAFADT----------REL-------------QLLH-----------------------FWLFLAIYLAALLGNGLII----TTIACDHRL-HTPMYFFLLNLSVLDLGCISTTVPKSM-ANSLWDTR-AIS------YLGCAAQVFLFAFLVIAEYSLLTIMAYDRYVAICQPLHYGTLLGSRACVHMAAAAWGT-----AFLNSLLHTINTFS-LPLCKGNAVDQFFCEIP--P-LLKLSC----S----HA-YLSEIGLLVVSFSFHFGCF-------IFIVVSYVQIFRAVL-RIPSVQG-R-HKAFSTCI-------PHLAVVSL---------FVSTGMFSYL-KPPSI-SSPSL-------------DL-LVTVLYSVVP-----PAVN-PLIYSMRNKELKNA--------L--------------K----NL--------ILEVVF-------QQ-------------------------------Q-------------------------------------------------------
scf7180000059646     ------------------LSLSFPSW-TVPHAQRQQMSNTS-----------S---I---THFLLLAFADT----------REL-------------QLLH-----------------------FWLFLGIYLAALLGNGLII----TAIACDHHL-HTPMYFFLFNLSLLDLGCISTTVPKSM-ANSLWDTR-AIS------YLGCAAQVFLFLFLVIAEYSLLTVMAYDRYVAICQPLHYGTLLGSRACVLLAAAAWGT-----AFLNALLHTINTFS-LPLCKGNTVDQFFCEIP--Q-ILKLSC----S----HT-YRREVGLLVVSVSFHFGFF-------IFIVVSYVQIFRAVL-RIPSVQG-K-HKAFSTCL-------PHLAVVSL---------FVSTGMFSYL-KPPSI-SSPSL-------------DL-VVTVLYSLVP-----PAVN-PIIYSMRNKELKNA--------L--------------K----NL--------ILRVVF-------QQ-------------------------------Q-------------------------------------------------------
scf7180000059694     ------------------LSLSFPSW-TVPHAQRQQMSNTS-----------S---I---THFLLLAFADT----------REL-------------QLLH-----------------------FWLFLAIYLAALLGNGLII----TAIACDHRL-HTPMYFFLLNLSILDLGCISTTVPKSM-ASSLWDTR-AIS------YSGCAAQLFLFAFFLGAEYYILTIMAYDRYVAICQPLHYGTLLGSRACVHMAAAAWGS-----GFIIALLHTANTFS-LPLCKGNAVDQFFCEIP--P-LLKLSC----S----RA-YLSEIGLLVVTFSLGFGCF-------VFIVVSYVQIFRAVL-RIPSEQG-W-HKAFSTCI-------PHLAVVSL---------FASTVVFANL-KPPSI-SSISL-------------DL-VVSVLYSMIP-----PAVN-PLIYSMRNQELKNA--------L--------------K----NL--------IREVVF-------QQ-------------------------------Q-------------------------------------------------------
scf7180000059699     ------------------LSLSFPSW-TVPHAQRQQMSNTS-----------S---I---THFLLLAFADT----------REL-------------QLLH-----------------------FWLFLAIYLAALLGNGLII----TAIACDHRL-HTPMYFFLLNLSILDLGCISTTVPKSM-VNSLWDTK-VIS------YSGCAAQLFLFVFLISAEFYLLTIMAYDRYVAICQPLHYGTLLGSRACVHMAAAAWGS-----GFLNAMLHTANTFS-LSLCKGNAVDQFFCEIP--Q-ILKLSC----S----HT-YLREVGLIEFSLSVAFGCF-------IFIVLSYVQIFRAVL-RIPFEQG-W-HKTFSTCL-------PHLAVVSL---------FVSTAMFAYL-KPPSI-SSSSL-------------DL-VVTVLYSVVP-----PAVN-PIMYSMRNKELKNA--------L--------------K----NL--------IREVVF-------QQ-------------------------------K-------------------------------------------------------
scf7180000059696     ------------------LSLSFPSW-TVPHAQRQQMSNTS-----------S---I---THFLLLAFADT----------REL-------------QLLH-----------------------FWLFLGIYLAALLGNGLII----TAIACDHRL-HTPMYFFLLNLSLLDLGSISTTVPKSM-ANSLWDTR-AIS------YSGCAAQLFLFALMVTAEYYILTIMAYDRYVAICQPLHYRTLLGSRACVHMAAAAWGS-----GFLTGLLHTANTFS-LPLCKGNAVDQFFCEIP--Q-ILKLSC----S----HT-YLREVGLLVVSLSLGFVFF-------ILIVLSYVQIFRAVL-RIPSEQG-R-HKTFSMCL-------PHLAVVFL---------FVSTIIFTYL-KPPSI-SSPSL-------------DV-VVTVLYALVP-----PAFN-PLIYSMRNKELKNA--------L--------------R----NL--------IREVVF-------QQ-------------------------------H-------------------------------------------------------
scf7180000059545     ------------------------------------------------------------------------------------------------------------------------------------------------------------------------------------------NSLWDTR-AIS------YAGCALQVFFFLFLITAEYSLLTVMAYDRYVAICQPLHYGTLLGSRACVHMAAAAWAS-----GFLNAVLHTANTFS-IPLCQGNAVDQFFCEVP--Q-ILKLSC----S----CS-SLREVAVLVTNFVLALGCF-------VFIVLSYVQIFRAVL-RIPSEQG-R-HKAFSTCL-------PHLAVVSL---------YVSNGMFAYL-KPPSI-SSPFL-------------DL-VVAVVYSVLP-----PTVN-PLIYSMRNQELKDA--------L--------------R----KW--------IQWVHL-------QQ-------------------------------L-------------------------------------------------------
scf7180000059572     ------------------------------------LINVS-----------S---L------------ST----------VPL-------------PRLKKCAMAAPSMSSSSWCSQTPGSCSTWLFLGIYLAALLGNGLII----TAIACDHRL-HTPMYFFLLNLSLLDLGSISTTVPKAM-ANSLWDTR-AIP------YLGCAAQVFFFFFCATAEFYLLTVMAYDRYIAICKPLHYGTLLGSRACVSMAAAAWGS-----GFLNAVLHTANTFS-LPLCQDNALDQFFCEIP--Q-ILKLSC----S----DSDYLREAGLLVFSLLVAFGCF-------VFILFSYVQIFRAVL-SIPSERG-R-HKAFSTCL-------PHLAVVSL---------FTSTGIIAYL-KPPSI-SSPSL-------------DL-GIAVLYSLVP-----PAVN-PFIYSMKNQELKDS--------L--------------W----KL--------AQWTLF-------HQ-------------------------------Q-------------------------------------------------------
XP_009581402_14A16   ------------------------------------MCNRN-----------S---L---NEFILLVFANT----------REL-------------QLLH-----------------------FWLFLGIYLAALLGNGLII----TAIACDHCL-HTPMYFFLFNLSLLDLGFISTTV?KAM-ANSLWDTR-AIP------YLGCAAQVFFFFFCATAEFYLLTVMSYDRYIAICKPLHYETLLGSRVCVSMAAAAWGS-----GFLNAVLHTANTFS-LSLCQDNALDQFFCEIPQIQ-ILKLSC----S----DSDYLREAGLLVFSLLVAFG?F-------VFTLFSYVQIFRAVL-SIPSERE-R-HKAFSMCL-------PHLAVVSL---------FINTGIIAYL-KPPSI-SSPSL-------------DL-GIAVLYSLVP-----PAVN-PFIYSMKNQELKDS--------L--------------W----KL--------AQWTLF-------HQ-------------------------------Q-------------------------------------------------------
GgORE.10g1FN         ------------------------------------MPNSS-----------S---I---SEFLLLALADT----------RQL-------------QLLH-----------------------FWLLLGIYLAALLGNGLIS----TAVACKYRL-HTPMYFFLLNLSLLDLACISTTLPKAM-ANALWHTR-DI-------YAGCAAQHFFFLFLFGAEYSLLTIMSYDRYIAICKPLHYGTLLGSRACATMAAAAWGT-----GVPYSLMHTASTFS-QTQCPFKGVNQFFCEIP--H-ILKLSC----S----ESDFLRETGFIVVTVLAIFGCF-------AVILFPYVQIFRAVL-RMPSEQG-R-HKAFSTCL-------PHLVVVSL---------FVCTDFLAYL-KPHSL-VSPYL-------------NL-VVSFLYSVVP-----PTLN-PLIYIMRNQELKDA--------V--------------R----KI--------MSWTHF-------SR-------------------------------D-------------------------------------------------------
GgORE.12g1FN         ------------------------------------MPYSS-----------S---I---SEFLLLALADT----------WQL-------------QLLH-----------------------FWLLLGIYLAALLGNGLIS----TAVACKHRL-HTPMYFFLLNLSLLDLGCISTNLPKAM-ANALWGIR-AIS------YAGCAAQLFFFVFFISAEYSLLTIMSYDRYIAICKPLHYGTLLGSRACATMAAAAWGT-----GVLYSLLHTANTFS-LPLCQGNAVDQFFCEIP--H-ILKISC----S----ESDYLRETGIIAFSFSFILGCF-------AFILFSYVQIFRAVL-RMLSEQG-R-HKAFSTCL-------PHLAVLSL---------FLSTVMFAYM-KPPSI-SSRSL-------------DL-VVSFLYSVVP-----PTAN-PCIYSMRNQELKDA--------V--------------K----TLR------RIPWCIR-------KF---------------------------------------------------------------------------------------
GgORE.2g1FN          ------------------------------------MANSS-----------S---I---SEFLLLALADT----------RQL-------------QLLH-----------------------FWLLLGIYLAALLGNGLIS----TAVACDHRL-HTPMYFFLLNLALLDLGCISTTLPKAM-ANALWHTR-AIS------YAGCAAQVFFFVFFISAEYSLLTVMSYDRYVAICKPLHYGTLLGSRACATMAAAAWGS-----GLLNALLHTANTFS-LPLCQGNAVDQFFCEIP--H-ILKLSC----S----DA-YLREVGLIVFSALALLGCF-------VFILFSYVQIFRAVL-RMPSVQG-R-HKAFSTCL-------PHLAVLSL---------LVCSAFFAYL-KPPSI-SSPFL-------------DQ-LVSFLYSVVP-----PALN-PLIYSIRNQELKDA--------L--------------W----KL--------MTKRLL-------KA------------------------------------------------------MNCPSLSI-------------------------
GgORU.454g1FN        ------------------------------------MPNSS-----------S---I---SEFLLLALADT----------RQL-------------QLLH-----------------------FWLLLGIYLAALLGNGLIS----TAVACDHRL-HTPMYFFLLNLALLDLGCISTTLPKAM-ANALWHTR-DIS------YAGCAAQVFFFVFFLSAEYSLLTIMSYDRYVAICKPLHYRTLLGSRACATMAAAAWGT-----GLLNALLHTANTFS-LPLCHGNVVDQFFCEIP--H-ILKLSC----S----DA-YLREVGLIVFSALALLGCF-------VFILFSYVQIFRAVL-RMPSVQG-R-HKAFSTCL-------PHLAVLSL---------LVCSAFFAYL-KPPSI-SSPFL-------------DQ-LVSFLYSVVP-----PALN-PLIYSIRNQELKDA--------L--------------W----KL--------MTKRLL-------KA------------------------------------------------------MNCPSLSI-------------------------
GgORE.4g1FN          ------------------------------------MPNSS-----------S---I---SEFLLLALADT----------RQL-------------QLLH-----------------------FWLLLGIYLAALLGNGLIS----TAVACDHHL-HTPMYFFLLNLALLDLGCISTTLPKAM-ANAFWDTR-DIS------YTGCAAQVFFFLFFLAAEYSILTIMSYDRYVAICKPLHYGTLLGSRACATMAAAAWGT-----GVIYSLLHTANTFS-LPLCQGNAVDQFFCEIP--H-ILKLSC----S----DA-YLREVGLIVLSVPMEFGCF-------VFIVVSYVQIFRAVL-RMPSEQG-R-HKAFSTCL-------PHLAVVSL---------FLSTGMVAYL-KPHSV-SSPSL-------------DI-VVSFLYSVVP-----PALN-PLIYSMRNQELKDA--------L--------------W----KL--------MTNRLL-------KA------------------------------------------------------MNCPSLSI-------------------------
GgORU.643g1FN        ------------------------------------MPNSS-----------S---I---SEFLLLALADT----------RQL-------------QLLH-----------------------FWLLLGIYLAALMGNGLIS----TAIACDHHL-HTPMYFFLLNLALLDLGCISTTLPKAM-ANAFWGTR-DIS------YAGCAAQVFFFLFFLAAEYSILTIMSYDRYVAICKPLHYGTLLGSRACATMAAAAWGT-----GVIYSLLHTANTFS-LPLCQGNAVDQFFCEIP--H-ILKLSC----S----DA-YLREVGLIVLSVPMEFGCF-------VFIVVSYVQIFRAVL-RMPSEQG-R-HKAFSTCL-------PHLAVVSL---------FLSTGMVAYL-KPHSV-SSPSL-------------DI-VVSFLYSVVP-----PALN-PLIYSMRNQELKDA--------L--------------W----KL--------MTNRLL-------KA------------------------------------------------------MNCPSLSI-------------------------
GgORU.200g1FN        ------------------------------------MPNSS-----------S---I---SEFLLLALADT----------RQL-------------QLLH-----------------------FWLLLGIYLAALLGNGLIS----TAVACDHRL-HTPMYFFLLNLALLDLGCISTTLPKAM-ANALWHTR-AIS------YAGCAAQVFLFVFLMSTEYSVLTVMSYDRYVAICKPLHYGTLLGSRACATMAVAAWGT-----GVLYSLLHTANTFS-LPLCQGNAVDQFFCEIP--Q-ILKLSC----S----DA-YLREAGLIAFSVAMEFGCF-------IFIVVSYVQIFRAVL-RMPSEQG-R-HKAFSTCL-------PHLAVLSL---------FLSTGMIAYL-KPHSV-SSPSL-------------DI-VVSFLYSVVP-----PALN-PLIYSMRNQELKDA--------L--------------W----KL--------MTKRLL-------KA------------------------------------------------------MNCPCLSI-------------------------
GgORU.301g1FN        ------------------------------------MPNSS-----------S---V---SEFLLLALADT----------RQL-------------QLLH-----------------------FWLLLGIYLAALLGNGLIS----TAVACDHRL-HTPMYFFLLNLALLDLGCISTTLPKAM-ANALWHTR-AIS------YAGCAAQVFFFLFFLAAEYSILTIMSYDRYVAICKPLHYGTLLGSRACATMAAAAWGT-----GLPNAVLQTANTFS-LPLCQGNAVDQFFCEIP--H-ILKLSC----S----ES-YLREVGLLLFSVCLAVGCF-------VFIVVSYVQIFRAVL-RMPSEQG-R-HKAFSTCL-------PHLAVVSL---------FLSTGMVAYL-KPPSI-SSASL-------------DL-VVSFLYSVVP-----PTVN-PVIYSMRNQKLKDA--------L--------------W----KV--------MTKYIL-------KA------------------------------------------------------MNCPSLSM-LDL---------------------
GgORU.592g1FN        ------------------------------------MPNSS-----------S---I---SEFLLLALADT----------RQL-------------QLLR-----------------------FWLLLGIYLAALLGNGLIS----KAVACDHRL-HTPMYFFLLNLALLDLGCISITLPKAM-ANALWHTR-AIS------YAGCAAQVFFFVFFLSAEYSILTVMSYDHYVAICKPLHYGTLLGSRACATMAAAAWGT-----GVLTSVLHTANTFS-LPLCQGNAVDQFFCEIP--Q-ILNLSC----SK-SFKS-YLREVGLLLFIVCLSFGCF-------VFIVVSYVQIFRAVL-RMPSDQG-W-HKAFSTCL-------PHLAVVSL---------FLSTGMVAYL-KPSSI-SSPFL-------------DL-VVSFLYSVVP-----PTLN-PLIYSMRNRELKDA--------L--------------W----KR--------MTKYIW-------KA------------------------------------------------------MNCPSLSI-HDL---------------------
GgORU.265g1FN        ------------------------------------MPNSS-----------S---I---SEFLLLALADT----------RQL-------------QLLH-----------------------FWLLLGIYLAALLGNGLIS----TAVACDHRL-HTPMYFFLLNLALLDLGCISTTLPKAM-ANALWRTR-AIS------YAGCAAQVFFFVFFLSAEYSLLTVMSYDRYMAICKPLHYRTLLGSRACATMAAAAWGS-----GLLHAVMHTANTFS-LPLCQGNVVNQFFCEIP--H-ILKLSC----S----ESNYLREVGRIVVSVLLELGCF-------VFIVVSYVQIFRAVL-RMPSEQG-R-HKAFSTCL-------PHLAVLSL---------LVSSAFFAYL-KPSSI-SSPSL-------------NL-VVSFLYSVVP-----SAVN-PIIYSMRNQELKDA--------L--------------W----KL--------MTSCIL-------KA------------------------------------------------------MNFPSLSI-HDL---------------------
GgORU.266g1FN        ------------------------------------MANSS-----------S---I---SEFLLLALADT----------RQL-------------QLLH-----------------------FWLLLGIYLAALLGNGLIS----TAVACDHRL-HTPMYFFLLNLALLDLGCISTTLPKAM-ANALWHTR-HIS------YAGCAAQVFFFVFFISAEYSLLTVMSYDRYVAICKPLHYGTLLGSRACATMAAAAWGT-----GLLYSLLHTANTFS-LPLCQGNAVDHFFCEIP--Q-ILKLSC----S----ESEFLRELGLLSTSAFIGVGCF-------VFIVVSYMQIFRAVL-RMQSEQG-R-HKAFSTCL-------PHLAVLSL---------LISSGFFAYL-KPYSI-SSPSL-------------DL-VVSFLYSVVP-----PAVN-PLIYSMRNQELKDA--------L--------------W----KL--------MTKYIW-------KA------------------------------------------------------MNCPSLSL-HVL---------------------
GgORU.315g1FN        ------------------------------------MPNSS-----------S---I---SEFLLLALADT----------RQL-------------QLLH-----------------------FWLLLGIYLAALLGNGLIS----TAVACDHRL-HTPMYFFLLNLALLDLGCISTTLPKAM-ANALWHTR-AIS------YAGCAAQVFFFLFFISAEYSLITVMSYDRYVAICKPLHYGTLLGSRACATMAAAAWGT-----GLLYSLLHTANTFS-LPLCHGNAVDHFFCEIP--Q-ILKLSC----S----ESEFLRELGLLSTSAFIGVGCF-------VFIVVSYVQIFRAVL-RMPSEQG-R-HKAFSTCL-------PHLAVLSL---------LISSGFFAYL-KPSSI-SSPSL-------------DL-MVSFLYSVVP-----PAVN-PLIYSMRNQELKDA--------L--------------W----KL--------MTKYIW-------KA------------------------------------------------------MNCPSLSL-HVL---------------------
GgORU.359g1FN        ------------------------------------MPNSS-----------S---V---SEFLLLALADT----------RQL-------------QLLH-----------------------FWLLLGIYLAALLGNGLIS----TAVACDHRL-HTPMYFFLLNLALLDLGCISTTLPKAM-ANALWHTR-DIS------YAGCAAQVFFFFFFISAEYSLLTVMSYDRYVAICKPLHYGTLLGSRACATMAAAAWGT-----GLFHALLHSANTFS-LPLCQSNAVDQFFCEIP--H-ILKLSC----S----ES-YLREVGLIVVSVLLELGCF-------VFIVVSYVQIFRAVL-RIPSEQG-R-HKAFSMCL-------PHLAVLSL---------LVSSAFFAYL-KPSSI-SSPSL-------------DM-VVSFLYSVVP-----PTVN-PLIYSMRNQELKDA--------V--------------W----KL--------MTSFIL-------KT------------------------------------------------------MNCPTLSI-HDL---------------------
GgORU.406g1FN        ------------------------------------MPNSS-----------S---I---SEFLLLALADT----------RQL-------------QLLH-----------------------FWLLLGIYLAALLGNGLIS----TAVACDHRL-HTPMYFFLLNLALLDLGCISTTLPKAM-ANALWHNR-AIS------YAGCATQVFFFVFFISSDYSLLTMMSYDCYVAICKPLHYGTLLGSRACAIMAAAAWGT-----GLFHALLHTANTFS-LPLCQGNAVDQFFCEIP--Q-ILKLSC----S----DA-YLREAGLIVVSVLLELGCF-------VFIVVSYVQIFRAVL-RIPSEQG-R-HKAFSTCL-------PHLAVLSL---------LVSSAFFAYL-KPSSI-SSPSL-------------DL-VVSFLYSVVP-----PAVN-PLIYSMRNQELKDA--------L--------------W----KL--------MTKYIW-------KA------------------------------------------------------MNCPSLSL-HVL---------------------
GgORU.277g1FN        ------------------------------------MPNSS-----------S---I---SEFLLLALADT----------RQL-------------QLLH-----------------------FWLLLGIYLAALLGNGLIS----TAVACDHRL-HTPMYFFLLNLALLDLGCISTTLPKAM-ANALWHTR-HIS------YAGCAAQVFFFLFFISAEYCILTIMSYDRYVAICKPLHYGTLLGSRACATMAAAAWGT-----GLLYSLLHTANTFS-LPLCQGNAVDQFFCEIP--Q-ILKLAC----S----ESEFLRELGLLSTSAFIGVGCF-------VFIVVSYVQIFRAVL-RMPSEQG-R-HKAFSTCL-------PHLAVLSL---------LVSTVVFAYL-KPPAI-SFQSL-------------DL-VVSFLYTVGP-----PTVN-PLIYSMRNQKLKDA--------L--------------W----KL--------VTSCIL-------KT------------------------------------------------------MNCPSLSV-HDL---------------------
GgORU.603g1FN        ------------------------------------MPNSS-----------S---I---SEFLLLALADT----------RQL-------------QLLH-----------------------FWLLLGIYLAALLGNGLIS----TAVACDHRL-HTPMYFFLLNLALLDLGCISTTLPKAM-ANALWHTR-AIS------YAGCAAQVFFFLFFISAEYCILTIMSYDRYVAICKPLHYGTLLGSRACATMAAAAWGT-----GLLYSLLHTANTFS-LPLCQGNAVDQFFCEIP--Q-ILKLAC----S----ESEFLRELGLLSTSAFIGVGCF-------VFIVVSYVQIFRAVL-RMPSEQG-R-HKAFSTCL-------PHLAVLSL---------FVSTVVFAYL-KPPAI-SFQSL-------------DL-VVSFLYTVGP-----PTVN-PLIYSMRNQKLKDA--------L--------------W----KL--------VTSCIL-------KT------------------------------------------------------MNCPSLSV-HDL---------------------
GgORU.307g1FN        ------------------------------------MPNSS-----------S---I---SEFLLLALADT----------RQL-------------QLLH-----------------------FWLLLGIYLAALLGNGLIS----TAVACDHRL-HTPMYFFLLNLALLDLGCISTTLPKAM-ANALWHTR-AIS------YAGCAAQVFFFLFFISSEYSILTIMSYDRYVAICKPLHYGTLLGSRACATMAAAAWGT-----GVLYSLMHTASVFS-LPLCQGNAVDQFFCEIP--Q-ILRLSC----S----ESEFLRELGLLSTSAFIGVGCF-------VFIVVSYVQIFRAVL-RMPSEQG-R-HKAFSTCL-------PHLAVVSL---------FLSTGMAAYL-RPSSI-SSPFL-------------DL-VVSFMYSVVP-----PTLN-PIIYSMRNQELKNS--------L--------------W----KL--------MTRCIM-------KT------------------------------------------------------MNCSS----------------------------
GgORU.348g1FN        ------------------------------------MPNSS-----------S---I---SEFLLLALADT----------PQL-------------QLLH-----------------------FWLLLGIYLAALLGNGLIS----TAVACDHRL-HTPMYFFLLNLALLDLGCISTTLPKAM-ANALWDTT-AIS------YAACVAQVFFFLFFLSAEYSLLTIMSYDRYVAICKPLHYGTLMDSRACATMATAAWGS-----GLLYSLLHTASVFS-VPLCQGNAVDQFFCEIP--Q-ILRLSC----S----ESEFLRELGLLSTSAFIGVGCF-------VFIVVSYVQLFRAVL-RIPSEQG-R-HKAFSTCL-------PHLAVVSL---------FLSTGMAAYL-RPSSI-SSPFL-------------DL-VVSFMYSVVP-----PTLN-PIIYSMRNQELKNS--------L--------------W----KL--------MTRCIM-------KT------------------------------------------------------MNCSS----------------------------
GgORU.319g1FN        ------------------------------------MPNSS-----------S---I---SEFLLLALADT----------RQL-------------QLLH-----------------------FWLLLGIYLAALLGNGLIS----TAVACDHRL-HTPMYFFLLNLALLDLGCISTTLPKAM-ANALWDTR-AIS------YAGCAAQVFFFFFLFSAEYSILTIMSYDRYVAICKPLHYGTLLGSRACATMAAAAWGT-----GLLYAVLHTANTFS-LPLCQGNAVDQFFCEIP--H-ILKLSC----S----QS-YLKEIGLIALSVLVFFGCF-------VFIVVSYVQIFRAVL-RMPSEQG-R-HKAFSTCL-------PHLAVVSL---------FVSTAIFAYL-KPPSI-SSTSL-------------DL-VVAVLYSVVP-----AALN-PIIYSMRNQLLKDA--------L--------------W----EL--------MAKCLL-------KA------------------------------------------------------MNCPSLYM-------------------------
GgORU.389g1FN        ------------------------------------MPNSS-----------S---I---SEFLLLALADT----------QQL-------------QLLH-----------------------FWLLLGIYLAALLGNGLIS----TAVACDHRL-HTPMYFFLLNLALLDLGCISTTLPKAM-ANALWHTR-AIS------YAGCAAQVFFFFFLFSAEYSILTIMSYDRYVAICKPLHYGTLLGSRACATMAAAAWGT-----GLLYAVLHTANTFS-LPLCQGNAVDQFFCEIP--H-ILKLSC----S----QS-YLKEIGLIALSVLVFFGSF-------VFIVVSYVQIFRAVL-RMPSEQG-R-HKAFSTCL-------PHLAVVFL---------FLSTGMFAYL-KPPSI-SSTSL-------------DL-VVAVLYSVVP-----PAVN-PIIYSMRNQLLKDA--------L--------------W----EL--------MAKCLL-------KA------------------------------------------------------MNCPCLYM-------------------------
GgORU.610g1FN        ------------------------------------MANSS-----------S---I---SEFLLLALADT----------RQL-------------QLLH-----------------------FWLLLGIYLAALLGNGLIS----TAVACDHRL-HTPMYFFLLNLALLDLGCISTTLPKAM-ANALWHTR-HIS------YAGCAAQVFFFFFLFGAEYCILTIMSYDRYVAICKPLHYGTLLGSRACATMAVAAWGT-----GLLYAVLHTANTFS-LPLCQGNAVDQFFCEIP--H-ILKLSC----S----QS-YLKEIGLIALSVLVFFGSF-------VFIVVSYVQIFRAVL-RMPSEQG-R-HKAFSTCL-------PHLAVLSL---------FLSTGMFAYL-KPPSI-SSTSL-------------DL-VVAVLYSVVP-----PALN-PIIYSMRNQLLKDA--------L--------------W----EL--------MAKCLL-------KA------------------------------------------------------MNCPSLYM-------------------------
GgORU.179g1FN        ------------------------------------MPNSS-----------S---I---SEFLLLALADT----------RQL-------------QLLH-----------------------FWLLLGIYLAALLGNGLIS----TALACDHRL-HTPMYFFLLNLALLDLGCISTTLPKAM-ANALWGTR-AIS------YAGCAAQVFFFVFFLSAEYSLFTMMSYDRYVAICKPLHYGTLLGSRACATMAAAAWGT-----GALYSLLHTANTFS-LPLCQGNLVDQFFCEIP--H-ILKLSC----S----QS-YLKEAGLSMFSALFFFASF-------VFIVVSYVEIFRAVL-RMPSEQG-R-HKAFSMCL-------PHLGVLSL---------FVITGFFAYL-KPHSI-SSPSL-------------DL-MVSFLYSVVP-----PTLN-PIIYSMRNQELKDA--------L--------------W----KL--------MTKRPL-------KA------------------------------------------------------MNCPSLSI-------------------------
GgORU.321g1FN        ------------------------------------MPNSS-----------S---I---SEFLLLALADT----------RQL-------------QLLH-----------------------FWLLLGIYLAALLGNGLIS----TAVACDHRL-HTPMYFFLLNLALLDLGCISTTLPKAM-ANALRHTR-DIS------YAGCAAQVFFFVFFLSAEYSLFTIMSYDRYVAICKPLHYGTLLGSRACASMAAAVWGT-----GALYSLLHTANTFS-LPLCQGNLVDQFFCEIP--H-ILKLSC----S----QS-YLRKAGLSVFSALFFFASF-------VFIVVSYVQIFRAVL-RMPSEQG-R-HKAFSTCL-------PHLAVLSL---------FVITGFFAYL-KPHSI-SSPSL-------------DL-MVSFLYSVVP-----PTLN-PIIYSMRNRELKDA--------L--------------W----KL--------MTKCIW-------KS------------------------------------------------------MNCPSFSI-------------------------
GgORU.408g1FN        ------------------------------------MPNSS-----------S---I---SEFLLLALADT----------RQL-------------QLLH-----------------------FWLLLGIYLAALLGNGLIS----TAVACDHRL-HTPMYFFLLNLALLDLGCISTTLPKAM-ANARWHTR-DIS------YAGCAAQVFFFVFFLSAEYSLFTI--YDRYVAICKPLHYGTLLGSRACASMAAAVWGT-----GLLYSLLHTANTFS-LPLCQGNAVDQFFCEIP--H-ILKLSC----S----QS-YLREAGLLMFSALFFFASF-------VFIVVSYVQIFRAVL-RMPSEQG-R-HKAFSTCL-------PHLAVLSL---------FVITGFFAYL-KPHSI-SSPSL-------------DL-MVSFLYSVVP-----PTLN-PIIYSMRNREHKDA--------L--------------W----KL--------MTKCIW-------KA------------------------------------------------------MNCPSFSI-------------------------
GgORU.269g1FN        ------------------------------------MPNSS-----------S---I---SEFLLLALADT----------RQL-------------QLLH-----------------------FWLLLGIYLAALLGNGLIS----TAVACDHRL-HTPMYFFLLNLALLDLAYISTTIPQAM-ANALWDTR-AIS------YAGCAAQVFFSVFFFSAEYCILTMMSYDRYVAICKPLHYGTLLGSRACATMAAAAWGT-----GLLYSLLHTANTFS-LPLCQGNVLDQFLCEIP--Q-ILKLTC----S----DA-YLKEAGLIVISVLVIFGCF-------VFIVVSYVQIFRAVL-RMPSEQG-R-HKAFSMCL-------PHLAVLSL---------LISSASFAYL-KPPSI-STPFL-------------NL-VVSFLYSVVP-----PTLN-PLIYSMRNQELKDA--------L--------------G----KL--------MTGCIL-------KA------------------------------------------------------MYCPSLSI-HDL---------------------
GgORU.480g1FN        ------------------------------------MPNSS-----------S---I---SEFLLLALADT----------RQL-------------QLLH-----------------------FWLLLGIYLAALLGNGLIS----TAVACDHRL-HTPMYFFLLNLALLDLGYISTTIPQAM-ANALWDTR-AIS------YAGCAAQVFFSVFFFSAEYSLHTIMFYDRYVAICKPLHYGTLLGSRACATMAAAAWGT-----GLLYSLLHTANTFS-LPLCQGNVLDQFLCEIP--Q-ILKLTC----S----DA-YLKEAGLIVISVLVILGCF-------VFIVVSYVQIFRAVL-RMPSEQG-R-HKAFSTCL-------PHLAVLSL---------LISSASFAYL-KPPSI-STPSL-------------NL-VVSFLYTVVP-----PTLN-PLIYSMRNQELKDA--------L--------------G----KL--------MISCIL-------KA------------------------------------------------------MYCPSLCI-HDL---------------------
GgORU.287g1FN        ------------------------------------MPNSS-----------S---I---SEFLLLALADT----------RQL-------------QLLH-----------------------FWLLLGIYLAALLGNGLIS----TAVACDHRL-HTPMYFFLLNLALLDLGCISTTLPKAM-ANALWHTR-HIS------YAGCAAQVFFFVFFFSAEYSLLTVMSYDRYVAICKPLHYGTLLGSRACATMSAAAWST-----GFLYSVLHTANTFS-LPLCQGNAVDQFFCEIP--H-ILKLSC----S----DA-YFREAGLIVISVLVIFGCF-------VFIVVSYVQIFRAVL-RMPSEQG-R-HKAFSTCL-------PHLAVLSL---------FLSSASFAYL-KPPSI-STPSL-------------NL-VVSFLYSVVP-----PTVN-PLIYSMRNQEIKDA--------L--------------E----KL--------MTGCIL-------KA------------------------------------------------------MYRPSLCI-HDL---------------------
GgORU.351g1FN        ------------------------------------MPNSS-----------S---I---SEFLLLALADT----------RQL-------------QLLH-----------------------FWLLLGIYLAALLGNGLIS----TAVACDHRL-HTPMYFFLLNLALLDLGYISTTIPQAM-ANALWDTR-AIS------YAGCAAQVFFFVFFFSAEYSLLTVMSYDRYVAICKPLHYGTLLGSRACATMAAAAWST-----GLLYSVLHTANTFS-LPLCQGNAVDQFFCEIP--H-ILKLSC----S----DA-YLREAGLIVISVLVIFGCF-------VFIVVSYVQIFRAVL-RMPSEQG-R-HKAFSTCL-------PHLAVLSL---------FLSSASFAYL-KPPSI-STPSL-------------NL-VVSFLYSVVP-----PTVN-PLIYSMRNQELKDA--------L--------------E----KL--------MTGCIL-------KA------------------------------------------------------MYRPSLSI-HDL---------------------
GgORU.388g1FN        ------------------------------------MPNSS-----------S---I---SEFLLLALADT----------RQL-------------QLLH-----------------------FWLLLGIYLAALLGNGLIS----TAVACDHRL-HTPMYFFLLNLALLDLGYISTTIPQAM-ANALWDTM-AIS------YAGCAAQVFFFLFFFSAEYCILTIMSYDRYVAICKPLHYRTLLGSRACATMAAAAWGT-----GLLYSVLHTANTFS-LPLCQGNAVDQFFCEIP--H-ILKLSC----S----DA-YLREAGLIVISVLVIFGCF-------VFIVVSYVQIFRAVL-RMPSEQG-R-HKAFSTCL-------PHLAVLSL---------FLSSASFAYL-KPPSI-STPSL-------------NL-VVSFLYSVVP-----PTLN-PLIYSMRNQEIKDA--------L--------------E----KL--------MTGCIL-------KA------------------------------------------------------MYRPSLSI-HDL---------------------
GgORU.298g1FN        ------------------------------------MPNSS-----------S---I---SEFLLLALADT----------RQL-------------QLLH-----------------------FWLLLGIYLAALLGNGLIS----TAVACDHRL-HTPMYFFLLNLALLDLGCISTTLPKAM-ANALWHTR-AIS------YAGCAAQVFFFVFFISAEYSILTIMSYDRYVAICKPLHYGTLPGSRACATMAAAAWGT-----GLLYSLLHTANTFS-LPLCQGNAVDQFFCEIA--H-ILKLSC----S----KS-YLREVGLIVLSVLVFLGCF-------VFIVVSYVQIFRAVL-RMPSEQG-R-HKAFSTCL-------PHLAVLSL---------LVSTVVFAYL-KPSSI-SSPSL-------------DL-VVSFLYSVVP-----PAVN-PLIYSMRNQKLKVT--------L--------------G----KL--------MSWM--------------------------------------------------------------------PH----------------------------
GgORU.621g1FN        ------------------------------------MANSS-----------S---I---SEFFLLALADT----------RQL-------------QLLH-----------------------FWLLLGIYLAALLGNGLIS----TAVACDHRL-HTPMYFFLLNLALLDLGCISTTLPKAM-ANALWHTR-HIS------YAGCAAQVFFFLFFISAEYCILTIMSYDRYVAICKPLHYGTLLGSRACATMAAAAWGT-----GVLYSLLHTANTFS-LPLCQGNAVDQFFCEIP--H-ILKLSC----S----DS-YLREVGFIVLSILAIFGCF-------VFIVVSYMQIFRAVL-RMPSEQG-R-HKAFSTCL-------PHLAVLSL---------LVSTVVFAYL-KPSSI-SSPSL-------------DL-VVSFLYSVVP-----PAVN-PLIYSMRNQKLKVT--------L--------------G----KL--------MSWM--------------------------------------------------------------------PH----------------------------
GgORU.482g1FN        ------------------------------------MANSS-----------S---I---SEFLLLALADT----------RQL-------------QLLH-----------------------FWLLLGIYLAALLGNGLIS----TAVACDHRL-HTPMYFFLLNLALLDLGCISTTLPKAM-ANALWHTR-HIS------YAGCAAQVFFFVFFLSAEYSLLTIMSYDRYVAICKPLHYRTLLDSRACATMAAAAWGT-----GLLYSLLHTANTFS-LPLCQGNAVDQFFCEIA--H-ILKLSC----S----GS-YLREAGLIVLSVLEFLGCF-------VFIVVSYVQIFRAVL-RMPSEQG-W-HKAFSTCL-------PHLAVLSL---------LVSTALFAYL-KPPAI-SSQSL-------------DL-VVSFLYSVVP-----PAVN-PLIYSMRNQELKVT--------L--------------G----KL--------MSWM--------------------------------------------------------------------PQ----------------------------
GgORU.207g1FN        ------------------------------------MPNSS-----------S---I---SEFLLLALADT----------RQL-------------QLLH-----------------------FWLLLGIYLAALLGNGLIS----TAVACDHRL-HTPMYFFLLNLALLDLGCISTTLPKAM-ANALWDTR-HIS------YAGCAAQVFFFLFFISAEYSILTIMSYDRYVAICKPLHYGTLLGGRACATTAAAAWGT-----GLLYSLLHTANTFS-LPLCQGNAVDQFFCEIP--Q-ILKLSC----S----DS-YLREVGFIVLSILAIFGCF-------FFIVVSYVQIFRAVL-RMPSEQG-R-HKAFSTCL-------THLAVLSL---------LVSTATFANL-KPPSF-SSASM-------------NL-VVSFLYSVMP-----PAMN-PLIYSMRNQELKDT--------L--------------K----KL--------MSWTLF-------IN-------------------------------NR-------------------LLISC------------------------------
GgORU.571g1FN        ------------------------------------MPNSS-----------S---I---SEFLLLALADT----------RQL-------------QLLH-----------------------FWLLLGIYLAALLGNGLIS----TAVACDHRL-HTPMYFFLLNLALLDLGCISTTLPKAM-ANALWDTR-AIS------YAGCAAQVVFFLFFLSAEYSLLTIMSYDRYVAICKPLHYGTLMDSRACATMAAAAWGT-----GLLYSLLHTANTFS-LPLCQGNAVEQFFCEIP--Q-ILKLSC----S----DS-YLREVGFIVLSILAIFGCF-------VFIVVSYVQIFRAVL-RMPSEQG-R-HKAFSTCL-------PHLAVLSL---------LVSTATFANL-KPPSF-SSASM-------------NL-VVSFLYSVMP-----PAMN-PLIYSMRNQELKDT--------L--------------K----KL--------MSWTLF-------IN-------------------------------NK-------------------LLISC------------------------------
GgORU.70g1FN         ------------------------------------MPNSS-----------S---I---SEFLLLALADT----------RQL-------------QLLH-----------------------FWLLLGIYLAALLGNGLIS----TAVACDHRL-HTPMYFFLLNLALLDLGCISTTLPKAM-ANALWHTR-HIS------YAGCAAQVFFYDFFISAEYSILTIMSYDRYVAICKPLHYGTLLGGRACATMAAAAWGT-----GLLYALLHTANTFS-LPLCQGNAVEQFFCEIP--Q-ILKLSC----S----DS-YLREVGFIVLSILAIFGCF-------VFIVVSYVQIFRAVL-RMPSEQG-R-HKAFSMCL-------PHLAVLTL---------LVSTATFANL-KPPSF-SSASM-------------NL-VVSFLYSVMP-----PAVN-PLIYSMRNQELKDT--------L--------------K----KL--------MSWTLF-------IN-------------------------------NK-------------------LLISC------------------------------
GgORU.325g1FN        ------------------------------------MPNSS-----------S---I---SEFLLLALADT----------RQL-------------QLLH-----------------------FWLLLGIYLAALLGNGLIS----TAVACDHRL-HTPMYFFLLNLALLDLGCISTTLPKAM-ANALWDTR-HIS------YAGCAAQVFFFLFFLSAEYSILTIMSYDRYVAICKPLHYGTLLGSRACASMAAAAWGT-----GLLYSLLHTANTFS-LPLCHGNVVDQFFCEIP--H-ILKLSC----S----DA-YLREVAFIVLGVLVFVGCF-------AFILFSYVHVFRAVL-RMPSEQG-Q-HKAFSMCL-------PHLAVLSL---------LVSTATFANL-KPPAF-SSASM-------------NL-VVSFLYSVVP-----PALN-PVIYSMRNQELRDT--------L--------------G----KL--------MSWTIF-------IN-------------------------------NK-------------------LLISC------------------------------
GgORU.399g1FN        ------------------------------------MPNSS-----------S---I---SEFLLLALADT----------RQL-------------QLLH-----------------------FWLLLGIYLAALLGNGLIS----TAVACDHRL-HTPMYFFLLNLALLDLGCISTTLPKAM-ANALWHTR-AIS------YAGCVAQLFFFLFFLSAEYSILTVMSYDRYVAICKPLHYGTLLGSRACATMAAAAWGT-----GLLNSLLHTANTFS-LPLCQGNAVDQFFCEIP--Q-ILKLSC----S----KY-YLREVGLIVFNVGMVFGCF-------IFIVVSYVHIFRAVL---PSEQG-W-HKAFSTCL-------PHLAVLSL---------LVSTGMVAYL-KPPSF-SYPSL-------------DL-VVSFLYSVVP-----PALN-PLIYSMRNQEIKDA--------L--------------W----KL--------MTKRLL-------KA------------------------------------------------------MNCPSLPI-------------------------
GgORU.347g1FN        ------------------------------------MPNSS-----------S---I---SEFLLLALADT----------RQL-------------QLLH-----------------------FWLLLGIYLAALLGNGLIS----TAVACDHRL-HTPMYFFLLNLALLDLGCISTTLPKAM-ANALWHTR-DIS------YAGCAAQVFFFLFFISAEYSLLTIMSYDRYVAICKPLHYGTLLGSRACASMAAAVWGT-----GLLYSLLHTANTFS-LPLCQGNAVDQFFCEIP--H-ILKLSC----S----DA-YLREVGLIMAGVIIFFACF-------VFIVVSYVQIFRAVL-RMPSEQG-R-HKAFSMCL-------PHLAVVSL---------FVSTGMFAYL-KPPSI-SSPSL-------------DL-VVSFPYTVVP-----PAVN-PLIYSLRNQELKGA--------L--------------R----KI--------FQHALF-------HH-------------------------------QKDVH---------------HVLRTTENLGK-A-----------------------
GgORU.479g1FN        ------------------------------------MPNSS-----------S---I---SEFLLLALADT----------RQL-------------QLLH-----------------------FWLLLGVYMAALLGNGLIS----TAVACDHRL-HTPMYFFLLNLALLDLGCISTTLPKAM-ANALWHTR-DIS------YAGCAAQLFFFLFFFSAEYYLITVMAYDRYVAICKPLHYRTLLSFRACATMAAAAWGT-----GLLYSLLHTANTFS-LPLCQGNAVDQFFCEIP--Q-ILKLSC----S----DA-YLREAGLIMACILVLFGCF-------VFTVVSYVQIFRAVL-KMPSEQG-R-HKAFSMCL-------PHLAVVSL---------FASTAMFAYL-KPPSV-SFPSL-------------DL-VVSVLYSVVP-----PTLN-PLIYGMRNQELKGA--------L--------------R----KI--------LQHALF-------RH-------------------------------QKDVH---------------HALKTTKHLGK-A-----------------------
GgORE.3g1FN          ------------------------------------MPNSS-----------S---I---SEFLLLALADT----------RQL-------------QLLH-----------------------FWLLLGIYLAALLGNGLIS----TAVACDHRL-HTPMYFFLLNLALLDLACISTTLPKAM-ANALWHTR-DIS------YAGCAAQVFFFVFFISAEYSLLTIMSYDRYVAICKPLHYGTLLGSRACATMAAAAWGT-----GVLNSLLHTASTFS-LPLCQGNAVDQFFCEIP--H-ILKLSC----S----DA-YLREIGLLVVTASLVSGCF-------VFIVLSYVQIFRAVL-RMPSEQG-R-HKAFSTCF-------PHLVVVFL---------FVNTASVAYL-KPPSV-SSPSL-------------DL-VVSFLYSLVP-----PTLN-PLIYSLRNKELMCS--------V--------------R----KV--------ISRMFL-------YC-------------------------------DKS--------------------ALCFQNY--------------------------
GgORU.178g1FN        ------------------------------------MPNSS-----------S---V---SEFLLLALADT----------RQL-------------QLLH-----------------------FWLLLGIYLAALLGNGLIS----TAVACDHRL-HTPMYFFLLNLALLDLGCISTTLPKAM-ANALWHTR-DIS------YAGCAAQVFFFAFFISAEYSILTIMSYDRYVAICKPLHYGTLLGSRACATMAAAACGT-----GVLYSVLHTANTFS-LPLCQGNAVNQFFCEIP--H-ILKLSC----S----HS-YLKDIWVLVVSASLVFACF-------AFILFSYMQIFRAVL-RMPSEQG-R-HKAFSTCL-------PHLAVVSL---------FLSTGTFAYV-KPQSL-SSPSL-------------DL-TVTFLYSVFP-----PAVN-PLIYSVRNKELMCS--------V--------------S----NV--------ISQVFM-------NC-------------------------------GKF--------------------TLCS-----CSL---------------------
GgORU.268g1FN        ------------------------------------MPNSS-----------S---I---SEFLLLALADT----------RQL-------------QLLH-----------------------FWLLLGIYLAALLGNGLIS----TAVACDHRL-HTPMYFFLLNLALLDLGCISTTLPKAM-ANALWHTR-HIS------YAGCAAQVFFFLFFISAEYCILTIMSYDRYVAICKPLHYGTLLGSRACATMAAAAWGS-----GLLYSLLHTANTFS-LPLCQGNAVDQFFCEIP--Q-ILKLSC----S----DS-NLREIWLLGVSASLVSGCF-------AFILFSYVQILRAVL-RMSSEHG-R-HKAFSTCL-------PHLAVVFL---------FLSTGMVAYL-KPPSE-TSSFL-------------DL-LVSLLYSVMP-----PTLN-PLIYSLRNKELMCS--------V--------------R----KV--------IS----------------------------------------------------------------------------------------------------
GgORU.526g1FN        ------------------------------------MPNSS-----------S---I---SEFLLLALADT----------RQL-------------QLLH-----------------------FWLLLGIYLAALLGNGLIS----TAVACDHRL-HTPMYFFLLNLALLDLGCISTTLPKAM-ANALWHTR-AIS------YAGCAAQVFFFLFFISAEYSLLTIMSYDRYVAICKPLHYGTLLGSRACATMAAAAWGT-----GLLYSLLHTANTFS-LPLCQGNAVDQFFCEIP--Q-ILKLSC----S----DS-YLREIWLLGVSASLVSGCF-------VFILFSYVQIFRAVL-RIPSEQG-Q-HKAFSTCL-------PHLAVVFL---------FLSTGMVAYL-KPHSE-TSSFL-------------DL-LVSLLYSVMP-----PTLN-PLIYSLRNKELMCS--------V--------------R----KV--------VS----------------------------------------------------------------------------------------------------
GgORU.302g1FN        ------------------------------------MPNSS-----------S---I---SEFLLLALADT----------RQL-------------QLLH-----------------------FWLLLGIYLAALLGNGLIS----TAVACDHRL-HTPMYFFLLNLALLDLACISTTLPKAM-ANALWHTR-HIS------YAGCAAQVFFFVFFISAEYSLLTVMSYDRYVAICKPLHYGTLLGSRACATMAAAAWGS-----GLLYSLLHTANTFS-LPLCQGNAVDQFFCEIP--Q-ILKLSC----S----DA-YLREIWLLVVSASLVSGCF-------AFIFFSYVQIFRAVL-RMPSEQG-R-HKAFSTCL-------PHLAVVSL---------FACSGTFAYV-KPESL-SSPPL-------------DL-TVTVLYSVFP-----PTVN-PLIYSVRNKELMCS--------I--------------R----KV--------IS----------------------------------------------------------------------------------------------------
GgORU.452ag1FN       ------------------------------------MPNSS-----------S---I---SEFLLLALADT----------RQL-------------QLLH-----------------------FWLLLGIYLAALLGNGLIS----TAVACDHRL-HTPMDFFLLNLALLDLGCISTTLPKAM-ANALWHTR-HIS------YADCAAQVFFFVFFISAEYSLLTVMSYDRYVAICKPQQYGTLLGIRACATMAAAAWGS-----GLLYSLLHTANTFS-LPLCQGNAVDQFFCEIP--Q-ILKLSC----S----DA-YLREIWLLVVSASLVSGCF-------AFIFFSYVQIFRAVL-RMPSEQG-R-HKAFSTCL-------PHLAVVSL---------FACSGTFAYV-KPQSL-SSPPL-------------DL-TVTVLYSVFP-----PTVN-PLIYSVRNKELMCS--------I--------------R----KV--------ISQMFM-------NC-------------------------------DKF--------------------TLCS-----CSL---------------------
GgORU.267g1FN        ------------------------------------MPNSS-----------S---I---SEFLLLALADT----------RQL-------------QLLH-----------------------FWLLLGIYLAALLGNGLIS----TAVACDHRL-HTPMYFFLLNLALLDLGCISTTLPKAM-ANALWHTR-HIS------YAGCATQVFFLVFFISAEYSLLTVMAYDRYVAICKPLHYRTLLGSRACATMAAAAWGT-----GVLNSLLHTANTFS-LPLCQGNAVDQFFCEIP--Q-ILKLSC----S----HS-YLKDIWLLIVSASLASGCF-------VFIVVSYVQIFRAVL-RMPSEQG-R-HKAFSTCL-------PHLAVLSL---------FLSTGIFAYL-KPPSI-SSPFL-------------DL-LVSFLYSVMP-----STVN-PLIYSVRNKELMCS--------V--------------R----KV--------ISQMFL-------YC-------------------------------DNS--------------------VPCSRIISFSSL---------------------
GgORU.100g1FN        ------------------------------------MPNSS-----------S---I---SKFLLLALADT----------RQL-------------QLLH-----------------------FWLLLGIYLAALLGNGLIS----TAVACDHRL-HTPMYFFLLNLALLDLGCISTTLPKAM-ANALWHTR-HIS------YAGCATQFFFFLFLFGAEYSILTIMSYDRYVAICKPLHYRTLLGSRACATMAAAAWGT-----GLLYSLLHTASTFS-QALCRGKVVNQFFCEIP--H-ILKLSC----S----ESGSLRETGFIVLSVLAIYGCF-------AFILFSYVQIFRAVL-RMPSEQG-R-HKAFSTCL-------PHLAVVSL---------FVSTDFLAYL-KPHSL-VSPSL-------------DL-VVSFLYSVVT-----PTLN-PLIYSMRNQELKDA--------V--------------R----KI--------MSWTHF-------SS-------------------------------NKL--------------------LICLYK---------------------------
GgORU.259g1FN        ------------------------------------MPNSS-----------S---I---SEFLLLALADT----------RQL-------------QLLH-----------------------FWLLLGIYLAALLGNGLIS----TAVACDHRL-HTPMYFFLLNLALLDLGCISTTLPKAM-ANALWHTR-HIS------YAGCATQFFFFLFLFGAEYSILTIMSYDRYVAICKPLHYGTLLGSRACATMAAAAWGT-----GLLYSLLHTASTFS-QALCRGKVVNQFFCEIP--H-ILKLSC----S----ESGSLRETGFIVLSVLAIYGCF-------AFILFSYVQIFRAVL-RMPSEQG-R-HKAFSTCL-------PHLAVVSL---------FVSTDFLAYL-KPHSL-VSPSL-------------DL-VVSFLYSVVT-----PTLN-PLIYSMRNQELKDA--------V--------------R----KI--------MSWTHF-------SS-------------------------------NKL--------------------LICLYK---------------------------
GgORU.357g1FN        ------------------------------------MPNSS-----------S---I---SEFLLLALADT----------RQL-------------QLLH-----------------------FWLLLGIYLAALLGNGLIS----TAVACDHRL-HTPMYFFLLNLALLDLGCISTTLPKAM-ANALWHTR-AIS------YAGCAAQVFFFLFLLSAEYSLLTVMSYDRYIAICKPLQYGTLLDNRACATMAAAAWGT-----GLLHAVLHTANTFS-QALCRGKAVNQFFCEIP--H-ILKLSC----S----ESDYLRETGFIVVTVLALFGCF-------AFILFSYVQIFRAVL-MMPSEQG-R-HKAFSMCL-------PHLAVVSL---------FVSTDFLAYL-KPHSL-VSPSL-------------DL-VVSFLYSVVP-----PALN-PLIYSMRNQELKDA--------V--------------R----KI--------MSWTHF-------SS-------------------------------NKL--------------------LICLYK---------------------------
GgORU.365g1FN        ------------------------------------MPNSS-----------S---I---SEFLLLALADT----------RQL-------------QLLH-----------------------FWLLLGIYLAALLGNGLIS----TAVACDHRL-HTPMYFFLLNLALLDLGCISTTLPKAM-ANALWHTR-HIS------YAGCATQVFFFLFLLSAEHSLLTVMSYDRYIAICKPLHYGTLLDNRACATMAAAAWGT-----GLLHAVLHTANTFS-QALCRGKAVNQFFCEIP--H-ILKLSC----S----ESDYLRETGFIVVTVLALFGCF-------VFILFSYVQIFRAVL-KMPSEQG-R-HKAFSMCL-------PHLAVVSL---------FVSTDFLAYL-KPHSL-VSPSL-------------DL-VVSFLYSVVP-----PTLN-PLIYSMRNQELKDA--------V--------------R----KI--------MSWTHF-------SS-------------------------------NKL--------------------LICLYK---------------------------
GgORU.459g1FN        ------------------------------------MPNSS-----------S---I---SEFLLLALADT----------RQL-------------QLLH-----------------------FWLLLGIYLAALLGNGLIS----TAVACDHRL-HTPMYFFLLNLALLDLGCISTTLPKAM-ANALWHTR-AIS------YAGCAAQVFFFLFLLSAEYSLLTIMSYDRYIAICKPLHYGTLLGSRACATMAAAAWGT-----GLLHAVLHTANTFS-QALCRGKVVNQFFCEIP--H-ILKLSC----S----ESDYLRETGFIVLSVLAIFGCF-------VFILFSYVQIFRAVL-RMPSEQG-R-HKAFSMCL-------PHLAVVSL---------FVSTDFLAYL-KPHSL-VSPYL-------------NL-VVSFLYSVVP-----PTLN-PLIYSMRNQEFKDA--------V--------------R----KI--------MSWTHF-------ST-------------------------------DKL--------------------LICLYK---------------------------
GgORU.416g1FN        ------------------------------------MPNSS-----------S---I---SEFLLLALADM----------WQL-------------QLLH-----------------------FWLLLGIYLAALLGNGLIS----TAVACDHRL-HTPMYFFLLNLALLDLGCISTTLPKAM-ANALWHTR-HIS------YAGCAAQVFFIFFLFSAEYSILTIMAYDRYVAICKPLHYGTLLGSRACATMAAAAWGT-----GLLHAVLHTANTFS-QALCRGKAVNQFFCEIP--H-ILKLSC----S----ESDYLRETAFIVVTVLAIYGCF-------AFILFSYVQIFRAVL-RMPSEQG-R-HKAFSMCL-------PHLAVVSL---------FVSTDFLAYL-KPHSL-VSPSL-------------DL-VVSFLYSVVP-----PTLN-PLIYSMRNQELKDA--------V--------------R----KI--------MSWTHF-------SR-------------------------------DKL--------------------LICLYK---------------------------
GgORU.171g1FN        ------------------------------------MPNSS-----------S---I---SEFLLLALADT----------RQL-------------QLLH-----------------------FWLLLGIYLAALLGNGLIS----TAVACDHRL-HTPMYFFLLNLALLDLGCISTTLPKAM-ANALWHTR-AIS------YAGCAAQVFFFLFFLSAEYSLLTIMAYDRYVAICKPLHYGTLLGSRACATMAAAAWGT-----GLLHAVLHTANTFS-LPLCQGNVVDQFFCEIP--H-ILKLSC----S----ES-YLREVGLIVTSVLVVLGCF-------VFIVVSYVQIFRAVL-RMPSEHG-R-HKAFSTCL-------PHLAVVSL---------FVSTDFLAYL-KPPSL-FSPSL-------------NL-VVSFLYSVVP-----PTLN-PLIYSMRNQELRDA--------V--------------R----KM--------MPWSHF-------SR-------------------------------DKL--------------------LICLCK---------------------------
GgORU.736g1FN        ------------------------------------MPNSS-----------S---I---SEFLLLALADT----------RQL-------------QLLH-----------------------FWLLLGIYLAALLGNGLIS----TAVACDHRL-HTPMYFFLLNLALLDLGCISTTLPKAM-ANALWHTR-AIS------YAGCAAQVFFFSFLFSAEYCILTIMSYDRYVAICKPLHYGTLLGSRACATMAAAAWGT-----GVVNALLHTANTFS-LPLCQGNAVDQFFCEIP--Q-ILKLSC----S----KS-CLREVALIVISVLLVLGCF-------VFIVVSYVQIFRAVL-MMPSEQG-R-HKAFSTCL-------PHLAVVSL---------FLITDFLAYL-KPPSL-FSPSP-------------NL-MVSFLYSVVP-----PTLN-PLIYSMRNQELRDA--------V--------------R----KM--------MPWSHF-------SK-------------------------------DEL--------------------LICLCK---------------------------
GgORU.38g1FN         ------------------------------------MPNSS-----------S---I---SEFLLLALADT----------RQL-------------QLLH-----------------------FWLLLGIYLAALLGNGLIS----TAVACDHRL-HTPMYFFLLNLALLDLGCISTTLPKAM-ANALWHTR-AIS------YAGCAAQVFFLLFFFSAEYCLLTMMSYDRYVAICKPLHYGTLLGNRACATMAAAAWGT-----GVLYSLLHTVNTFS-LPLCQGNAVDQFFCEIP--H-ILKLSC----S----ESGSLRETGFIVLSVLAVYGCF-------AFILFSYVQIFRAVL-RMPSEQG-R-HKAFSTCL-------PHLAVVSL---------FLITDLFAYL-KPPSL-FSPSL-------------NL-MVSFLYSVVP-----PTLN-PLIYSMRNQELRDA--------V--------------R----KM--------MPWSHF-------SR-------------------------------DKL--------------------LICLCK---------------------------
GgORU.419g1FN        ------------------------------------MPNSS-----------S---I---SEFLLLALADT----------RQL-------------QLLH-----------------------FWLLLGIYLAALLGNGLIS----TAVACDHRL-HTPMYFFLLNLALLDLGCISTTLPKAM-ANALWHTR-DIS------YAGCAAQVFFFLFFILAEYSILTIMSYDRYVAICKPLHYGTLLGSRACATMAAAAWGT-----GLLHSLMHTANTFS-LPLCQGNAVDQFFCEIP--Q-ILKLSC----S----QS-YHKEISLLLVSVLVLLGCF-------VFIVVSYVQIFRAVL-RMPSEQG-R-HKAFSTCL-------PHLAVVSL---------FLSTVMFAYL-KPFSI-SSPSL-------------DL-TVAVFYSVVP-----PTLN-PLIYSMRNQDLRDA--------V--------------R----KM--------MPWSQF-------SR-------------------------------DKL--------------------LICLCK---------------------------
GgORU.13g1FN         ------------------------------------MPNSS-----------S---V---SEFLLLALADT----------RQL-------------QLLH-----------------------FWLLLGIYLAALLGNGLIS----TAVACDHRL-HTPMYFFLLNLALLDLGCISTTLPKAM-ANALWHTR-AIS------YAGCAAQVFFFFFLFSAEYSLLTIMSYDRYVAICKPLHYRTLLGSRACATMAAAAWAT-----GLLYSLLHTAYTFS-LPLCQGNAVDQFFCEIP--Q-ILKLSC----S----ES-YCREIWLLGVNASLVSGCF-------AFILFSYVQIFRAVL-RMPSEQG-R-HKAFSTCL-------PHLDVVSL---------FLSTALFASL-RPLSL-SSQSL-------------GL-AVAVLYSVVP-----PTLN-PLIYSMRNQELKDA--------V--------------R----KM--------IAWAHF-------SR-------------------------------DKL--------------------LICLYK---------------------------
GgORU.167g1FN        ------------------------------------MPNSS-----------S---I---SEFLLLALADT----------RQL-------------QLLH-----------------------FWLLLGIYLAALLGNGLIS----TAVACDHRL-HTPMYFFLLNLALLDLGCISTTLPKAM-ANALWHTR-HIS------YAGCAAQIFFFFFLFSAEYSLLTIMSYDRYVAICKPLHYGTLLGSRACATMAAAAWST-----GLLYSLLHTANTFS-LPLCQGNAVDQFFCEIP--Q-ILKLSC----S----ES-YRREIWLLGVNASLVSGCF-------AFIIFSYVQIFRAVL-RMPSEQG-R-HKAFSTCL-------PHLAVLSL---------FLSTALFASL-RPLSL-SSQSL-------------DL-AVAVLYSVVP-----PNLN-PLIYSMRNQELKDA--------V--------------R----KV--------ISWTHF-------SR-------------------------------DKL--------------------LICLYK---------------------------
GgORU.172g1FN        ------------------------------------MPNSS-----------S---I---SEFLLLALADT----------RQL-------------QLLH-----------------------FWLLLGIYLAALLGNGLIS----TAVACDHRL-HTPMYFFLLNLALLDLGCISTTLPKAM-ANALWHTR-HIS------YTGCAAQVFFFLFFLTAEYSLLTIMSYDRYVAICKPLHYGTLLGSRACATMAAAAWGT-----GLLYSLLHTANTFS-LPLCHGNAVDQFFCEIP--Q-ILKLSC----S----DA-YLREIWLLGVSASLVSGCF-------AFILFSYVQIFRAVL-RMPSEQG-R-HKAFSMCL-------PHLAVVSL---------FLSTAFVANL-KPPSL-SSQSL-------------DL-TMAVLYSVVP-----PTLN-PLIYSMRNQELKDS--------M--------------R----KM--------IAWAHF-------SR-------------------------------DKL--------------------LICLYK---------------------------
GgORU.353g1FN        ------------------------------------MPNSS-----------S---I---SEFLLLALADT----------RQL-------------QLLH-----------------------FWLLLGIYLAALLGNGLIS----TAVACDHRL-HTPMYFFLLNLALLDLGCISTTLPKAM-ANALWDTR-AIS------YAGCAAQVFFYLFLFSAEYCLLTIMSYDRYVAICKPLHYGILLGSRACATMSAAAWCT-----GVLYSLLHTANTFS-LPLCHGNAVDQFFCEIP--H-ILKLSC----S----DA-YLREIWLLGVSASLVSGCF-------AFILFSYVQIFRTVL-RMPSEQG-R-HKAFSMCL-------PHLAVVSL---------FLSTAFVANL-KPPSL-SSQSL-------------DL-TMAVLYSVVP-----PTLN-PVIYSMRNQELKDS--------M--------------R----KM--------IAWAHF-------SR-------------------------------DKL--------------------LICLYK---------------------------
GgORU.189g1FN        ------------------------------------MPNSS-----------S---I---SEFLLLALADT----------RQL-------------QLLH-----------------------FWLLLGIYLAALLGNGLIS----TAVACDHRL-HTPMYFFLLNLALLDLGCISTTLPKAM-ANALWDNR-AIS------YAGCAAQVFFFLFFISAEYSLLTIMSFDRYVAICKPLHYGTLLGSRACATMAAAAWGT-----GLLYSLLHTANTFS-LPLCQGNAVDQFFCEIP--Q-ILKLSC----S----DA-YLREIWLLGVSATLSSGCF-------VFVLFSYVQIFRAVL-RMPSEQG-R-HKAFSMCL-------PHLAVVTL---------FLSTAFFANL-KPPSL-SSQSL-------------DL-TMAVLYSVVP-----PTLN-PLIYSMRNQELKDA--------V--------------R----KV--------ISWTHF-------SR-------------------------------DKL--------------------FICLYK---------------------------
GgORU.492g1FN        ------------------------------------MPNSS-----------S---I---SEFLLLALADT----------RQL-------------QLLH-----------------------FWLLLGIYLAALLGNGLIS----TAVACNHRL-HTPMYFFLLNLALLDLGCISTTLPKAM-ANALWDTR-AIS------YAGCAAQVFFFVFFLAAEFSLLTIMSYDRYVAICKPLHYGTLLGSRACATMAAAAWGT-----GVLNSLLHTANTFS-LPLCQGNAVDQFFCEIP--H-ILKLSC----S----DA-YLREIWLLGVSASLASGCF-------VFILFSYVQIFRAVL-RMPSEQG-R-HKAFSMCL-------PHLAVLSL---------FLSTAFFANL-RPPSL-SSQSL-------------DL-TMAVLYSVVP-----PTLN-PLIYSMRNQELKDA--------V--------------R----KM--------ISWTHF-------SR-------------------------------DKL--------------------LICLYK---------------------------
GgORU.236g1FN        ------------------------------------MANSS-----------S---I---SEFLLLALADT----------RQL-------------QLLH-----------------------FWLLLGIYLAALLGNGLIS----TAVACDHRL-HTPMYFFLLNLALLDLGCISTTLPKAM-ANALWHTR-DIS------YAGCAAQLFFFFFFISAEYYLLTVMAYDRYVAICKPLHYGTLLGSRACATMAAAAWGT-----GVLNSLLHTASVFS-LPLCQGNAVDQFFCEIP--H-ILKLSC----S----DA-YLREIWLLGVSASLSSGCF-------VFILFSYVQIFRAML-RMPSEQG-R-HKAFSTCL-------PHLAVVSL---------FLSTALFASL-RPLSL-SSQSL-------------DL-AVAVLYSVVP-----PTLN-PLIYSMRNQELKDA--------V--------------R----KM--------IAWAHF-------SR-------------------------------DKL--------------------LICLYK---------------------------
GgORU.404g1FN        ------------------------------------MPNSS-----------S---I---SEFLLLALADT----------RQL-------------QLLH-----------------------FWLLLGIYLAALLGNGLIS----TAVACDHRL-HTPTYFFLLNLALLDLGCISTTLPKAM-ANALWHTR-HIS------YAGCAAQVFFFFFFFSAEYYLLTVMAYDRYVAICKPLHYGTLLGSRACATMAAAAWGT-----GVLNSLLHTACVFS-LPLCQGNAVDQFFCEIP--H-ILKLSC----S----DA-YLREIWLLGVSASLSSGCF-------VFILFSYVQIFRAVL-RMPSEQG-R-HKAFSTCL-------PHLAVVTL---------FLSTAFFANL-RPPSL-SSQAL-------------DL-TMAVLYSVVP-----PTVN-PLIYSMRNQELKDA--------V--------------R----KM--------VSWTHF-------SR-------------------------------DKL--------------------LICLYK---------------------------
GgORU.517g1FN        ------------------------------------MPNSS-----------S---I---SEFLLLALADT----------RQL-------------QLLH-----------------------FWLLLGIYLAALLGNGLIS----TAVACDHRL-HTPMYFFLLNLALLDLGCISTTLPKAM-ANALWDTR-DIS------YAGCAAQVFFFVFFILAEHSILTIMSYDRYVAICKPLHYRTLLCSRACATMAAAAWGT-----GILHSLLHTASTFS-LPLCQGNAVDQFFCEIP--H-ILKLSC----S----DS-YLREIWLLGVSASLVSACF-------VFILFCYVQIFRAVL-RIPSEQG-R-HKAFSTCL-------PHPAVVTL---------FLSTAFFAGL-RPPSL-SSQAL-------------DL-TMAVLYSVVP-----PTLN-PLIYSMTNQELKDA--------V--------------R----KM--------ISWTHF-------SR-------------------------------DKL--------------------LICLCK---------------------------
GgORU.591g1FN        ------------------------------------MPNSS-----------S---I---SEFLLLALADT----------RQL-------------QLLH-----------------------FWLLLGIYLAALLGNGLIS----TALACDHRL-HTPMYFFLLNLALLDLGCISTTLPKAM-ANALWHTR-AIS------YAGCAAQVFFFAFFISAEYSILTVMSYDRYVAICKPLHYRTLLGSRACATMAAAAWGT-----GILHSLLHTASTFS-LPLCQDNAVDQFFCEIP--Q-ILKLSC----S----DA-YLREIWLLGVSASLVSVCF-------VFILFSYVQIFRAVL-RIPSEQG-R-HKAFSTCL-------PHLAVVTL---------FLSTAFFASL-RPPSL-SSQTL-------------DL-TMAVLYSVVP-----PTLN-PLIYSMRNQELKDA--------V--------------R----KM--------ISWTHF-------SR-------------------------------DKF--------------------LICLYK---------------------------
GgORU.465g1FN        ------------------------------------MPNSS-----------S---I---SEFLLLALADT----------RPL-------------QLLH-----------------------FWLLLGIYLAALLGNGLIS----TAVACDHRL-HTPMYFFLLNLALLDLGCISTTLPKAM-ANALWHTR-AIS------YAGCAAQVFFFFFFLSAEYSLLTIMSYDRYIAICKPLHYGTLLGSRACATMAAAAWVT-----GVLNSLLHTANTFS-LLFCQGNAVHQFFCEIP--H-ILKLSC----S----DA-YLREIWLLGVSATLSSGCF-------VFILFSYVQIFRAVL-RMPSEQG-R-HKAFSTCL-------PHLAVVFL---------FLTTAFFANL-RPPSV-SSQSL-------------DL-TMAVLYSVVP-----PTLN-PLIYSMRNQELKDA--------V--------------R----KM--------IAWTHF-------SR-------------------------------GKL--------------------LICL-----------------------------
GgORU.6g1FN          ------------------------------------MPNSS-----------S---I---SEFLLLALADT----------RQL-------------QLLH-----------------------FWLLLGIYLAALLGNGLIS----TAVACDHRL-HTPMYFFLLNLALLDLGCISTTLPKAM-ANALWHTR-HIS------YAGCAAQVFFFLFFLSAEYFLLTVMSYDRYVAICKPLHYGTLLGSRACATMAAAVWGA-----GVLNSLLHTANAFS-LPLCQGNAVDQFFCEIP--Q-ILKLSC----S----DS-YLREIWLLGVNASLASGCF-------AFILFSYVQIFRAVL-QIPSEQG-R-HKAFSTCL-------PHLAVVSL---------FLSTAIFANL-RPPSL-SSQAL-------------DL-TMAVLYSVVP-----PTVN-PFIYSKRNQELKDA--------V--------------G----KM--------VAWTHF-------SR-------------------------------A-------------------------------------------------------
GgORU.323g1FN        ------------------------------------MPNSS-----------S---I---SEFLLLALADT----------RQL-------------QLLH-----------------------FWLLLGIYLAAHLGNGLIS----TAVACDHRL-HTPMYFFLLNLALLDLGCISTTLPKAM-ANALWDTR-AIS------YAGCAAQVFFFLFLFGAEYSLLIVMSYDCYVAICKPLHYRTLLGSRACATMAAAAWGT-----GLVYSLMHTATIFS-LPLCQGNAVDQFFCEIP--Q-ILKLSC----S----DS-YLREIWVLGVSACLASGCF-------AFILFSYVQIFRAVL-RMPSEQG-R-HKAFSTCL-------PHLAVVSL---------FLNTAIFANL-RPLSL-SSQAL-------------DL-AMAVLYSVVP-----PTLN-PLIYSMRNQELKNA--------V--------------R----KV--------ISWTYF-------SK-------------------------------DKL--------------------LICLYK---------------------------
GgORU.638g1FN        ------------------------------------MPNSS-----------S---I---SEFLLLALADT----------RQL-------------QLLH-----------------------FWLLLGIYLAALLGNGLIS----TAVACDHRL-HTPMYFFLLNLALLDLGCISTTLPKAM-ANALWHTR-HIS------YAGCAAQVFLFLFFFGSEYCILTIMSYDRYVAICKPLHYGTLLGSRACATMAAAAWGT-----GLLYSLLHTASTFS-LPLCQGNAVDQFFCEIP--Q-ILKLSC----S----GSEFLRELGLLSTSAFIGVGCF-------VFIVVSYVQIFRAVL-RIPSEQG-R-HKAFSTCL-------PHLAVVTL---------FLSTAFFANL-RPPSL-SSQAL-------------DL-TMAVLYSVVP-----PTLN-PLIYSMRNQELKDA--------V--------------R----KM--------ISWTHF-------SR-------------------------------DKL--------------------LICLYK---------------------------
GgORU.273g1FN        ------------------------------------MPNSS-----------S---I---SEFLLLALADT----------RQL-------------QLLH-----------------------FWLLLGIYLAALLGNGLIS----TAVACDHRL-HTPMYFFLLNLALLDLGCISTTLPKAM-ANALWGTR-DIS------YTGCAAQLFFFVFFILAEYSLLTVMSYDRYVAICKPLHYGTLLGSRACATMAAAAWGT-----GVLNALLHTANTFS-LPLCQGNAVDQFFCEIP--H-ILKLSC----S----DA-YLREVGLIVFSVHVLFGCF-------AFIFFSYVQIFRAVL-RMPSEQG-R-HKAFSTCL-------PHLAVVSL---------FLSTAIFAGL-RPPSL-SSQAL-------------DL-TMAVLYSVMP-----PTLN-PLIYSMRNQELKDA--------V--------------R----KM--------ISWTHF-------SR-------------------------------DKL--------------------LICVCK---------------------------
GgORU.356g1FN        ------------------------------------MPNSS-----------S---I---SEFLLLALAHT----------RQL-------------QLLH-----------------------FWLLLGIYLAALLGNGLIS----TAVACDHRL-HTPMYFFLLNLALLDLGCISTTLPKAM-ANALWHTR-DIS------YAGCAAQVFFFLFFLSAEYCILTIMSYDRYIAICKPLHYGTLLGSRACATMAAAAWGT-----GVLTSVLHTASTFS-LPLCQGNAVDQFFCEIP--Q-ILQLSC----S----DA-YLREVGLIVFSVLVLFGCF-------AFILFSYVQIFRAVM-RIPSEQG-R-HKAFSTCL-------PHLAVVTL---------LLSTAFFAGL-RPPSL-SSQAL-------------DL-TMAVLYSVVP-----PTLN-PIIYSMRNQELKDA--------V--------------R----KM--------IS----------------------------------------------------------------------------------------------------
GgORU.310g1FN        ------------------------------------MPNSS-----------S---I---SEFLLLALADT----------RQL-------------QLLH-----------------------FWLLLGIYLAALLGNGLIS----TAVACDHRL-HTPMYYFLLNLALLDLGCISTTLPKAM-ANALWHTR-DIS------YAGCAEQVLLFVFFFSAEYYLLTVMSYDRYVAICMPLHYATLLDSRACATMAAAAWGT-----GVLNSLLHTANTFS-LPLCQGNAVDQFFCEIP--Q-ILKLSC----S----DA-YLREAGLIVAGVIIFFGCF-------AFILFSYVQILRAVL-RIPSEQG-Q-HKAFSTCL-------PHLAVVTL---------FLSTAFFAGL-RPPSL-SSQSL-------------DL-TMAVLYSVVP-----PTLN-PIIYSMRNQELKDA--------V--------------R----KM--------IS----------------------------------------------------------------------------------------------------
GgORU.53g1FN         ------------------------------------MPNSS-----------S---I---SEFLLLALADT----------RQL-------------QLLH-----------------------FWLLLGIYLAALLGNGLIS----TAVACDHRL-HTPMYFFLLNLALLDLGCISTTLPKAM-ANALWDTT-AIS------YAGCAAQVLLFVFFFSAEYYLLTIMSYDRYVAICKPLHYGTLLGSRACATMAAAAWGT-----GVLNSLLHTANTFS-LPLCQGNAVDQFFCEIP--Q-ILKLSC----S----DA-YLQEAGLIVAGVIIFFGCF-------AFILFSYVQIFRAVL-RMPSEQG-R-HKAFSTCL-------PHLAVVSL---------FLSTAFVANL-RPPSL-SSQSL-------------DL-TMAVLYSVVP-----PTLN-PLIYSMRNQELKDA--------V--------------R----KM--------IAWTHF-------SR-------------------------------VKL--------------------LICLYK---------------------------
GgORU.421g1FN        ------------------------------------MPNSS-----------S---I---SEFLLLALADT----------RQL-------------QLLH-----------------------FWLLLGIYLAALLGNGLIS----TAVACDHRL-HTPMYFFLLNLALLDLACISTTLPKAM-ANALWHTR-DIS------CAGCAAQVLLFVFFFSAEYYLLTVMSYDRYVAICMPLHYATLLDSRACGTMAAAAWGT-----GVLNSLLHTANTFS-LPLCQGNAVDQFFCEIP--Q-ILKLSC----S----DA-YHREAGLIVAGVIIFFGCF-------AFILFSYVQIFRAVL-RMPSEQG-R-HKAFSTCL-------PHLAVVSL---------FLITALVANL-RPPSV-SSQSR-------------DL-TLAVLYSVVP-----PTMN-PLIYSMRNQELKDA--------V--------------K----KM--------IAWTHF-------SR-------------------------------GKL--------------------LICLYK---------------------------
GgORU.649g1FN        ------------------------------------MPNSS-----------S---I---SEFLLLALADT----------RQL-------------QLLH-----------------------FWLLLGIYLAALLGNGLIS----TAVACDHRL-HTPMYFFLLNLALLDLGCISTTLPKAM-ANALWHTR-AIS------YAGCATQLFFFLFLFSAEYCILTIMSYDRYVAICKPLHYGTLLGSRACATTAAAAWGT-----GLLYSLLHTANTFS-LPLCQGNAVDQFFCEIP--Q-ILKLSC----S----DA-YLREVGLIVFSALVLFGCF-------VFILFSYVQIFRAVM-RMPSEQG-R-HKAFSTCL-------PHLAVLSL---------FVSTAFLANL-RPPSL-SSPSL-------------DL-TIAVLYSVVP-----PTLN-PLIYSMRNQELKAA--------V--------------R----KM--------MACTHY-------SR-------------------------------DKL--------------------LICLYK---------------------------
GgORU.653g1FN        ------------------------------------MLNSS-----------S---I---SEFLLLALADT----------RQL-------------QLLH-----------------------FWLLLGIYLAALLSNGLIS----TTIACNHRL-HTPMYFFLLNLALLDLGCISTTLPKAM-ANALWHTR-AIS------YAGCAAQVFFFVFFILAEYSLLTVMSYDRYVAICKPLHYRTLLGSRACATMAAAAWGT-----GLLYSLLHTASTFS-LPLCQGNAVDQFFCEIP--Q-ILKLSC----S----KS-YFREVGLIVFSVLVLFACF-------AFILFSYVQMFRAVM-RMPSEQG-R-HKAFSTCL-------PHLAVVTL---------FLSTAFFANL-RPPSL-SSQAL-------------DL-TMAVLYSVVP-----PTLN-PLIYSMRNQELKDA--------L--------------R----KM--------IAWTHF-------SR-------------------------------DKL--------------------LISV-----------------------------
GgORU.423g1FN        ------------------------------------MPNSS-----------S---I---SEFLLLALADT----------QQL-------------QLLH-----------------------FWLLLGIYLAALLGNGLIS----TAVACNHRL-HTPMYFFLLNLALLDLGCISTTLPKAM-ANALWHTR-AIS------YTGCAAQVFFFFFLYSAEYSLLTIMSYDHYVAICKPLHYGTLLGSRACATMAAAAWGT-----GVLNSLLHTANTFS-LPLCQGNAVDQFFCEIP--L-IFKLSC----S----KS-YLREVGLIVFSVLVLFGCF-------AFILFSYVQIFRAVL-RMPSEHG-R-HKAFSTCL-------PHLAVVSL---------FLSTGFFACL-RPPSH-SSPSL-------------DL-MMAFLYSVVP-----PTLN-PLIYSMRNQELRDA--------V--------------R----KM--------MPWSHF-------SR-------------------------------DKL--------------------LVCLYK---------------------------
GgORU.512g1FN        ------------------------------------MPNIS-----------S---I---SEFLFLALADT----------RQL-------------QLLH-----------------------FWLLLGIYLAALLGNGLIS----TAVACDHRL-HTPMYFFLLNLALLDLGCISTTLPKAM-ANALWHTR-AIS------YAGCAAQTFLFVFLISAEYFLLTMMSYDRYIAICKPLHYGTLLGSRACATMAAAAWGT-----GVLNALLHTASTFS-LPLCQGNAVDQFFCEIP--H-ILKLSC----S----QS-YLREVGLIVFSVLVLFGCF-------AFILFSYVQIFRAVL-RMPSEQG-R-HKAFSTCL-------PHLAVVSL---------FLSTGFFANL-RPPSL-SSPSL-------------DL-MMAFLYSVVP-----PTLN-PLIYSMRNQELRHA--------V--------------R----KM--------VPWSHF-------SR-------------------------------DKL--------------------LVCLYK---------------------------
GgORU.654g1FN        ------------------------------------MPNSS-----------S---I---SEFLLLALADT----------RQL-------------QLLH-----------------------FWLLLGIYLAALLGNGLIS----TAVACDHRL-HTPMYFFLLNLALLDLGCISTTLPKAM-ANALWHTR-AIS------YAGCAAQTFLFVFLMSAEYFLLAVMSYDRYIAICKPLHYGTLLGRRACATMAAAAWGT-----GVLSALLHTANTFS-LPLCQGNAVDQFFCEIP--Q-ILKLSC----S----QS-YLREVGLIVFSVLVLFGCF-------VFILFSYVQIFRAVL-RMPSEQG-R-HKAFSTCL-------PHLAVVSL---------FVSTGFFANL-RPPSL-SSPSL-------------DL-TMAVLYSVVP-----PALN-PLIYSLRNQELRDV--------V--------------R----KM--------VPWSHF-------SR-------------------------------DKL--------------------LICLCK---------------------------
GgORU.468g1FN        ------------------------------------MPNSS-----------S---I---SEFLLLALADT----------RQL-------------QLLH-----------------------FWLLLGIYLVALLGNGLIS----TAVACDHRL-HTPMYFFLLNLALLDLGCISTTLPKAM-ANALWGTR-AIS------YAGCAAQVFFFFFFFSAEYSLLTIMSYDRYIAICKPLHYGTLLGSRACATMAAAAWGA-----GVLNSLLHTASVFS-LPLCQGNAVDQFFCEIP--Q-ILKLSC----S----ES-YLREVELIVFSVAMEFGCF-------AFILFSYVQIFRAVL-RMPSEQG-R-HKAFSTCL-------PHLAVLSL---------LVSTGFLAYL-KTPSL-FSPSL-------------NL-LVSFLYSVVP-----PTLN-PLIYSMRNEELRHA--------V--------------K----KT--------MSWTYF-------IR-------------------------------DKL--------------------FICLYK---------------------------
GgORE.6g1FN          ------------------------------------MPNSS-----------S---I---SEFLLLALADT----------RQL-------------QLLH-----------------------FWLLLGIYLAALLGNGLIS----TAVACDHHL-HTPMYFFLLNLALLDLGCISTTLPKAM-ANALWGTR-AIS------YAGCAAQVFFFVFFISAEYCILTIMSYDRYVAICKPLHYGTLLGSRSCATMAAAAWGT-----GLLYALLHTANTFS-LPLCQGNAVDQFFCEIP--Q-ILKLSC----S----ES-YLREVGLLLFSVCACLGCF-------VFIVVSYVQIFRAVL-RMPSEQG-R-HKAFSMCL-------PHLAVVSL---------FVGTGFFAYV-KPPSI-SSPFI-------------DL-TVALLYSVVP-----PTLN-PIIYSMRNKEIKHA--------L--------------R----KL--------LQYVHY-------SS-------------------------------FNK--------------------VPIFLT---------------------------
GgORU.168g1FN        ------------------------------------MPNSS-----------S---I---SEFLLLALADT----------RQL-------------QLLH-----------------------FWLLLGIYLAALLGNGLIS----TAVACDHRL-HSPMYFFLLNLALLDLGCISTTLPKAM-ANALWHTR-AIS------YAGCAAQVFFFVFFISAEYCILTIMSYDRYVAICKPLHYGTLLGSRACATMAAAAWGT-----VLLYSLLHTANTFS-LPLCQGNAVDQFFCEIP--Q-ILKLSC----S----ES-YLREVGLLLFSVCACLGCF-------VFIVVSYVQIFRAVL-RMPSEQG-Q-HKTFSTCL-------PHLAVVSL---------FVSTGFFAYV-KPPSI-SSPFI-------------DL-TVALLYSVVP-----PTLN-PIIYSMRNKEIKHA--------L--------------R----KL--------LQYVHY-------ST-------------------------------FNK--------------------VPIFLT---------------------------
GgORU.324g1FN        ------------------------------------MPNSS-----------S---I---SEFLLLALADT----------QQL-------------QLLH-----------------------FWLLLGIYLAALLGNGLIS----TAVACNHRL-HTPMYFFLLNLALLDLGCISTTLPKAM-ANALWHTR-AIS------YAGCAAQVFFFFFLYSAEYSLLTIMSYDRYVAICKPLHYGTLLGSRACATMAAAAWGT-----GLLCALLHTANTFS-LPLCKGNAVDQFFCEIP--Q-LVKLSC----S----KS-YLREDGLLLFSICLSFGCF-------VFIVVSYVQIFRAVL-RMPSEQG-R-HKAFSTCL-------PHLAVVSL---------LVSMGFLAYV-KPHSQ-SSPFL-------------DV-TVALLYSVVP-----PTLN-PIIYSMRNQEIKHA--------L--------------R----KL--------LQYVHY-------SS-------------------------------FNK--------------------VPIFLT---------------------------
GgORU.637g1FN        ------------------------------------MPNSS-----------S---I---SEFLLLALADT----------RQL-------------QLLH-----------------------FWLLLGIYLAALLGNGLIS----TAVACDHRL-HTPMYFFLLNLALLDLGCISTTLPKAM-ANALWHTR-HIS------YAGCAAQVFFFFFLYSAEYSLLTIMSYDRYVAICKPLHYGTLLGSRACATMAAAAWGT-----GLLYSLLHTANTFS-LPLCQGNAVDQFFCEIP--Q-LVKLSC----S----KS-YLREDGLLLFSICLSFGCF-------VFIVVSYVQIFRAVL-RMPSEQG-R-HKAFSTCL-------PHLAVVSL---------LVSTGFFAYV-KPHSQ-SSPFL-------------DV-TVALLYSVVP-----PTLN-PIIYSMRNKEIKHA--------L--------------R----KL--------LQYVHY-------SS-------------------------------FNN--------------------VPIFLT---------------------------
GgORU.279g1FN        ------------------------------------MSNSS-----------S---I---SEFLLLALADT----------RQL-------------QLLH-----------------------FWLLLGIYLAALLGNGLIS----TAVACDHRL-HTPMYFFLLNLALLDLGCISTTLPKAM-ANALWHTR-HIS------YAGCAAQVFFFLFFLSAEYSLLTIMSYDRYVAICKPLHYGTLLSSRACATMAAAAWGT-----GALYALLHTANTFS-LPLCQGNAVDQFFCEIP--Q-ILKLLC----S----KS-YLREIGLIVLSVLAMFGCF-------VFIVVSYVQIFRAVL-RMPSEQG-R-HKAFSMCL-------PHLAVLSL---------LVSTGFFAYL-KPPSI-SSPFL-------------DL-TVALLYSVVP-----PTLN-PVIYSMRNKELRHT--------L--------------N----KV--------LQYALF-------QL-------------------------------Q-------------------------------------------------------
GgORU.636g1FN        ------------------------------------MPNSS-----------S---I---SEFLLLALADT----------RQL-------------QLLH-----------------------FWLLLGIYLAALLGNGLIS----TAVACDHHL-HTPMYFFLLNLALLDLGCISTTLPKAM-ANALWHTR-HIS------YAGCAAQVFFLVFFISAEYSLLTVMSYDRYVAICKPLHYGTLLGSRACATMAAAAWGS-----GLLHSLLHTANTFS-LPLCQGNAVDQFFCEIP--Q-ILKLSC----A----ES-YLREVGLLLFSVCLSLGCF-------VFIVVSYVQIFRAVL-RMPSEQG-R-HKAFSTCL-------PHLAVLSL---------FVSTGFFAYM-KPPSI-SSPSL-------------DL-VVALLYSVVP-----PTLN-PIIYSMMNQEIKHA--------L--------------R----NV--------LLYALF-------QL-------------------------------Q-------------------------------------------------------
GgORU.648g1FN        ------------------------------------MSNSS-----------S---I---SEFLLLALADT----------RQL-------------QLLH-----------------------FWLLLGIYLAALLGNGLIS----TAVACDHRL-HTPMYFFLLNLALLDLGCISTTLPKAM-ANALWGTR-AIS------YAGCAAQVFLFVFLLSAEYSLLTIMSYDRYVAICKPLHYGTLLGSRACATMAAAAWGT-----GVLYSMLHTANTFS-LPLCQGNAVDQFFCEIP--Q-ILKLSC----S----ES-YLREVGLLLFSVCLSFGCF-------VLIVVSYVQIFRAVL-RMPSEQG-R-HKAFSMCL-------PHLAVLSL---------FVSTGFFAYM-KPSSI-SSPSL-------------DL-AVALLYSVVP-----PTLN-PIIYSMRNQDIKHA--------L--------------R----KV--------LQYALF-------QL-------------------------------Q-------------------------------------------------------
GgORU.173g1FN        ------------------------------------MPNSS-----------S---I---SEFLLLALADT----------RQL-------------QLLH-----------------------FWLLLGIYLAALLGNGLIS----TAVACDHRL-HTPMYFFLLNLALLDLGCISTTLPKAM-ANALWHTR-DIS------YAGCAAQVFFLLFFFGAEYSLLTIMSYDCYVAICKPLHYGTLLGSRACATMAAAAWRS-----GLLYSLLHTANTFS-LPLCQGNAVDQFFCEIP--Q-ILKLSC----S----ES-YLREVGLLLFSVCLSFGCF-------VLIVVSYVQIFRAVL-RMPSEQG-R-HKAFSTCL-------PHLAVVSL---------FVSTVVFAHL-KPFSI-SLPSL-------------DL-VVALLYSVVP-----PTLN-PIIYSMRNKEIKHA--------L--------------S----KV--------LQYALF-------QL-------------------------------Q-------------------------------------------------------
GgORU.364g1FN        ------------------------------------MPNSS-----------S---I---SEFLLLALADT----------RQL-------------QLLH-----------------------FWLLLGIYLAALLGNGLIS----TAVACDHRL-HTPMYFFLLNLALLDLGCISTTLPKAM-ANALCGTR-AIS------YTGCAAQVFFLLFLFGAEYSILTIMSYDRYVAICMPLHYGTLLGSRACATMAAAAWGT-----GVLYSLMHTANTFS-LPLCQGNAVDQFFCEIP--Q-ILKLSC----S----EY-YLREVGLLLFSVCLAFGCF-------VFIVVSYMQIFRAVL-SIPSEQG-R-HKAFSTCL-------PHLAVVCL---------FLSTGFFAYL-KPPSI-SSPSL-------------DL-VVALLYSMVP-----PTLN-PIIYSMRNKEIKHA--------L--------------S----KL--------LQYAVF-------LL-------------------------------Q-------------------------------------------------------
GgORU.382g1FN        ------------------------------------MPNSS-----------S---I---SEFLFLALADT----------RQL-------------QLLH-----------------------FWLLLGIYLAALLGNGLIS----TAVACDHRM-HSPMYLFLLNLALLDMGCISTTLPKAM-ANALWHTR-DIS------YAGCAAQVFFFLFFLSAEYCILTIMSYDRYVAICKPLHYGTLLGSRACATMAAAAWGT-----GVLYSLLHTANTFS-LPLCQGNAVDQFFCEIP--Q-ILKLSC----S----EY-YLREVGLLLFSVCLAFGCF-------VFIVVSYMQIFRAVL-RMPSEQG-R-HKAFSTCL-------PHLAVVCL---------FVSTGFFAYL-KPPSI-SSPSL-------------DL-VVALLYSMVP-----PTLN-PIIYSMRNKEIKHA--------L--------------S----KL--------LQYALF-------LL-------------------------------Q-------------------------------------------------------
GgORU.478g1FN        ------------------------------------MPNRS-----------S---I---SEFLLLALADT----------RQL-------------QLLH-----------------------FWLLLGIYLAALLGNGLIS----TAVACDHRL-HTPMYFFLLNLALLDLGCISTTLPKAM-ANALWHTR-AIS------YAGCAAQVFFFVFFLSAEYALLTIMSYDRYIAICKPLHYGTLLGSRACATMAAAAWGT-----GLLNSLLHTANTFS-LPLCQGNAVDQFFCEIP--Q-ILKLSC----L----NS-YLREVGLLLYSVCLSFGCF-------VFIVVSYVQIFTAVL-RMPSEQG-R-HKAFSTCL-------PHLAVLSL---------FLSTDFFAYL-KPFSI-SSPSL-------------DL-TVALLYSVVP-----PALN-PLIYSMRNKEIKHA--------L--------------S----KV--------LQYALF-------QH-------------------------------Q-------------------------------------------------------
GgORU.663g1FN        ------------------------------------MPNSS-----------S---I---SEFLLLALADT----------RQL-------------QLLH-----------------------FWLLLGIYLAALLGNGLIS----TAVACDHRL-HTPMYFFLLNLALLDLGCISTTLPKAM-ANALWHTR-HIS------YAGCAAQVFFFLFLFGAEYSLLTAMSYDRYVAICKPLHYGTLLGSRACATMAAAAWGT-----GVLNSLLHTASTFS-LPLCQGNAVDQFFCEIP--Q-ILKLSC----S----ES-YLREVGLIMLSALIFFGSF-------VFIVVSYVQIFRAVL-RMPSEQG-R-HKAFSTCL-------PHLAVLSL---------FLSTVMFAYL-KPFSI-SSPSL-------------DL-TVALLYSVVP-----PALN-PIIYSMRNKEIKHA--------L--------------S----KV--------LQYALF-------QH-------------------------------Q-------------------------------------------------------
GgORU.386g1FN        ------------------------------------MPNSS-----------S---I---SEFLLLALADT----------RQL-------------QLLH-----------------------FWLLLGIYLAALLGNGLIS----TAVACDHRL-HTPMYFFLLNLALLDLGCISTTLPKAM-ANALWHTR-AIS------YAGCAAQVFFLLFLFGAEYSFLIVMSYDRYVAICKPLHYGTLLGSRACATMAAAAWGT-----GLLCSLLHTANTFS-LPLCQGNVVNQFFCEIP--Q-ILKLTC----S----KS-YLSEFGLIMLSALIFFGCF-------AFILFSYVQIFRAVL-RMPSEQG-R-HKAFSTCL-------PHLAVLSL---------FLSTVMFAYL-KPFSI-SSQSL-------------DL-TVALLYSVIP-----PTLN-PIIYSMRNKEIKHA--------L--------------S----KV--------LPYALY-------QI---------------------------------------------------------------------------------------
GgORU.481g1FN        ------------------------------------MPNSS-----------S---I---SEFLLLALADT----------RQL-------------QLLH-----------------------FWLLLGIYLAALLGNGLIS----TAVACDHRL-HTPMYFFLLNLALLDLGCISTTLPKAM-ANALWHTR-HIS------YAGCAAQVFFLLFLFGAEYSLLIVMSYDRYVAICKPLHYGTLLGSRACATKAAAAWGT-----GLLCSLLHTANTFS-LPLCQGNVVNQFFCEIP--Q-ILKLAC----S----KS-YLSEFGLIMLSALIFFGCF-------AFILFSYVQIFRAVL-RIPSEQG-R-HKAFSTCL-------PHLVVLSL---------FLSTVMFAYL-KPFSI-SSPSL-------------DL-TVALLYSVIP-----PTLN-PIIYSMRNKEIKHA--------L--------------S----KL--------LPYTLF-------QI---------------------------------------------------------------------------------------
GgORU.424g1FN        ------------------------------------MPNSS-----------S---I---SEFLLLALADT----------RQL-------------QLLH-----------------------FWLLLGIYLAALLGNGLIS----TAVACDHRL-HTPMYFFLLNLALLDLGCISTTLPKAM-ANALWHTR-HIS------YAGCAAQVFLFAFLQSAEYSLLTIMSYDRYVAICKPLHYGTLLGNRACATMAAAAWGT-----GVLASVLHTANTFS-LPLCQGNAVDQFFCEIP--R-ILKLSC----S----QS-YLREVGLIVFSVLVLFGCF-------VFILFSYVQIFRAVL-RMPSEQG-R-HKAFSTCL-------PHLAVLSL---------FLSTVVFADL-KPFSI-SSPSL-------------NL-LVSFLYSVVP-----PTLN-PIIYSMRNKEIRHA--------L--------------S----EV--------FQYTLF-------QR-------------------------------Q-------------------------------------------------------
GgORU.184g1FN        ------------------------------------MPNSS-----------S---I---SEFLLLALADT----------RQL-------------QLLH-----------------------FWLLLGIYLAALLGNGLIS----TAVACDHRL-HTPMYFFLLNLALLDLGCISTTLPKAM-ANALWHTR-HIS------YAGCAAQLFLFAFLLSAEYSLLTIMAYDRYMAICKPLHYGTLLGNRACATMAAAAWGS-----GLLYSLLHTANTFS-LPLCQGNAVDQFFCEIP--Q-ILKLSC----S----ES-YLSEFGLIMLSALIFFGCF-------AFILFSYVQILRAVL-RMPSEQG-R-HKAFSTCL-------PHLAVVSL---------FLSTVVFAYL-KPFSI-SSPFL-------------DL-TVALLYSVIP-----PTLN-PIIYSMRNKEIKHA--------L--------------S----KV--------LQCARF-------QL-------------------------------Q-------------------------------------------------------
GgORU.205g1FN        ------------------------------------MSNSS-----------S---I---SEFLLLALADT----------RQL-------------QLLH-----------------------FWLLLGIYLAALLGNGLIS----TAVACDHRL-HTPMYFFLLNLALLDLGCISTTLPKAM-ANALWHTR-AIS------YAGCAAQVFLFVFLLSAEYSLLTIMSYDRYVAICKPLHYGTLLGSRACATMAAAAWGT-----GLLYSMLHTANTFS-LPLCQGNAVDQFFCEIP--H-MLKLSC----S----KS-YLKEFGLIVISALVLFGCF-------AFILFSYVQIFRAVL-RMPSEQG-R-HKAFSTCL-------PHLAVVSL---------FLSTVVFAHL-KPFSI-SSPPL-------------DL-VVSFLYSVVP-----PTLN-PIIYSMRNQDIKHA--------L--------------S----KV--------LQYALF-------QL-------------------------------Q-------------------------------------------------------
GgORU.281g1FN        ------------------------------------MPNSS-----------S---I---SEFLLLALADT----------RQL-------------QLLH-----------------------FWLLLGIYLAALLGNGLIS----TAVACDHRL-HTPMYFFLLNLALLDLGCISTTLPKAM-ANALWRTR-HIS------YTGCAAQVFFYLFLFSAEYCILTIMSYDRYVAICKPLHYGTLLGSRACATMAAAAWGS-----GLLYSLLHTANTFS-LPLCQGNAVNQFFCEIP--Q-ILKLSC----S----KS-YLREVGLSVISALVLLGCF-------AFILFSYVQIFRAVL-RMPSEQG-R-HKAFSTCL-------PHLAVVSL---------FLSTVVFAHL-KPFSI-SSPSL-------------DL-VVALLYSVVP-----PTLN-PIIYSMRNPDIKLA--------L--------------R----KV--------LQYALL-------QL-------------------------------Q-------------------------------------------------------
GgORU.354g1FN        ------------------------------------MPNSS-----------S---I---SEFLLLALADT----------RQL-------------QLLH-----------------------FWLLLGIYLAALLSNGLIS----TAVACDHRL-HTPMYFFLLNLALLDLGCISTTLPKAM-ANALWHTR-AIS------YAGCAAQVFFYMFLFSAEYCILTIMSYDRYVAICKPLHYGTLLGSRACATMAAAAWGT-----GVLNSLLHTANTFS-WPLCQGNAVDQFFCEIP--H-ILKLAC----S----EY-YLREVGLNVISALVLFGCF-------AFILFSYVQIFRAVL-RMPSEQG-R-NKAFSTCL-------PHLAVVSL---------FLSTVMFAHL-KPFSI-SLPSL-------------DL-VVALLYSVVP-----PTLN-PIIYSMRNQDIKHA--------L--------------S----KM--------LQYALL-------QL-------------------------------Q-------------------------------------------------------
GgORU.286g1FN        ------------------------------------MPNSS-----------S---I---SEFLLLALADT----------RQL-------------QLLH-----------------------FWLLLGIYLAALLGNGLIS----TAVACDHRL-HTPMYFFLLNLALLDLGCISTTLPKAM-ANALWHTR-HIS------YAGCAAQVFFLLFLFGAEYSLLTIMSYDRYVAICKPLHYGTLLGSRACATMAAAACGT-----GVLNSLLHTANTFS-LPLCQGNAVDQFFCEIP--H-ILKLAC----S----EY-YLREVGLNVISALVLFGCF-------AFILFSYVQIFRAVL-RMPSEQG-R-HKAFSTCL-------PHLAVLSL---------FLSTVVFAYL-KPFSI-SSSFL-------------DV-VVAFLYSVVP-----PTLN-PIIYSMRNQDIKHA--------L--------------S----KV--------LQCALF-------QL-------------------------------Q-------------------------------------------------------
GgORU.300g1FN        ------------------------------------MPNSS-----------S---I---SEFLLLALADT----------RQL-------------QLLH-----------------------FWLLLGIYLAALLGNGLIS----TAVACDHRL-HTPMYFFLLNLALLDLGCISTTLPKAM-ANALWHTR-HIS------YVGCAAQVFLFLFFFGSEYCILTIMSYDRYVAICKPLHYGTLLGSRACARMAAAAWGT-----GLLTSLLHTANTFS-VPLCQGNAVDQFFCEIP--Q-ILKLSC----S----KS-YLREVGLLVFSVCLSSVFF-------VFIVVSYVQIFRAVL-RMPSEQG-R-HKAFSTCL-------PHLAVLFL---------FLSTVMFAYL-KPFSI-SSPFL-------------DL-TAALLYSVVP-----PTLN-PIIYSMRNKEIKHA--------L--------------S----KV--------LPYALF-------RI-------------------------------Q-------------------------------------------------------
GgORU.457g1FN        ------------------------------------MANSS-----------S---I---SEFLLLALADT----------RQL-------------QLLH-----------------------FWLLLGIYLAALLGNGLIS----TAVACDHRL-HTPMYFFLLNLALLDLGCISTTLPKAM-ANALWGTR-AIS------YAGCAAQVFFFLFLFGAEYCILTIMSYDRYAAIYKPLHYGTLLDSRACATMAAAAWGT-----GVLNSLLHTASTFS-LPLCQGNAVDQFFCEIP--H-ILKLSC----S----ES-YLREVGLLLFSVCLASVFF-------VFIVVSYVQIFRAVL-RMPSEQG-R-HKAFSTCL-------PHLAVVSL---------FLSTVMFTYL-KPFSV-SSPFL-------------DV-AAALLYSVIP-----PTLN-PIIYSMRNKEIKHA--------L--------------S----KV--------LQYALF-------WI-------------------------------Q-------------------------------------------------------
GgORU.528g1FN        ------------------------------------MPNSS-----------S---I---SEFLLLALADT----------RQL-------------QLLH-----------------------FWLLLGIYLAALLGNGLIS----TAVACDHRL-HTPMYFFLLNLALLDLACISTTLPKAM-ANALWHTR-DIS------YAGCAAQVFFFLFFISAEYSLLTIMSYDRYVAICKPLHYGTLLGSRACATMAAAAWGS-----GLLCSLLHTASTFS-LPFCQGNAVDQFFCEIP--Q-ILRLSC----S----ESDNRRETGFIALSVLAVFGCF-------VFILFSYVQIFRAVL-RMPSEQG-R-HKAFSTCL-------PHLVVLSL---------FLSTVFFAYL-KPFSI-SSPSL-------------DL-TVALLYSVVP-----PALN-PLIYSMRNQEIKHA--------L--------------S----IV--------LQYALF-------QI-------------------------------Q-------------------------------------------------------
GgORU.674g1FN        ------------------------------------MANSS-----------S---I---SEFLLLALADT----------RQL-------------QLLH-----------------------FWLLLGIYLAALLGNGLIS----TAVACDHRL-HTPMYFFLLNLALLDLGCISTTLPKAM-ANALWHTR-DIS------YAGCAAQVFFFLFFISAEYSILTIMSYDRYVAICKPLHYGTLLGSRACATMAAAAWGI-----GLLCSLLHTASTFS-LPFCQGNAVDQFFCEIP--Q-ILRLSC----S----ESDNRRETGFIALSVLAVFGCF-------VFILFSYVQIFRAVL-RMPSEQG-R-HKAFSTCL-------PHLVVLSL---------FLSTVFFAYL-KPFSI-SSPSL-------------DL-TVALLYSVVP-----PALN-PLIYSMRNQEIKHA--------L--------------S----IV--------LQYALF-------QI-------------------------------Q-------------------------------------------------------
GgORU.446g1FN        ------------------------------------MPNSS-----------S---I---SEFLLLALADT----------RQL-------------QLLH-----------------------FWLLLGIYLAALLGNGLIS----TAVACDHRL-HTPMYFFLLNLALLDLGCISTTLPKAM-ANALWHTR-AIS------YAGCAAQVFFLLFLFGAEYSFLIVMSYDRYVAICKPLHYGTLLGSRACATMAAAAWGT-----GALYALLHTATAFS-VPLCQGNAVDQFFCEIA--Q-ILKLSC----S----KSDYLREVGIIYFSLFLICGCF-------VFIVVSYVQIFRAVL-RMPSEQG-R-HKAFSMCL-------PHLAVVSL---------FVSTGFFAYV-KPPSI-SSAFI-------------DL-TVALLYSVVP-----PTLN-PIIYSMRNKELKHA--------L--------------R----IL--------LQYVHY-------ST-------------------------------FNK--------------------VPIFLT---------------------------
GgORU.466g1FN        ------------------------------------MPNSS-----------S---I---SEFLLLALADT----------RQL-------------QLLH-----------------------FWLLLGIYLAALLGNGLIS----TAVACDHRL-HTPMYFFLLNLALLDLGCISTTLPKAM-ANALWHTR-HIS------YAGCAAQIVFFVFFLSAEYCILTIMSYDRYVAICKPLHYGTLLGSRACATMAAAAWGT-----GLLNAVLQTANTFS-LPLCQGNAVDQFFCEIP--Q-ILKLSC----S----DA-YFREVGLIVLSVLAMFGCF-------VFIVVSYVQIFRAVL-RMPSEQG-R-HKAFSTCL-------PHLAVVSL---------FASTVLVAYL-KPRSI-SSPFL-------------GL-TVALLYSVVP-----PTLN-PIIYSVRNKEIKHA--------L--------------R----KL--------LQCALF-------LL-------------------------------Q-------------------------------------------------------
GgORU.7g1FN          ------------------------------------MPNSS-----------S---I---SEFLLLALADT----------RQL-------------QLLH-----------------------FWLLLGIYLAALLGNGLIS----TAVACDHRL-HTPMYFFLLNLALLDLGCISTTLPKAM-ANALWHTR-AIS------YAGCAAQIVFFVFFLSAEYCILTIMSYDRYVAICKPLHYGTLLGSRACATMAAAAWGT-----GLLNAVLQTANTFS-LPLCQGNAVDQFFCEIP--Q-IIKLSC----S----DA-YFREVGLIVLSVLAMFGCF-------VFIVLSYVQIFRAVL-RMPSEQG-R-HKTFSTCL-------PHLAVVSL---------FVSTVLFAYL-KPRSI-SSPFL-------------GL-TVALLYSVVP-----PTLN-PIIYSVRNKEIKHA--------F--------------G----KK--------LQCALF-------QL-------------------------------Q-------------------------------------------------------
GgORU.201g1FN        ------------------------------------MPNSS-----------S---I---SEFLLLALADT----------RQL-------------QLLH-----------------------FWLLLGIYLAALLGNGLIS----TAVACDHRL-HTPMYFFLLNLALLDLGCISTTLPKAM-ANALWHTR-HIS------YAGCAAQVFFYDFFISAEYSILTIMSYDRYVAICKPLHYGTMLGGTACATMAAAAWGT-----GLLFLLLHTANTFS-LPLCQGNAVDQFFCEIP--H-ILKLSC----S----DA-YLREVGLIVAFFHVLFGCF-------VFIVVSYVQIFRAVL-RMPSEQG-R-HKAFSTCL-------PHLAVVSL---------FVSTTTFAYL-KPPSI-SSPSL-------------NL-LVSVLYSVVP-----PALN-PLIYSMRNQELKGA--------L--------------W----KI--------LQHTLF-------HY-------------------------------QKD--------------------VHHALKTT-ENLGKA------------------
GgORU.417g1FN        ------------------------------------MPNSS-----------S---I---SEFLLLALADT----------RQL-------------QLLH-----------------------FWLLLGIYLAALLGNGLIS----TAVACDHRL-HTPMYFFLLNLALLDLGCISTTLPKAM-ANALWHTR-AIS------YAGCAAQVFFFLFFFSAEYSILTIMSYDRYVAICKPLHYGTLLGSRACATMAAAAWGT-----GLLYSLLHTANTFS-LPLCQGNAVDQFFCEIP--H-ILKLAC----S----ES-YLREAGFIMPGVFVLFGCF-------AFILFSYVQIFRAVL-RMPSEQG-R-HKAFSTCL-------PHLTVLSL---------FVSMGFFAYM-KPPSI-SSPSL-------------DL-VVSFLYSVVP-----PAVN-PLIYSMRNQELKGA--------L--------------R----KI--------LQYTLF-------RQ-------------------------------QKN--------------------VHHALKTT-KKLGKA------------------
GgORU.573g1FN        ------------------------------------MPNSS-----------S---I---SEFLLLALADT----------RQL-------------QLLH-----------------------FWLLLGIYLAALLGNGLIS----TAVACDHHL-HTPMYFFLLNLALLDLGCISTTLPKAM-ANALWHTR-HIS------YAGCAAQVVFFLFFISAEYSILTIMSYDRYVAICKPLHYGTLLGSRACATMAAAAWGT-----GLLYSLLHTANTFS-LPLCQCNAVDQFFCEIP--Q-ILKLSC----S----DA-FLREVGLIMAGVLVSFGCF-------AYILFSYVQIFRAVL-MMPSEQG-R-HKAFSTCL-------PHLAVTSL---------FVSTAMFAYL-KPPSI-SSPSL-------------DL-VVSFLYTVVP-----PAVN-PLIYSMRNQELKGA--------L--------------R----KI--------LQHTLF-------HY-------------------------------QKD--------------------VHHALKTT-KHLGKA------------------
GgORU.611g1FN        ------------------------------------MPNSS-----------S---I---SEFLLLALADT----------RQL-------------QLLH-----------------------FWLLLGIYLAALLGNGLIS----TAVACDHRL-HTPMYFFLLNLALLDLGCISTTLPKAM-ANALWHTR-HIS------YTGCAAQVFFFDFFISSEYSLLTIMSYDRYVAICKPLHYGTLLGSRACATMAAAAWAT-----GVLNSLLHTANTFS-IPLCQGNAVNQFFCEIP--H-ILKLSC----S----DA-YLREVGLIMAGVLVFFGCF-------AFILFFYVQIFRAVL-RMPSEQG-R-HKAFSTCL-------PHLAVLSL---------LVSTAIFAYL-KPPSI-SSPSL-------------DL-VVSFLYSVMP-----PALN-PLIYGMRNQELKGA--------L--------------R----KI--------LQHTLF-------HY-------------------------------QKD--------------------VHHALKTT-KHLGKA------------------
GgORU.197g1FN        ------------------------------------MPNSS-----------S---I---SEFLLLALADT----------RQL-------------QLLH-----------------------FWLLLGIYLAALLGNGLIS----TAVACDHRL-HTPMYFFLLNLALLDLGCISTTLPKAM-TNALWHTR-AIS------YAGCAAQVFFFVFLISAEYSLLTIMSYDRYVAICKPLHYGTLLGSRACATMAAAAWGS-----GVLNSLLHTANTFS-LPLCQGNAVDQFFCEIP--Q-ILKLSC----S----QF-YLKEISLLVFSISLASGCF-------VFILFSYVQIFRAVL-RMPSEQG-Q-HKAFSTCL-------PHLAVLSL---------FVSTATFAYL-KSPSL-SSQSL-------------DL-VVTVLYTVVP-----PVMN-PIIYSMRNQEIKQA--------L--------------R----TL--------FGHTLL-------RH-------------------------------Q-------------------------------------------------------
GgORU.206g1FN        ------------------------------------MPNSS-----------S---I---SEFLLLALADT----------RQL-------------QLLH-----------------------FWLLLGIYLAALLGNGLIS----TAVACDHRL-HTPMYFFLLNLALLDLACISTTLPKAM-ANALWHTR-HIS------YAGCAAQVFFFFFLFGAEYCILTIMSYDRYVAICKPLHYGTLLGSRACATMAAAAWGA-----GVLNSLLHTASTFS-LPLCQGNAVHQFFCEIP--Q-ILKLSC----S----QS-YLKEISLFVFSISLASGCF-------VFILFSYVQIFRAVL-RMPSEQG-R-HKAFSTCL-------PHLAVVSF---------SLSTATFAYL-KPPSL-SSPSL-------------DL-VVAVLYTVVP-----PVMN-PVIYSMRNQEIKQA--------L--------------R----TL--------FGDTLL-------RH-------------------------------H-------------------------------------------------------
GgORU.395g1FN        ------------------------------------MPNSS-----------S---I---SEFLLLALADT----------RQL-------------QLLH-----------------------FWLLLGIYLAALLGNGLIS----TAVACDHRL-HTPMYFFLLNLALLDLGCISTTLPKAM-TNALWHTR-AIS------YAGCTAQVFFFFFLFGAEYCILTIMSYDRYVAICKPLHYGTLLGSRACATMAAAAWGT-----GVLNSLLHTANTFS-LPLCQGNAVHQFFCEIP--Q-ILKLSC----S----QS-YLKEISLFVFSISLASGCF-------VFILFSYVQIFRAVL-RMPSEQG-R-HKAFSTCL-------PHLAVLSF---------SLSTATFAYL-KPPSL-SSPSL-------------DL-VVAVLYTVVP-----PVMN-PIIYSMRNQEIKQA--------L--------------R----TL--------FGDTLL-------RH-------------------------------H-------------------------------------------------------
GgORU.336g1FN        ------------------------------------MPNSS-----------S---I---SEFLLLVLADT----------RQL-------------QLLH-----------------------FWLLLGIYLAALLGNGLIS----TAVACDHRL-HTPMYFFLLNLALLDLGCISTTLPKAM-ANALWHTR-HIS------YAGCAAQVFFFLFFFSAEYFLLTIMSYDRYVAICKPLHYGTLLGSRACATMAAAAWGA-----GLLNSLLHTANTFS-LPLCQGNAVDQFFCEIP--Q-ILKLSC----S----QS-YLKEISLLVFSISLASGCF-------VFILFSYLQVFRAVL-RMPSEHG-R-HKAFSTCL-------PHLAVVSL---------FVSTATFAYL-KPPSL-SSPSL-------------DL-VVAVLYTVVP-----PVMN-PIIYSMRNQEIKQA--------L--------------R----TL--------MADTLL-------RH-------------------------------H-------------------------------------------------------
GgORU.52g1FN         ------------------------------------MPNSS-----------S---I---SEFLLLALADT----------RQL-------------QLLH-----------------------FWLLLGIYLAALLGNGLIS----TAVACDHRL-HTPMYFFLLNLALLDLGCISTTLPKAM-ANALWHTR-HIS------YAGCATQVFFFLFLFSAEYSLLTIMSYDRYVAICKPLHYGTLLGSRACATMAAAAWGA-----GVLNSVLHTANTFS-LPLCQGNAVDQFFCEIP--Q-ILKLSC----S----QF-YLKEISLLVFSISLASGCF-------IFILFSYVHVFRAVL-RMPSEQG-R-HKAFSTCL-------PHLAVVSL---------FVSTATFANL-KPPSL-SSPSL-------------DL-VVAVLYTVVP-----PLMN-PIIYSMRNQEIKQA--------L--------------R----TL--------FGDKLL-------RH-------------------------------H-------------------------------------------------------
GgORU.39g1FN         ------------------------------------MPNSS-----------S---I---SEFLLLALADT----------RQL-------------QLLH-----------------------FWLLLGIYLAALLGNGLIS----TAVACDHRL-HTPMYFFLLNLALLDLGCISTTLPKAM-ANALWGTR-HIS------YAGCATQVFFFLFLFSTEYYLLTIMSYDRYVAICKPLHYGTLLGSRACATMAAAAWGI-----GFFNSLLHTANTFS-LPLCHGNAVDQFFCEIP--Q-ILKLSF----S----QS-YLKEISLLVFSITLVSGCF-------AFILFSYVQIFRAVL-RMPSVQG-R-HKAFSTCL-------PHLAVLSL---------FVSTATFAYL-KPPSL-SSPSL-------------DL-VVAVLYTVVP-----PVMN-PVIYSMRNHEIKQA--------L--------------R----TL--------FGDTLL-------WH-------------------------------H-------------------------------------------------------
GgORU.91g1FN         ------------------------------------MPNSS-----------S---I---SEFLLLALADT----------RQL-------------QLLH-----------------------FWLLLGIYLAALLGNGLIS----TAVACDHRL-HTPMYFFLLNLALLDLGCISTTLPKAM-ANALWHTR-AIS------YAGCAAQVFFFVFFLSAEYSLLTVMSYDRYVAICKPLHYGTLLGSRACATMAAAAWGT-----GLLNSLLHTANTFS-LPLCQGNAVDQFFCEIP--Q-ILKLSC----S----DA-YLREIWLLGVSASLVSACF-------VFIVVSYVQIFRAVL-RTPSEQG-R-HKAFSTCL-------PHLAVVSL---------FVSTATFAYL-KPPSL-SSPSL-------------DL-VVAVLYTVVP-----PVMN-PIIYSMRNQEIKQA--------L--------------R----TL--------FGDALL-------RH-------------------------------H-------------------------------------------------------
GgORU.518g1FN        ------------------------------------MPNSS-----------S---I---SEFLLLALADT----------RQL-------------QLLH-----------------------FWLLLGIYLAALLGNGLIS----TAVACDHRL-HTPMYFFLLNLALLDLGCISTTLPKAM-ANALWHTR-HIS------YAGCAAQIFFFLFFLAAEYCILTIMSYDRYVAICKPLHYGTLLGSRACATMAAAAWGT-----GFLNSLLHTTNTFS-LPLCRGNAVDQFFCEIP--Q-ILKLSC----S----KS-YLREVGLTVINALLFFGCF-------AFILFSYVQILRAVL-RIPSEQG-R-LKAFSTCL-------PHLAVVSL---------FVSTATFAYL-KSPSL-SSPSL-------------DL-VVAVLYTVVP-----PVMN-PIIYSMRNQEIKQA--------L--------------R----TL--------FGDILL-------QH-------------------------------Q-------------------------------------------------------
GgORU.712g1FN        ------------------------------------MPNSS-----------S---I---SEFLLLALADT----------RQL-------------QLLH-----------------------FWLLLGIYLAALLGNGLIS----TAVACDHRL-HTPMYFFLLNLALLDLGCISTTLPKAM-ANALWGTR-DIS------YAGCAAQVFFLVFFISAEYSLLTVMSYDRYVAICKPLHYGTLLGSRACATMAAAAWGS-----GLLHSLLHTANTFS-LPLCQGNAVDQFFCEIP--Q-ILKLSC----S----KS-YLREVGLTVINALLFFGCF-------AFILFSYVQIFRALL-RIPSEQG-R-HKAFSTCL-------PHLAVVSL---------FVSTATFAYL-KPPSL-SSPSL-------------DL-VVAVLYTVVP-----LVMN-PIIYSMRNQEIKQA--------L--------------T----TL--------FADTLL-------RH-------------------------------H-------------------------------------------------------
GgORU.349g1FN        ------------------------------------MPNSS-----------S---I---SEFLLLALADT----------RQL-------------QLLH-----------------------FWLLLGIYLAALLGNGLIS----TAVACDHRL-HTPMYFFLLNLALLDLGCISTTLPKAM-ANALWHTR-HIS------YAGCAAQVFFFSFLFSAEYSLLTVMSYDRYVAICKPLHYGTLLGSRACATMAAAAWGY-----GILNSLLHTANTFS-LPLCQGNAVDQFFCEIP--Q-ILKLSC----S----ES-YLREVGLTVINALLFFGCF-------AFIFFSYVQIFRAVL-RIPSEQG-R-HKAFSTCL-------PHLAVVSL---------FVSTAMFAYL-KPHSI-SSPSL-------------DL-VLSVLYSVVP-----PAVN-PLIYSMRSQELKDA--------L--------------G----KV--------RQYTLF-------LH-------------------------------QKD--------------------VQHTLRTT-KI----------------------
GgORU.405g1FN        ------------------------------------MPNSS-----------S---I---SEFLLLALADT----------RQL-------------QLLH-----------------------FWLLLGIYLAALLGNGLIS----TAVACDHRL-HTPMYFFLLNLALLDLGCISTTLPKAM-ANALWHTR-DIS------YAGCAAQVFFFSFLFSAEYCILTLMSYDRYVAICKPLHYGTLLGSRACATMAAAAWGY-----GILNSLLHTANTFS-LPLCQGNAVDHFFCEIP--P-ILKLSC----S----KS-YLREFGLIMAGGLVFFGCF-------LFIVVSYVQIFRAVL-RIPSEQG-R-HKAFSTCL-------PHLAVVSL---------FVSTAMFAYL-KPHSI-SSPSL-------------DL-VVSVLYSVVP-----PAVN-PLIYSMRSQELKDA--------L--------------G----KV--------RQYTLF-------LH-------------------------------QKD--------------------VQHTLRTT-KI----------------------
GgORU.495g1FN        ------------------------------------MPNSS-----------S---I---SEFLLLALADT----------RQL-------------QLLH-----------------------FWLLLGIYLAALLGNGLIS----TAVACDHRL-HTPMYFFLLNLALLDLGCISTTLPKAM-ANALWHTR-AIS------YAGCATQLFFFLFLFGAEYSLLTIMAYDRYVAICKPLHYGTLLGSRTCATMAAAAWGS-----GVLHAVLHTASTFS-LPLCQGNAVDQFFCEIP--H-ILKLSC----S----GS-YLREFGLVIFSILIFFGCF-------VFILLTYVQIFRAVL-RIPSEQG-R-HKAFSTCL-------PHLSVVSL---------FVTTCMCAYL-KPPSI-SSPSL-------------DL-VVTVVYTVVP-----PVMN-PIIYSMRNQEIKDA--------L--------------R----KL--------FGDRLL-------QY-------------------------------E-------------------------------------------------------
GgORU.514g1FN        ------------------------------------MPNSS-----------S---I---SEFLLLALADT----------RQL-------------QLLH-----------------------FWLLLGIYLAALLGNGLIS----TAVACDHRL-HTPMYFFLLNLALLDLGCISTTLPKAM-ANALWDTR-HIS------YAGCAAQVFFFFFLFSAEYSLLTIMSYDRYVAICKPLHYGTLLGSRACATMAAAAWGT-----GLLYSLLHTANTFS-LPLCQGNAVEQFFCEIP--H-ILKLSC----S----RS-YLREFGLLAFSALLFFACF-------VSIVVSYVQIFRAVL-RMPSEQG-R-HKAFSTCL-------PHLAVLSL---------FVSTSTPAYL-NPRSI-SSASL-------------DL-LMAVLYTVVP-----PVMN-PVIYSMRNQEIKQA--------L--------------R----KL--------FGHILL-------RH-------------------------------Q-------------------------------------------------------
GgORU.604g1FN        ------------------------------------MPNSS-----------S---I---SEFLLLALADT----------RQL-------------QLLH-----------------------FWLLLGIYLAALLGNGLIS----TAVACDHRL-HTPMYFFLLNLALLDLGCISTTLPKAM-ANALWHTR-AIS------YAGCAAQIYFFFFLFSAEYSLLTIMSYDRYAAICKPLHYGTLLGSRACATMAAAAWGT-----GLLNAVLQTANTFS-LPLCQGNAVDQFFCEIP--H-ILKLSC----S----KS-YLREVGLLLFIVCLASVFF-------VFIVVSYAQIFRAVL-RMPSEQR-R-HKAFSTCL-------PHLAVVCL---------FLSTGFFVYM-KPPSL-SSPFL-------------DL-TVALLYSVVP-----PTLN-PIIYSMRNKEIKHA--------L--------------N----KL--------LQCALF-------QF-------------------------------H-------------------------------------------------------
GgORU.291g1FN        ------------------------------------MPNSS-----------S---I---SEFLLLALADT----------RQL-------------QLLH-----------------------FWLLLGIYLAALLGNGLIS----TAVACDHRL-HTPMDFFLLNLALLDLGCISTTLPKAM-ANALWHTR-AIS------YAGCAAQVFFFVFFLSAEYCLLTMMSYDRYVAICKPLHYGTLLGSRACATMAAAAWGI-----GFFNSLLHTASTFS-LPLCQGNAVDQFFCEIP--Q-ILKLSC----SK-SFKS-YLREVGFLLFSVCLALVFF-------VFIVLSYVQIFRAVL-RMPSEQG-R-HKAFSTCL-------PHLAVVSL---------FLSTGSFAQM-KPFSN-SSPFL-------------DL-MVSFLYSVLP-----PTLN-PIIYSMRNKEIKHA--------L--------------S----KV--------LQNVHY-------SS-------------------------------FNKV-------------------RICLT----------------------------
GgORU.711g1FN        ------------------------------------MPNSS-----------S---I---SEFLLLALADT----------RQL-------------QLLH-----------------------FWLLLGIYLAALLGNGLIS----TAVACDHRL-HTPMYFFLLNLALLDLGCISTTLPKAM-ANALWGTR-AIS------YAGCAAQVFFFVFFLSAEYSLLTMMSYDRYVAICKPLHYGTLMDSRACATMAAAAWGA-----GLINSLLHTANTFS-LPLCQGNAVDQFFCEIP--H-ILKLSC----SK-SFKS-YLREVGFLLFSVCLALVVF-------VFIVVSYVQIFRAVL-RMPSEQG-R-HKAFSTCL-------PHLAVVSL---------FLSTGSFAQM-KPFSN-SSPFL-------------DL-MVSFLYSVLP-----PTLN-PIIYSMRNKEIKHA--------L--------------S----KV--------LQNVHY-------SS-------------------------------FNKM-------------------HICLT----------------------------
GgORU.520g1FN        ------------------------------------MPNSS-----------S---I---SEFLLLALADT----------RQL-------------QLLH-----------------------FWLLLGIYLAALLGNGLIS----TAVACDHRL-HTPMYFFLLNLALLDLGCISTTLPKAM-ANALWHTR-HIS------YTGCAAQVFFFVFFLSAEYCLLTMMSYDRYVAICKPLHYGTLLGSRACATMAAAAWGN-----GILNSLLHTANTFS-LPLCQGNAVDQFFCEIP--Q-ILKLSC----SK-SFKA-HLREVGFLLFSVCLALVFF-------VLIVVSYVQIFRAVL-RMPSEQG-R-HKAFSTCL-------PHLAVVSL---------FLSTGSFAQM-KPFSI-SSPFL-------------DL-MVSFLYSVLP-----SMLN-PIIYSMRNKEVKHA--------L--------------S----KV--------LQNVHY-------FS-------------------------------FNKV-------------------RICLT----------------------------
GgORU.309g1FN        ------------------------------------MPNRS-----------S---I---SEFLLLALADT----------RQL-------------QLLH-----------------------FWLLLGIYLAALLGNGLIS----TAVACDHRL-HTPMYFFLLNLALLDLGCISTTLPKAM-ANALWHTR-AIS------YAGCAAQVFFFSFLFSAEYCILTVMSYDRYVAICKPLHYGTLLGSRACATMAAAAWGT-----GFFNSLLHTASTFS-LPLCQGNAVDQFFCEIP--H-ILKLSC----SK-SFKS-YLREVGFLLFSVCLALVFF-------VFIVVSYVQIFRAVL-RMPSEQG-R-HKAFSTCL-------PHLAVVSL---------FLCTGSFAQM-KTFSN-SSPFL-------------DL-MVSFLYSVLP-----PNQR-PIIYSMRNK-------------------------------------------------------------------------------------------------------------------------------------------------
GgORU.403g1FN        ------------------------------------MPNSS-----------S---I---SEFLLLALADT----------RQL-------------QLLH-----------------------FWLLLGIYLAALLGNGLIS----TAVACDHRL-HTPMYFFLLNLALLDLGCISTTLSKAM-ANALWDTR-AIS------YAGCAAQVFFFAFFISAEYSLLTITSYDRYVAICKPLHYGTLLDSRACATMVAAAWGS-----GLLHSLLHTASTFS-LPLCQGNAVGQFFCEIP--H-ILKLSC----S----DA-YLREIWLLVITAFVLLGCF-------AFILFSYVQIFRAVL-RMPSDQG-R-HKAFSMCL-------PHLAVVSL---------FLSTVVFAYL-KPFSI-SSSFL-------------DL-VVAFLYSVVP-----PTLN-PIIYSMRNQDIKHA--------V--------------S----KV--------LQCARF-------QL-------------------------------Q-------------------------------------------------------
GgORE.5g1FN          ------------------------------------MPNSS-----------S---I---SEFLLLALADT----------RQL-------------QLLH-----------------------FWLLLGIYLAALLGNGLIS----TAVACDHHL-HTPMYFFLLNLSLLDLGCISTTLPKAM-ANALWGTR-AIS------YTGCAAQVFFFLFFISAECCLLTIMSYDRYVAICKPLHYRTLLGSRACATMAAVVWGT-----GLLYSLLHTANTFS-LPLCQGNAVDQFFCEIP--Q-ILKLSF----S----DG-YLREAGLIIAFVLAVFGCF-------AFILFSYVQIFRAVL-RMLFEQG-R-HKAFSTCL-------PHLAVLSL---------LVSTAMFAYL-KPPSI-SSPSL-------------DL-VVSFLYSVMP-----PALN-PLIYGMRNQELKGA--------L--------------R----KI--------LQHTLF-------RH-------------------------------QKY--------------------VHHDLKTT-KNLEKA------------------
GgORU.619g1FN        ------------------------------------MPNSS-----------S---I---SEFLLLALADT----------RQL-------------QLLH-----------------------FWLLLGIYLAALLGNGLIS----TAVACDHRL-HTPMYFFLLNLALLDLGCISTTLPKDM-ANALWHTR-HIS------YAGCAAQVFFFVFFLSAEYSLLTIMSYDRYVAICKPLHYGTLLGSRACATMAAAAWVS-----GLLYSLLHTASIFS-LPLCRGNAVDQFFCEIP--Q-NLKLSC----S----GSEFLRELGLLSTSAFIGIGCF-------VFIVVSYVQIFRAVL-RMPSEQG-R-HKAFSTCL-------PHLVVLSL---------FVSTAMFAYL-KPHSI-SSPPV-------------DL-VVAVLYAVVP-----PVMN-PLIYSMRNKELKVA--------L--------------S----EL--------LNKCVS-------KA------------------------------------------------------MNCSYFSV-RHL---------------------
GgORU.703g1FN        ------------------------------------MANSS-----------S---I---SEFLLLALADT----------RQL-------------QLLH-----------------------FWLLLGIYLAALLGNGLIS----TAVACDHRL-HTPMYFFLLNLALLDLGCISTTLPKAM-ANALWHTR-HIS------YAGCAAQVFFFFFLFSAEYSLLTVMSYDRYVAICKPLHYGTLLGSRACATMAAAAWGT-----GLLYSLMHTASIFS-LPLCRGNAVDQFFCEIP--H-ILKLSC----S----GSEFLRELGLLSTSAFIGIGCF-------VFIVVSYVQIFRAVL-RMPSEQG-R-HKGFSTCL-------PHLVVLSL---------FVSTAMFAYL-KPHSI-SSPPV-------------DL-VVAVLYAVVP-----PVMN-PLIYSMRNKELKVA--------L--------------S----EL--------MNKCVS-------KA------------------------------------------------------MNCSYFSV-CHL---------------------
GgORE.9g1FN          ------------------------------------MPNSS-----------S---I---SEFLLLALADT----------RQL-------------QLLL-----------------------FWLLLGIYLAALLGNGLIS----TAVACDHRL-HTPMYFFLLNLSLLDLACISTTLPKAM-ANALWDTR-HIS------YAGCAAQVFFFLFFIFAEYSLLTVMSYDRYVAICKPLHYGTLLGSRACATMAAAAWGT-----GLLYALLHTATAFS-IPLCQGNVVDQFFCEIA--Q-ILKLSC----S----KSDYIREVGIIYFSLCLICGCF-------VFIVLSYVQIFRAVL-RMPSEQG-R-HKAFSMCL-------PHLAVVSL---------FVSTAMFAYL-KSSSM-SSPSL-------------DL-LVSFLYSVVP-----PAVN-PLIYGLRNQELKAA--------V--------------S----NT--------YFYSI------------------------------------------HK--------------------MHGSLRGVPR-----------------------
GgORU.734g1FN        ------------------------------------MPNSS-----------S---I---SEFLLLALADT----------RQL-------------QLLH-----------------------FWLLLGIYLAALLGNGLIS----TAVACDHRL-HTPMYFFLLNLALLDLGCISTTLPKAM-ANALWHTR-HIS------YAGCAAQVFFFLFFISAEYFLLTVMSYDRYVAICKPLHYGTLLGSRACATMAAAAWGS-----GLLYALLHTAYTFS-LPLRQGNAVDQFFCEIA--Q-ILKLSC----S----KSDYLSEVGIIYFSLCLICGCF-------AFILFSYVQIFRAVL-RMPSEQG-R-HKAFSTCL-------PHLAVVSL---------FVSTAMFAYL-KPPSI-SSPSL-------------DL-LVSFLYSVVP-----PAVN-PLIYGLRNQELKAA--------V--------------S----NT--------YFYSI------------------------------------------RK--------------------MHGSLTGVPR-----------------------
GgORU.11g1FN         ------------------------------------MPNSS-----------S---I---SEFLLLALADT----------RQL-------------QLLH-----------------------FWLLLGIYLAALLGNGLIS----TAVACDHRL-HTPMYFFLLNLALLDLGCISTTLPKAM-ANALWHTR-HIS------YAGCAAQTFLFVFFISAEYSLLTVMSYDRYVAICKPLHYGTLLGSRACATMAAAAWGT-----GALYALLHTATAFS-LRLCQGNAVDQFFCEIA--H-ILKLSC----S----KSDYLREVGIIYFSLCLICGCF-------VFIVVSYVQIFRAVL-RMPSEQG-Q-HKAFSMCL-------PHLAVVSL---------FVSTAMFAYL-KPPSI-SSPSL-------------DL-LVSFLYSVVP-----PAVN-PLLYGLRNQELKAA--------V--------------S----NT--------YIFNI------------------------------------------HK--------------------MHASLTGVSR-----------------------
GgORU.177g1FN        ------------------------------------MPNSS-----------S---I---SEFLLLALADT----------RQL-------------QLLH-----------------------FWLLLGIYLAALLGNGLIS----TAVACDHRL-HTPMYFFLLNLALLDLGCISTTLPKAM-ANALWHTR-HIS------YAGCAAQVFFFLFFLAAEYCILTIMSYDRYVAICMPLHYGTLLGSRACATMAAAAWGT-----GALYALLHTATAFS-VPLCQGNAVDQFFCEIA--Q-ILKLSC----S----KSDYLREVGIIYFSLCLVCGYF-------VFIVVSYMQIFRVVL-RMPSEQG-W-HKAFSTCL-------PHLAVVSL---------FVSTAMFAYL-KPPSI-SSPSL-------------DL-LVSFLYSVVP-----PAVN-PLLYGLRNQELKAA--------V--------------S----KT--------YVFNV------------------------------------------HK--------------------MHGSLTGVSR-----------------------
GgORU.186g1FN        ------------------------------------MLNSS-----------S---I---SEFLLLALADT----------RQL-------------QLLH-----------------------FWLLLGIYLAALLGNGLIS----TAVACDHRL-HTHMYFFLLNLALLDLGCISTTLPKAM-ANALWHTR-DIS------YAGCAAQVFFFVFFISAEYFLLTVMSYDRYVAICKPLHYGTLLGSRACATMAAAAWGT-----GLLYSLLHTATAFS-VPLCQGNLVDQFFCEIA--Q-ILKLSC----S----RSDYLREVGIIYFSLCLICGCF-------VFIVVSYVQIFRAVL-RMPSEQG-Q-HKAFSTCL-------PHLAVVSL---------FLSTAIFAYL-KPPSM-SSPSL-------------DL-LVSFLYSVVP-----PAVN-PLIYGLRNQELKAA--------V--------------S----NT--------YNFNI------------------------------------------HK--------------------MHAGLTGVSR-----------------------
GgORU.202g1FN        ------------------------------------MPNSS-----------S---I---SEFLLLALADT----------RQL-------------QLLH-----------------------FWLLLGIYLAALLGNGLIS----TAVACDHRL-HTPMYFFLLNLALLDLGCISTTLPKAM-ANALWDTR-HIS------YAGCSAQVFFFFFFLSAEYSLLTIMSYDRYVAICKPLHYGTLLGSRACATMAAAAWGT-----GLLYSLLHTATAFS-VPLCQGNLVDQFFCEIA--Q-ILKLSC----S----RSDYLREVGIIYFSLCLICGCF-------VFIVVSYVQIFRAVL-RMPSEQG-R-HKAFSTCL-------PHLAVVSL---------FLSTAMFAYL-KPPSM-SSPSL-------------DL-LVSFLYSVVP-----PAVN-PLIYGLRNQELKAA--------V--------------S----KT--------YIFNS------------------------------------------HN--------------------MHTSLTGVSR-----------------------
GgORU.165g1FN        ------------------------------------MPNSS-----------S---I---SEFLLLALADT----------RQL-------------QLLH-----------------------FWLLLGIYLAALLGNGLIS----TAVACDHRL-HTPMYFFLLNLALLDLGCISTTLPKAM-ANALWHTR-AIS------YAGCAAQVFFFVFFLSTEYSLLTIMSYDRYVAICKPLHYRTLLGSRACATMAAAAWGS-----GLLYSLLHTATAFS-VPLCQGNAVDQFFCEIP--Q-ILKLSC----S----KSDYFREIGIIYFSLCLSFGCF-------VFIVVSYVQIFRAVL-RMPSEQG-R-HKAFSTCL-------PHLAVLSL---------FLSTAMLAYL-KPPSI-SSPSL-------------DL-LVSFLYSVVP-----PAVN-PLIYGLRNQELKAA--------V--------------S----NT--------YNFNI------------------------------------------HK--------------------MHASLTGVSR-----------------------
GgORU.174g1FN        ------------------------------------MPNSS-----------S---I---SEFLLLALAHT----------RQL-------------QLLH-----------------------FWLLLGIYLAALLGNALIS----TAVACDHRL-HTPMYFFLLNLALLDLGCISTTLPKAM-ANALWHTR-AIS------YAGCAAQVFFFVFFISAEYCILTVMSYDRYVAICKPLHYRTLLGSRDCATMAAAAWGA-----GFLYSVLHTASTFS-IPLCQSNVVDQFFCEIP--Q-ILKLSC----S----KSDYFRKIGIIYFSFCLSFGCF-------VFIVVSYVQIFRAVL-RMPSEQG-R-HKAFSTCL-------PHLAVLSL---------FLSTAMLAYL-KPPSI-SSPSL-------------DL-LVSFLYSVVP-----PAVN-PLIYGLRNQELKAA--------V--------------S----NT--------YNFNI------------------------------------------HK--------------------MHASLTGVSRLL---------------------
GgORU.209g1FN        ------------------------------------MPNSS-----------C---I---SEFLLLALADT----------RQL-------------QLLH-----------------------FWLLLGIYLAALLGNGLIS----TAVACDHRL-HTPMYFFLLNLALLDLGCISTTLPKAM-ASALWGTR-DIS------YTGCAAQVFFLLFFFGADYSILTMMSYDRYVAICKPLHYGTLMDSRACSTMAAAAWGT-----GLLYSLLHTTTTFS-MCLCHGNAVDQFFCEIP--Q-ILKLSC----S----KSDYLREVGIIYFSLCLIFGCF-------VFIVMSYVQIFRAVL-RMPSEQG-Q-HKAFSTCL-------PHLAVLSL---------LVSTGFFAYL-KPSSI-SSPSL-------------DL-LVSFLYSVVP-----PAVN-PLIYGLRNQELKAA--------V--------------S----KT--------YFYSI------------------------------------------HK--------------------MHASLTGV-------------------------
GgORU.264g1FN        ------------------------------------MPNSS-----------S---I---SEFLLLALADT----------RQL-------------QLLH-----------------------FWLLLGIYLAALLGNGLIS----TAVACDHRL-HTPMYFFLLNLALLDLACISTTLPKAM-ANALWHTR-AIS------YAGCAAQVFFLLFLLSAETFLLTIMSYDRYVAICKPLHYGTLMDSRACATMAAAAWGA-----GLLYSLLHTATTFS-MCLCHGNAVDQFFCEIA--Q-ILKLSC----S----KSDYLREVGIIYFSLCLIFGCF-------VFIVVSYMQIFRAVL-RMPSEQG-R-HKAFSTCL-------PHLAVLSL---------LVSTGFFAYL-KPSSI-SSPSL-------------DL-LVSFLYSVVP-----PAVN-PLIYGLRNQELKAA--------V--------------S----KT--------YVFNI------------------------------------------HK--------------------MHASLTGVSR-----------------------
GgORU.560g1FN        ------------------------------------MPNSS-----------S---I---SEFLLLALADT----------RQL-------------QLLH-----------------------FWLLLGIYLAALLGNGLIS----TAVACDHRL-HTPMYFFLLNLALLDLGCISTTLPKAM-ANALWHTR-HIS------YAGCAAQVFFLLFLLSAETFLLTIMSYDRYVAICKPLHYGTLMDSRACSTMAAAAWGS-----GLLYSLLHTATTFS-MCLCHGNAVDQFFCEIA--Q-ILKLSC----S----KSDYLREVGIIYFSLCLIFGCF-------VFIVVSYVQIFRAVL-RMPSEQG-Q-HKAFSTCL-------PHLAVLSL---------LVSTGFFAYL-KPSSI-SSPSL-------------DL-LVSFLYSVVP-----PAVN-PLIYGLRNQELKAA--------V--------------S----KT--------YVFNI------------------------------------------HK--------------------MHASLTGVSRLL---------------------
GgORU.166g1FN        ------------------------------------MPNSS-----------S---I---SEFLLLALADT----------RQL-------------QLLH-----------------------FWLLLGIYLAALLGNGLIS----TAVACDHRL-HTPMYFFLLNLALLDLGCISTTLPKAM-ANALWGTR-AIS------YAGCAAQVFFFLFLFSTEYYLLTIMSYDRYVAICKPLHYRTLLGSRACATMAAAAWGS-----GILYSLMHTVSTFS-IPLCQGNVINQFFCEIP--Q-ILKLSC----S----ESDYLSEAGIIDFSLSLIFGCF-------VFIVVSYVQIFRAVL-RMPSEQG-R-HKAFSTCL-------PHIFVVSL---------FVSTLLFACL-KPHSL-SSTSL-------------DL-VVAVLYSVVP-----PIVN-PLIYSMRNQELRDA--------L--------------R----KL-------------------------------------------------------WK--------------------IPSYIRKY-------------------------
GgORU.311g1FN        ------------------------------------MPNSS-----------S---I---SEFLLLALADT----------RQL-------------QLLH-----------------------FWLLLGIYLAALLSNGLIS----TAVACDHRL-HTPMDFFLLNLALLDLGCISTTLPKAM-ANALWHTR-AIS------YAGCAAQVFFLLFLFSAETFLLTIMSYDRYVAICKPLHYGTLMNSRTCATMAAAAWGT-----GVLYSLLHTANTFS-IPLCQGNVVDQFFCEMA--Q-VLKLSC----S----VSDYLSEAGIIDFSLSLVFGCF-------VFIVVSYVQIFAAVL-RIPSEQG-R-HKAFSMCL-------PHMFVVTL---------FVSTLMFAYL-KPSSL-SSPSL-------------DL-VVAVLYSVVP-----PTLN-PLIYSMRNQELRDA--------L--------------R----KL-------------------------------------------------------WE--------------------IPSHIRKYYNSILLNVVFVIP------------
GgORU.387g1FN        ------------------------------------MPNSS-----------S---I---SEFLLLALADT----------RQL-------------QLLH-----------------------FWLLLGIYLAALLGNGLIS----TAVACDHRL-HTPMYFFLLNLALLDLGCISTTLPKAM-ANALWHTR-HIS------YAGCAAQVFFLLFLFSTETFLLTIMSYDRYVAICKPLHYGTLMDIRACATMAAAAWGT-----GVLHSLLHTANTFS-IPLCQGNAVDQFFCEMA--Q-VLKLSC----S----ESDYLSEAGIIDFSLSLIFGCF-------VFIVVSYVQIFRAVL-RMPSEQG-R-HKAFSTCL-------PHIFVVSL---------FVSTLMFAYL-KPSSL-SSPSL-------------DL-VVAVLYSVVP-----PTLN-PLIYSMRNQELRDA--------L--------------R----KL-------------------------------------------------------WE--------------------IPSNIRKY-------------------------
GgORU.426g1FN        ------------------------------------MPNSS-----------S---I---SEFLLLALADT----------RQL-------------QLLH-----------------------FWLLLGIYLAALLGNGLIS----TAVACDHRL-HTPMYFFLLNLALLDLSCISTTLPKAM-ANALWHTR-HIS------YAGCAAQVFFLLFLLSAETFLLTIMSYDRYVAICKPLHYGTLMNSRTCASMAAAAWGT-----GLLYSLLHTANTFS-IPLCQGNAVDQFFCEMA--Q-VLKLSC----S----KSDYLSEAGIIDFSLSLIFGCF-------VFILFSYVQIFRAVL-RMPSEQG-R-HKAFSTCL-------PHMSVVSL---------FVSTGMFAYL-KPPSI-SSPSV-------------DL-VVAVLYSVVP-----PTVN-PLIYSMRNQELRDA--------L--------------R----KL-------------------------------------------------------WE--------------------IRQQYQKI-------------------------
GgORU.195g1FN        ------------------------------------MANSS-----------S---I---SEFLLLALADT----------RQL-------------QLLH-----------------------FWLLLGIYLAALLGNGLIS----TAVACDHRL-HTPMYFFLLNLALLDLGCISTTLPKAM-ANALWHTR-HIS------YAGCAAQVFFLLFFFGAEYSLLTIMSYDRYVAICKPLHYGTLLSSRACATMAAAAWGT-----GLLYSLLHTANTFS-IAFCLSNAVDQFFCEMA--Q-ILKLSC----S----ESDYLRATRIIYFSLCLIFGCF-------VFIVLSYVQIFRAVL-RMPSEQG-Q-HKTFSTCL-------PHLAVVSL---------FVSTVMFSYL-KPPSI-SSRSL-------------DL-LVSSVYSLLP-----PTLN-PLIYSMRNQELKDT--------L--------------R----KL-------------------------------------------------------RI--------------------ISGCIR---------------------------
GgORU.671g1FN        ------------------------------------MPNSS-----------S---I---SEFLLLALADT----------RQL-------------QLLH-----------------------FWLLLGIYLAALLGNGLIS----TAVACDHRL-HTPMYFFLLNLALLDLGCISTTLPKAM-ANALWHTR-HIS------YAGCAAQVFFLLFFFGAEYSLLTIMSYDRYVAICKPLHYGTLLGSRACATMAAAAWGT-----GLLYSLLHTANTFS-IAFCLSNAVDQFFCEMA--Q-ILKLSC----S----ESDYLRATRIIYFSLCLIFGCF-------VFIVLSYVQIFRAVL-RMPSEQG-Q-HKTFSTCL-------PHLAVVSL---------FVSTVMFSYL-KPPSI-SSRSL-------------DL-LVSSVYSLLP-----PTLN-PLIYSMRNQELKDT--------L--------------R----KL-------------------------------------------------------RI--------------------ISGCIR---------------------------
GgORU.390g1FN        ------------------------------------MPNSS-----------S---I---SEFLLLALADT----------RQL-------------QLLH-----------------------FWLLLGIYLAALLGNGLIS----TAVACDHRL-HTPMYFFLLNLALLDLGCISTTLPKAM-ANALWHTR-DIS------YTGCAAQVFFLLFFFDAEYCILTIMSYDRYVAICKPLHYGMLFGSRACATMAAAAWGT-----GLLYSLLHTANTFS-IAFCLSD-VDQYFCEIA--Q-ILKLSC----S----ESDYLRATGIIYFSLSLIFGCF-------VFILFSYVQIFRAVL-RMPSKQG-R-HKAFLMCL-------PHLAVVSL---------FVSTVLFAYL-KPPSI-SSPSL-------------DL-MAAVLYSVVP-----PAVN-PLIYSMRNQEIKSA--------L--------------R----KI--------LQYTLV-------LH-------------------------------QKD--------------------VHHSLRTTKT-----------------------
GgORU.102g1FN        ------------------------------------MPNSS-----------S---I---SEFLLLALADT----------RQL-------------QLLH-----------------------FWLLLGIYLAALLGNGLIS----TAVACDHRL-HTPMYFFLLNLALLDLGCISTTLPKAM-ANIIFDTQ-AIS------YTGCVVQVFLFVFFISAEYFLLTIMAYDRYIAICKPLHYGTLLGSRACATMAAAAWGT-----GLLYSLLHTASTFS-MPLCQGNVVDQFFCEIP--Q-LVKLSC----S----NS-FLKEIFVLVVSASVASGCF-------AFILFSYVQIFRAVL-RMPSEQG-Q-HKTFSTCL-------PHLAVLSL---------FVSTAMFAYL-KPPSI-SSPSL-------------DL-LVAVLYSVVP-----PAVN-PLIYSLRNQEIKDA--------F--------------R----KI--------LLYTLF-------LH-------------------------------QNY--------------------CHHSPKTTT------------------------
GgORU.312g1FN        ------------------------------------MPNSS-----------S---I---SEFLLLALADT----------RQL-------------QLLH-----------------------FWLLLGIYLAALLGNGLIS----TAVACDHRL-HTPMYFFLLNLALLDLGCISTTLPKAM-ANIVFDTQ-AIF------YAGCVAKVFLFVFFISAEYSLLTIMSYDRYVAICMPLHYRTLLGSRACATMAAAAWGA-----GLLYSLLHTANTFS-MPLCQGNVVHQFFCEIP--Q-LVKLSC----S----QS-YLKEIFVLVVSASVASGCF-------AFIVFSYVQVFRAVL-RMPSDQG-R-HKAFSTCL-------PHLAVVSL---------FISTAMFAYL-KPPSI-SSPSL-------------DL-LVAVLYSVVP-----PAVN-PLIYSLRNQEIKDA--------F--------------R----KI--------LQYTLF-------LH-------------------------------QNY--------------------FHHSPKTIMT-----------------------
GgORU.67g1FN         ------------------------------------MPNSS-----------C---I---SEFLLLALADT----------RQL-------------QLLH-----------------------FWLLLGIYLAALLGNGLIS----TAVACDQRL-HTPMYFFLLNLALLDLGCISTTLPKAM-ANIVFDTQ-AIS------YAGCVAQVFLFVFFISAEYSLLTIMSYDRYVAICKPLHYGTLLGSRACATMAAAAWGA-----GLLYSLLHTANTFS-MPLCQGNVVHQFFCEIP--Q-LVKLSC----S----QS-YLKEIFVLVVSASVASGCF-------AFIVFSYVQVFRAVL-RMPSEQG-R-HKAFSTCL-------PHLAVVSL---------FISTAMFAYL-KPPSI-SSPSL-------------DL-LVAVLYSVVP-----PAVN-PLIYSMRNQEIKGA--------L--------------R----KI--------LQYTLF-------LH-------------------------------QNY--------------------FHHSPRTTMT-----------------------
GgORE.7g1FN          ------------------------------------MPNSS-----------S---I---SEFLLLALADT----------RQL-------------QLLH-----------------------FWLLLGIYLAALLGNGLIS----TAVACDHRL-HTPMYFFLLNLALLDLGCISTTLPKAM-ANALWHTR-HIS------YAGCAAQVFFFLFFISAEYFLLTVMSYDCYIAICKPLHYRTLLGSRACATMAAAAWGT-----GVLSSVLHTANTFS-LPLCQGNAVDQFFCEIP--H-ILKLSC----S----DA-YLREVGLIVFSVLVLFVCF-------VFILFSYVRIFRAVL-RMPSEQG-R-HKAFSMCL-------PHLAVLSL---------FLSTVMFAYL-KPFSI-SSPFL-------------DL-TVALLYSVIP-----PTLN-PIIYSMRNKRSSMP--------S--------------A----KCC------HMHYSRY-------NK-------------------------------VHIFRTCL---------PVIVLHILCVFDFLLV-----------------------
GgORU.369g1FN        ------------------------------------MSNSS-----------S---I---SEFLLLALADT----------RQL-------------QLLH-----------------------FWLFLGIYLAALLGNGLII----IGIACNHRL-HTPMYFFLLNLALLDLGCISTTLPKAM-AYALWDTR-DSS------YAGCAAQVFFFLFLFSAEYSLLTVMSYDRYVAICKLLHYETLLGSRACASMAAAAWGC-----GVLNAVLQTANTFS-LPFCRGNAVNQFFCEIP--H-LLKLSC----S----NF-FLRKSGFLLVSAMLTFGCF-------IFIVFSYVQIFRAVL-RMPLKQG-R-HKAFSTCL-------PHLAVVSL---------FLTSDFLAYL-KPPSI-SSPPL-------------DL-AVSFLYSVVP-----PAVN-PLIYSMRNQELKGA--------L--------------R----KM--------MTLTHF-------SC-------------------------------GNR------------------LVFLCK-----------------------------
GgORU.642g1FN        ------------------------------------MSNSS-----------S---I---SEFLLLALADT----------RQL-------------QLLH-----------------------FWLFLGIYLAALLGNGLII----IGIACNHRL-HTPMYFFLLNLALLDLGCISTTLPKAM-AYALWDTR-DIS------YAGCAAQVFFFLFLFSAEYSLLTVMSYDRYVAICKLLHYETLLGSRACASMAAAAWGC-----GVLNAVLQTANTFS-LPFCRGNAVNQFFCEIP--H-LLKLSC----S----NF-FLRKSGFLLVSAMLTFGCF-------IFIVFSYVQIFRAVL-RMPLKQG-R-HKAFSTCL-------PHLAVVSL---------FLTSDFLAYL-KPPSI-SSPPL-------------DL-AVSFLYSVVP-----PAVN-PLIYSMRNQELKGA--------L--------------R----KM--------MTLTHF-------SC-------------------------------GNR------------------LVFLCK-----------------------------
GgORU.474bg1FN       ------------------------------------MSNSS-----------S---I---SEFLLLALADT----------RQL-------------QLLH-----------------------FWLFLGIYLAALLGNGLIS----TAIACDHRL-HTPMYFFLLNLALLDLGCISTTLPKAM-ANALWDTR-DIS------YAGCAAQVFFFLFLFSAEYSLLTVMSYDRYVAICKPLHYETLLGSRACASMAAAAWGS-----GVLNAVLQTANTFS-LPVCRGKAVDLFFCEIP--H-LLKLSC----S----NF-FLRKSGFLLVSAMLTFGCF-------IFTVFSYVQIFRAVL-RMPLKQG-R-HKAFSTCL-------PHLAVVSL---------FLTSDFLAYL-KPPSI-SSPPL-------------DL-AVSFLYSVVP-----PAVN-PLIYSMRNQELKGA--------L--------------R----KM--------MTLTHF-------SC-------------------------------GNR------------------LVFLCK-----------------------------
GgORU.83g1FN         ------------------------------------MLNSS-----------S---I---SEFLLLALADT----------RQL-------------QLLH-----------------------FWLFLGIYLAALLGNGLIS----TAVACDHRL-HTPMDFFLLNLALLDLGCTSTTLPKAM-ANALWDTR-DIS------YAGCAAQVFFFLFLFSAEYSLLTVMSYDRYVAICKPLHYETLLGSRACASMAAAAWGS-----GVLNAVLQTANTFS-LPVCRGKAVDLFFCEIP--H-LLKLSC----S----NF-FLRKSGFLLVSAMLTFGCF-------IFIVFSYVQIFRAVL-RMPLKQG-R-HKAFSTCL-------PHLALVSL---------FLTSDFLAYL-KPPSI-SSPPL-------------DL-AVSFLYSVVP-----PAVN-PLVYSMRNQELKGA--------L--------------R----KM--------MTLTHF-------SC-------------------------------GNR------------------LAFLCK-----------------------------
GgORU.473g1FN        ------------------------------------MPNSS-----------S---I---SEFLLLAFADT----------RQL-------------QLLH-----------------------FWLFLGIYLAALQGNGLII----IGIACDHRL-HTPMYFFLLNLALLDLGCISTTLPKAM-ANALWDTR-DIS------YAGCAAQCFLFVFLMSAEYSLLTVMSYDRYVAICKPLHYETLLGSRACASMAAAAWGS-----GVLNAVLQTANRFS-LPVCRGNAVNQFFCEIP--H-LLKLSC----S----IS-HLREIWATVVGVSLAFGCF-------VFILFSYVQIFRAVL-RMPSEQG-Q-HKAFSTCL-------PHLAVVSL---------FVSAGFFSYL-KPSSI-SFPSL-------------DL-VVAVLYSLVP-----PTLN-PIIYSVRNKDIKCA--------V--------------R----KVTSHVSELSSLYSHF-------LP-------------------------------SLV--------------SFAVIVL--------------------------------
XP_009575211         ------------------------------------MSNSS-----------S---M---NEFLLPAFTDM----------WEL-------------QLLH-----------------------FWLFLGIYLAALMGNGLII----TAIACDQRL-HTPMYFFLLNLSHLDLGAISTILPKAM-ANSLWDTR-AIS------YLGCAAQVFFFLFLIGGEFCLLTVMAYNRFVAICKPLHYRTLLGSRACVHMAAAAWGS-----GFLNAVLPTANTFS-LPICQGNAVDQFFCEIP--Q-ILKLSC----S----DA-YLREAGLVTFSAFLFLGCF-------VFIVLSYVQIFRVVL-KISSEQG-W-HKAFSMGL-------PHLAMVSL---------FISTFMFALL-KPPFI-SSASL-------------DQ-VVALLYTVVP-----PALN-PLIYSMRNKETKEA--------L--------------R----KL--------FEDGLL-------QH-------------------------------R-------------------------------------------------------
KFW04139_14J1        --------------------------------QKQQMSNSS-----------S---M---NEFLLPAFTDM----------WEL-------------QLLH-----------------------FWLFLGIYLAALMGNGLII----TAIACDQRL-HTPMYFFLLNLSHLDLGAISTILPKAM-ANSLWDTR-AIS------YLGCAAQVFFFLFLIGGEFCLLTVMAYNRFVAICKPLHYRTLLGSRACVHMAAAAWGS-----GFLNAVLPTANTFS-LPICQGNAVDQFFCEIP--Q-ILKLSC----S----DA-YLREAGLVTFSAFLFLGCF-------VFIVLSYVQIFRVVL-KISSEQG-W-HKAFSMGL-------PHLAMVSL---------FISTFMFALL-KPPFI-SSASL-------------DQ-VVALLYTVVP-----PALN-PLIYSMRNKETKEA--------L--------------R----KL--------F-----------------------------------------------------------------------------------------------------
TgOR10r.4g1FN        ------------------------------------MSNSS-----------S---I---SHFLLLALADT----------RQL-------------QLLH-----------------------FCLFLGISLAALLGNGLII----SAVACGHHL-HTPMFFFLLHLALSDLGSICTTVPKAM-NNSLWDTS-TIS------YTGCAAQVFLLIFFLGSEYFLLTIMCYDRYVSICKPLHYGTLLGSRACAHMAAAAWAS-----AFLNALLHTASTFS-LPLCHGNALGQFFCEIP--Q-ILKLTC----A----KS-YLRELGLIAVTVSVGFGWF-------VFMVFSYVQIFRAVL-RIPSEQG-R-HKAFSTCL-------PHLAVVSL---------FVSTVIFAYL-KPPSI-SSPSL-------------DL-ALSVLYSVVP-----PALN-PLIYSLRNQELKAA--------V--------------R----RL--------MTGCFQ-------GH---------------------------------------------------------------------------------------
TgORU.197g1FN        ------------------------------------MSNSS-----------S---I---SHFLLLALADT----------RQL-------------QLLH-----------------------FCLFLGISLAALLGNGLII----SAVACGHHL-HMPMFFFLLNLALSDLGSICTTVPKAM-NSLLWDTS-TIS------YTGCAAQVFLLIFFLGSEYFLLTIMCYDRYVSICKPLHYGTLLGSRACAHMAAAAWAS-----AFLYSLLHTANTFS-LSLCHGNSLGQFFCEIP--Q-ILKLSC----A----KS-YLRELGLIAVTVSVGFGCF-------VFIVFSYVQIFRAVL-RIPSEQG-R-HKAFSTCL-------PHLAVVSL---------FVSTVIFAYL-KPPSM-SSPSL-------------DL-ALSVLYSLVP-----PALN-PLIYSLRNQELKAA--------V--------------W----RL--------MTGCFQ-------GH---------------------------------------------------------------------------------------
TgORU.321g1FN        ------------------------------------MSNSS-----------S---I---SHFLLLALADT----------RQL-------------QLLH-----------------------FCLFLGISLAALLGNGLII----SAVACGHHL-HTPMFFFLLNLALSDLGSICTTVPKAM-NSLLWDTR-DIS------YSGCAAQVFLLIFFLGSEYFLLTIMCYDRYVSICKPLHYGTLLGSRACAHMAAAAWAS-----AFLYSLLHTANTFS-LSLCHGNSLGQFFCEIP--Q-ILKLSC----A----KS-YLRELGLIAVTVSVGFGCF-------VFIVFSYVQIFRAVL-RIPSEQG-R-HKAFSTCL-------PHLAVVSL---------FVSTVIFAYL-KPPSM-SSPSL-------------DL-ALSVLYSLVP-----PALN-PLIYSLRNQELKAA--------V--------------W----RL--------MTGCFQ-------GH---------------------------------------------------------------------------------------
TgORU.490g1FN        ------------------------------------MSNSS-----------S---I---SHFLLLALADT----------RQL-------------QLLH-----------------------FCLFLGISLAALLGNGLII----SAVACGHHL-HTPMFFFLLNLALSDLGSICTTVPKAM-HNSLWDTS-TIS------YTGCAAQVFLLIFFLGSEYFLLTIMCYDRYVSICKPLHYGTLLASRACAHMAAAAWAS-----AFLYSLLHTANTFS-LPLCHGNSLGQFFCEIP--Q-ILKLSC----S----IS-YLRELGLIAVSACLVFGCF-------VFMVLSYVQIFRAVL-RIPSEQG-R-HKAFSTCL-------PHLAVVSL---------FVSSLMFAYL-KPPSM-SSPSL-------------DL-SVSVLYSVVS-----PALN-PLIYSLRNQELKAA--------V--------------R----RL--------MTGCFQ-------EH---------------------------------------------------------------------------------------
TgORU.677g1FN        ------------------------------------MSNSS-----------S---I---SHFLLLALADT----------RQL-------------QLLH-----------------------FCLFLGISLAALLGNGLII----SAVACGHHL-HTPMFFFLLNLALSDLGSICTTVPKAM-HNSLWDTS-TIS------YAGCAAQVFLVFFFLGSEYFLLTIMCYDRYVSICKPLHYGTLLGSRACAHMAAAAWAS-----AFLYSLLHTANTFS-LPLCHGNSLGQFFCEIP--Q-ILKLSC----S----KS-YLREPGLIAVSACLVFGCF-------VFIVFSYVQIFRAVL-RIPSEQG-Q-HKAFSTCL-------PHLAVVSL---------FVSSLMFAYL-KPPSM-SSPSL-------------DL-ALSVLYSVVS-----PALN-PLIYSLRNQELKAA--------V--------------R----RL--------MTGCFQ-------EH---------------------------------------------------------------------------------------
TgORU.558g1FN        ------------------------------------MSNSS-----------S---I---SHFLLLALADT----------RQL-------------QLLH-----------------------FCLFLGISLAALLGNGLII----SAVACGHHL-HTPMFFFLLNLALSDLGSICTTVPKAM-HNSLWDTS-TIS------YTGCAAQVFLVFFFVGAEYFLLTIMCYDRYVSICKPLHYGTLLGSRACAHMAAAAWAS-----AFLYSLLHTANTFS-LPLCHGNAVGQFFCEIP--Q-ILKISC----S----KS-YLRELGLIAVTVSVGFGCF-------VFIVFSYVQIFRAVL-RIPSEQG-R-HKSFSTCF-------PHLAVVSL---------FVSTVIFAYL-KPPSM-SSPSL-------------DL-ALSVLYSVVP-----PALN-PLIYSLRNQELKAA--------V--------------R----AL--------MTGCFQ-------EH---------------------------------------------------------------------------------------
TgOR27.2bg1FN        ------------------------------------MSNSS-----------S---I---SHFLLLALADT----------RQL-------------QLLH-----------------------FCLFLGISLAALLGNGLII----SAVACGHHL-HTPMFFFLLNLALSDLGSICTTVPKAM-HNSLWDTR-NIS------YTGCAAQVFLVFFFLGSEYFLLTIMCYDRYVSICKPLHYGTLLGSRACAHMAAAAWAS-----AFLNALMHTANTFS-LPLCHGNALGQFFCEIP--Q-ILKISC----S----KS-HLRELGLIVLSVCFGLGCF-------VFMVFSHVQIFRAVL-RIPSEQG-R-HKAFSTCL-------PHLAVLSL---------FVSTVMFAYL-KRPSI-SSPSL-------------DL-ALSVLYSVVP-----PALN-PLIYSLRNQELKAA--------V--------------W----RL--------MTGCFQ-------KH---------------------------------------------------------------------------------------
TgORU.169g1FN        ------------------------------------MSNSS-----------S---I---SHFLLLALADT----------RQL-------------QLLH-----------------------FCLFLGISLAALLGNGLII----SAAACGHHL-HTPMFFFLLNLALSDLGSICTTVPKAL-HNSLWDTR-NIS------YTGCAAQVFLVFFFLGSEYFLLTIMCYDRYVSICKPLHYGTLLGSRACAHMAAAAWAS-----AFLYSLLHTANTFS-LPLCHGNVLGQFFCEIP--Q-ILKLSC----S----KS-YLRELGLIAVSACLVFGCF-------VFMVFSYVQIFRAVL-RIPSEQG-Q-HKAFSTCL-------PHLAVLSL---------FVSTVIFAYL-KRPSI-SSPSL-------------DL-ALSVLYSVVP-----PALN-PLIYSMRNQELKAA--------V--------------W----TL--------MTGCFQ-------EH---------------------------------------------------------------------------------------
TgORU.604g1FN        ------------------------------------MSNSS-----------S---I---SHFLLLALADT----------RQL-------------QLLH-----------------------FCLFLGISLAALLGNGLII----SAVACGHHL-HTPMFFFLLNLALSDLGSICTTVPKAM-HNSLWDTR-NIS------YTGCAAQLFLVFFFLGSEYFLLTIMCYDRYVSICKPLHYGTLLGSRACAHMAAAAWAS-----AFLNALMHTASTFS-LPLCHGNALGQFFCEIP--Q-ILKISC----S----NS-YLRELGLLAISACLVSGCF-------VFIVFSYVQIFRAVL-RIPSEQG-R-HKAFSTCL-------PHLAVVSL---------FLSTIMFAHL-KPPSM-SSPSL-------------DL-ALSVLYSVVP-----PALN-PLIYSLRNQELKAA--------V--------------R----RL--------MTGCFQ-------KH---------------------------------------------------------------------------------------
TgOR17r.2g1FN        ------------------------------------MSNSS-----------S---I---SHFLLLALADT----------WQL-------------QLLH-----------------------FCLFLGISLAALLGNSLTI----SAVACGHHL-HTPMFFFLLNLALSDLGSICTTVPKAM-HSLLWDTR-TIS------YTGCAAQLFFFLIFISAEVSILTIMCYDRYVSICKPLHYGTLLGSRACAHMAAAAWAS-----AFLNALLHTANTFS-LPLCHGNALGQFFCEIA--Q-ILKLSC----S----KS-YLRELGLSALSVCLGFGCF-------VFMVFSYVQIFRAVL-RIPSEQG-R-HKAFSTCL-------PHLAVVSL---------FFSTAVFAHL-KPPSM-SSPSL-------------DL-ALSVLYSVVP-----PALN-PLIYSLRNQELKAA--------V--------------R----AL--------MTGCFQ-------KH---------------------------------------------------------------------------------------
TgORU.191g1FN        ------------------------------------MSNSS-----------S---I---SHFLLLALADT----------RQL-------------QLLH-----------------------FCLFLGISLAALLGNGLII----SAVACGHHL-HTPMFFFLLNLALSDLGSICTTVPKAM-HSLLWDTR-NIS------YTGCAAQLFFFLIFISAEVSILTIMCYDRYVSICKPLHYGTLLGSRACAHMAAAAWAS-----AFLNALLHTGNTFS-LPLCHGNALGQFFCEIA--Q-ILKLSC----S----KS-YLRELGLSALSVCLGFGCF-------VFIVFSYVQIFRAVL-RIPSEQG-R-HKAFSTCL-------PHLAVVSL---------FFSTAVFAHL-KPPSM-SSPSL-------------DL-ALSVLYSVVP-----PALN-PLIYSLRNQELKAA--------V--------------R----AL--------MTGCFQ-------KH---------------------------------------------------------------------------------------
TgORU.778g1FN        ------------------------------------MSNSS-----------S---I---SHFLLLALADT----------RQL-------------QLLH-----------------------FCLFLGISLAALLGNGLII----SAVACGHHL-HTPMFFFLLNLALSNLGSICTTVPKAM-HSLLWDTR-NIS------YTGCAAQLFFFLLFISAEYSILTIMCYDRYVSICKPLHYGTLLGSRACAHMAAAAWAS-----AFLNALLHTANTFS-LPLCHGNALGQFFCEIA--Q-ILKLSC----S----KS-YLRELGLSAVSVCLGFGCF-------VFIVFSYVQIFRAVL-RIPSEQG-R-HKAFSTCL-------PHLAVVSL---------FFSTAVFAHL-KPPSM-SSHSL-------------DL-ALSVLYSVVP-----PALN-PLIYSLRNQELKAA--------L--------------R----AL--------MTGCFQ-------KH---------------------------------------------------------------------------------------
TgORU.115g1FN        ------------------------------------MSNSS-----------S---I---SHFLLLALADT----------RQL-------------QLLH-----------------------FCLFLGISLAALLGNGLII----SAVACGHHL-HTPMFFFLLNLALSDLGSICTTVPKAM-HSLLWDTS-TIS------YTGCAAQFFFFLIFISAEVSILTIMCYDRYVSICKPLHYETLLGSRACAHMAAAAWAS-----AFLNALLQTANTFS-LPLCHGNALGQFFCEIP--Q-ILKLSC----S----KS-YLRELGLIAVSVCLVFGCF-------VFIVFSYVQIFRAVL-RIPSEQG-R-HKAFSTCL-------PHLAVVSL---------FFSTAVFAHL-KPSSM-SSPSL-------------DL-ALSVLYSVVP-----PALN-PLIYSLRNQELKAA--------V--------------R----AL--------MTG---------------------------------------------------------------------------------------------------
TgORU.163g1FN        ------------------------------------MSNSS-----------S---I---SHFLLLALADT----------RQL-------------QLLH-----------------------FCLFLGISLAALLGNGLII----SAVACGHHL-HTPMFFFLLNLALSDLGSICTTVPKAM-HNSLWDTR-NIS------YTGCAAQLFFFAIFISAEVSILTIMCYDRYVSICKPLHYGTLLGSRACAHMAAAAWAS-----GFLNALLLTANTFS-LPLCHGNALGQFFCEIP--Q-ILKLSC----S----NS-YLRELGLSALSVCLGFGCF-------VFIVFSYVQIFRAVL-RIPSEQG-R-HKAFSTCL-------PHLAVVSL---------FVSTAVFAYL-KPPSM-SSPSL-------------DL-ALSVLYSVVP-----PALN-PLIYSLRNQELKAA--------V--------------W----TL--------MTGCFQ-------GH---------------------------------------------------------------------------------------
TgORU.282g1FN        ------------------------------------MSNSS-----------S---I---SHFLLLALAET----------RQL-------------QLLH-----------------------FCLFLGISLAALLGNGLII----SAVACGHHL-HTPMFFFLLNLALSDLGSICTTVPKAM-HNSLWDTS-TIS------YTGCAAQLFFFVIFISAEVSILTIMCYDRYVSICKPLHYGTLLGSRACAHMAAAAWAS-----AFLNALMHTANTFS-LPLCHGNSLGQFFCDIP--Q-ILKLSC----S----KS-YLRELGLSALSVCLGFGCF-------VFIVFSYVQIFRAVL-RIPSEQG-R-HKAFSTCL-------PHLAVVSL---------FVSTVIFAHL-KPPSM-SSSSL-------------DL-ALSVLYSVVP-----PALN-PLIYSLRNQELKAE--------V--------------R----RM--------TTGCFQ-------EH---------------------------------------------------------------------------------------
TgORU.365g1FN        ------------------------------------MSNSS-----------S---I---SHFLLLALADT----------RQL-------------QLLH-----------------------FCLFLGISLAALLGNGLII----SAVACGHHL-HTPMFFFLLNLALSDLGSICTTVPKAM-HNSLWDTR-NIS------YTGCAAQLFFFVIFISAEVSILTIMCYDRYVSICKPLHYGTLLGSRACAHMAAAAWAS-----AFLNALMLTANTFS-LPLCHGNALGQFFCDIP--Q-ILKLSC----S----KS-YLRELGLSALSVCLGFGCF-------VFIVFSYVQIFRAVL-RIPSEQG-R-HKAFSTCL-------PHLAVVSL---------FVSTVIFAHL-KPPSM-SSSSL-------------DL-ALSVLYSVVP-----PALN-PLIYSLRNQELKAE--------V--------------R----RM--------TTGCFQ-------EH---------------------------------------------------------------------------------------
TgORU.187g1FN        ------------------------------------MSNSS-----------S---I---SHFLLLALADT----------RQL-------------QLLH-----------------------FCLFLGISLAALLGNSLTI----SAIACGHHL-HTPMFIFLLNLALSDLGFIFTTVPKAM-HNSLWDTR-TIS------YTGCAAQLFFFVIFLSAELSILTIMCYDRYVSICKPLHYGTLLGSRACAHMAAAAWAS-----AFLNALLHTANTFS-LPLCHGNALGQFFCEIP--Q-ILKLSC----S----KS-HLRELGLSALSACLGFGCF-------VFIVFSYVQIFRAVL-RIPSEQG-R-HKAFSTCL-------PHLAVVSL---------FVSTVIFAYL-NPPLM-SSHSL-------------DL-ALSVLYSVVP-----PALN-PLIYSLRNQELKAA--------V--------------W----TL--------MTGCFQ-------GH---------------------------------------------------------------------------------------
TgORU.204g1FN        ------------------------------------MSNSS-----------S---I---SHFLLLALADT----------RQL-------------QLLH-----------------------FCLFLGISLAALLGNGLII----SAVACGHHL-HTPMFFFLLNLALSDLGSICTTVPTAL-HNSLWDTS-TIS------YTGCAAQLFFFVIFLSAELSILTIMCYDRYVSICKPLHYGTLLGSRACAHMAAAAWAS-----AFLNALLHTANTFS-LPLCHGNVLGQFFCEIP--Q-ILKLSC----S----KS-YLRELGLSVFSACLGFGCF-------VFIVFSYVQIFRAVL-RIPSEQG-Q-HKAFSTCL-------PHLAVVSL---------FVSTVIFAYL-KPPLM-SSHSL-------------DL-ALSVLYSVVP-----PALN-PLIYSLRNQELKAA--------V--------------W----AL--------MTGCFQ-------KH---------------------------------------------------------------------------------------
TgORU.505g1FN        ------------------------------------MSNSS-----------S---I---SHFLLLALADT----------RQL-------------QLLH-----------------------FCLFLGISLAALLGNGLII----SAVACGHHL-HTPMFFFLLNLALSDLGSICTTVPKAM-HNSLWDTR-DIS------YTGCAAQLFFFVIFLSAELSILTIMCYDRYVSICKPLHYGTLLGSRACAHMAAAAWAS-----AFLNALLHTANTFS-LPLCHGNALGQFFCEIP--Q-ILKLSC----S----KS-HLRELGLSVFSACLGFGCF-------VFIVFSYVQIFRAVL-KIPSEQG-Q-HKAFSTCL-------PHLAVVSL---------FVSTVIFAYL-KRPLM-SSHSL-------------DL-SLSVLYSVVP-----PALN-PLIYSLRNQEIKAA--------V--------------W----AL--------MTGCFQ-------KH---------------------------------------------------------------------------------------
TgORU.681g1FN        ------------------------------------MSNSS-----------S---I---SHFLLLALADT----------RQL-------------QLLH-----------------------FCLFLGISLAALLGNGLII----SAVACGHHL-HTPMFFFLLNLALSDLGSICTTVPKAM-HNSLWDTR-NIS------YTGCAAQLFFFVIFLSAELSILTIMCYDRYVSICKPLHYGTLLGSRACAHMAAAAWAS-----AFLNALLHTANTFS-LPLCHGNALGQFFCEIP--Q-ILKLSC----S----KS-HLRELGISALTACLGFGCF-------VFIVFSYVQIFRAVL-RIPSEQG-Q-HKAFSTCL-------PHLAVVSL---------FVSTVIFAYL-KPPLM-SSHSL-------------DL-ALSVLYSVVP-----PALN-PLIYSLRNQELKAA--------V--------------W----TL--------MTGCFQ-------KH---------------------------------------------------------------------------------------
TgORU.687g1FN        ------------------------------------MSNSS-----------S---I---SHFLLLALADT----------RQL-------------QLLH-----------------------FCLFLGISLAALLGNGLTI----SAVACGHHL-HTPMFFFLLNLALSDLGSICTTVPTAL-HNSLWDTR-NIS------YTGCAAQLFFFVIFLSAELSILTIMCYDRYVSICKPLHYGTLLGSRACAHMAAAAWAS-----GFLNALLHTANTFS-RPLCHGNALGQFFCEIP--Q-ILKLSC----S----KS-HLRELGLSALSACLGFGCF-------VFIVFSYVQIFRAVL-RIPSEQG-Q-HKAFSTCL-------PHLAVVSL---------FVSTVIFAYL-KPPLM-SSHSL-------------DL-ALSVLYSVVP-----PALN-PLIYSLRNQELKAA--------V--------------W----TL--------MTGCFQ-------KH---------------------------------------------------------------------------------------
TgORU.724g1FN        ------------------------------------MSNSS-----------S---I---SHFLLLALADT----------RQL-------------QLLH-----------------------FCLFLGISLAALLGNGLII----SAVACGHHL-HTPMFFFLLNLALSDLGSIFTTVPKAM-HNSLWDTS-TIS------YTGCAAQLFFFVIFLSAELSILTIMCYDRYVSICKPLHYGTLLGSRACAHMAAAAWAS-----AFLNALLHTANTFS-LPLCHGNVLGQFFCEIP--Q-ILKLSC----S----IS-HLRELGLSALSACLGFGCF-------VFIVFSYVQIFRAVL-RIPSEQG-Q-HKAFSTCL-------PHLAVVSL---------FVSTVIFAYL-KPPLM-SSHSL-------------DL-ALSVLYSVVP-----PALN-PLIYSLRNQELKAA--------V--------------W----RL--------LTGCFQ-------KH---------------------------------------------------------------------------------------
TgORU.665g1FN        ------------------------------------MSNSS-----------S---I---SHFLLLALADT----------RQL-------------QLLH-----------------------FCLFLGISLAALLGNGLTI----SAVACGHHL-HTPMFFFLLNLALSDLGSICTTVPKAM-HNSLWDTR-NIS------YTGCAAQVFLIIFFLGTEFSILTIMCYDRYVSICKPLHYGTLLGSRACAHMAAAAWAS-----AFLNALLHTANTFS-LPLCHGNALGQFFCEIP--Q-ILKLSC----S----KS-HLRELGLSAVSACLVFGCF-------VFIVFSYVQIFRAVL-RIPSEQG-R-HKAFSTCL-------PHLAVVSL---------FVSTVIFAYL-KPPLM-SSHSL-------------DL-ALSVLYSVVP-----PALN-PLIYSLRNQELKAA--------V--------------W----AL--------MTGCFQ-------GH---------------------------------------------------------------------------------------
TgORE.8g1FN          ------------------------------------MSNSS-----------S---I---SHFLLLALADT----------RQL-------------QLLH-----------------------FCLFLGISLAALLGNGLII----SAVACGHHL-HTPMFFFLLNLALSDLGSICTTVPKAM-HNSLWDTS-TIS------YTGCAAQLFLIIFFLGTEFSLLTIMCYDRYVSICKPLHYGTLLGSRACAHMAAAAWAS-----AFLNALLHTANTFS-LPLCHGNALGQFFCEIP--Q-ILKLSC----S----KS-YLRELGLSAVSVCLVFCCF-------VFIVFSYVQIFRAVL-RIPSEQG-R-HKAFSTCL-------PHLAVVSL---------FLSTAVFAYL-KSPSM-SSPSL-------------DL-ALSVLYSVVP-----PALN-PLIYSLRNQELKAA--------V--------------R----AL--------MTGCFQ-------KH---------------------------------------------------------------------------------------
TgORU.512g1FN        ------------------------------------MSNSS-----------S---I---SHFLLLALADT----------RQL-------------QLLH-----------------------FCLFLGISLAALLGNGLII----SAVACGHHL-HTPMFFFLLNLALSDLGSICTTVPKAM-HNSLWDTS-TIS------YSGCAAQVFLIIFFLGTEFSLLTIMCYDRYVSICKPLHYGTLLGSRACAHMAAAAWAS-----AFLNALMHTANTFS-LPLCHGNALGQFFCEIP--Q-ILKISC----S----KS-YLRELRLSAVSVCLVFGCF-------VFIVFSYVQIFRAVL-RIPSEQG-R-HKAFSTCL-------PHLAVVSL---------FVSTVAFTYM-KPPSM-SSPSL-------------DL-SVSVLYSVVP-----PALN-PLIYSLRNQELKAA--------V--------------W----TL--------MTGCFQ-------KH---------------------------------------------------------------------------------------
TgORE.12g1FN         ------------------------------------MSNSS-----------S---I---SHFLLLALADT----------QQL-------------QLLH-----------------------FCLFLGISLAALLGNSLII----SAVACGHHL-HTPMFFFLLHLALSDLGSICTTVPKAL-HNSLWDTR-NIS------YTGCAAQLFFFMFFIGAEISILTIMCYDRYVSICKPLHYGTLLGSRACAHMAAAAWAS-----AFLNALLNTANTFS-LPLCHGNALGQFFCEIP--Q-ILKLSC----S----KS-YLRELGLSALSACLAFGCF-------VFIVFSYVQIFRAVL-RIPSEQG-R-HKAFSTCL-------PHLAVVSL---------YLSTIMFAHL-KPPSM-SSPSL-------------DL-ALSVLYSVVP-----PALN-PLIYSLRNQELKAA--------V--------------W----TL--------MTGCFQ-------EH---------------------------------------------------------------------------------------
TgORE.14g1FN         ------------------------------------MSNSS-----------S---I---SHFLLLALADT----------RQL-------------QLLH-----------------------FCLFLGISLAALLGNGLII----SAVACGHHL-HTPMFFFLLNLALSDLGSICTTVPKAM-HNSLWDTR-NIS------YKGCAAQLFFFMFFMSAELSILTIMCYDRYVSICKPLHYGTLLGSRACAHMAAAAWAS-----AFLNALLHTANTFS-LPLCHGNALGQFFCEIP--Q-ILKLSC----S----KS-FLRELGLIAVSVCFGLGCF-------MFIVFSYVQIFRAVL-RIPSEQG-R-HKAFSTCL-------PHLAVVSL---------YLSTIMFAYL-KPPSI-SSPSL-------------DL-ALSILYSVVP-----PALN-PLIYSLRNQELKAA--------V--------------W----TL--------MTGCFQ-------KH---------------------------------------------------------------------------------------
TgORU.536g1FN        ------------------------------------MSNSS-----------S---I---SHFLLLALADT----------RQL-------------QLLH-----------------------FCLFLGISLAALLGNGLII----SAVACGHHL-HTPMFFFLLNLALSDLGSICTTVPKAM-HNSLWDTR-NIS------YTGCAAQLFFFMLFIGTELSILTIMCYDRYVSICKPLHYGTLLGSRACAHMAAAAWAS-----AFLNALLQTANTFS-LPLCHGNALGQFFCEIP--Q-ILKLSC----S----IS-YLRELGLIAVSVCFGLGCF-------VFIVFSYVQIFRAVL-RIPSEQG-R-HKAFSTCL-------PHLAVVSL---------YLSTIMFAYL-KPPSM-SSPSL-------------DL-ALSVLYSVVP-----PALN-PLIYSLRNQELKAA--------V--------------W----AL--------MTGCFQ-------KH---------------------------------------------------------------------------------------
TgORU.634g1FN        ------------------------------------MSNSS-----------S---I---SHFLLLALADT----------QQL-------------QLLH-----------------------FCLFLGISLAALLGNGLII----SAVACGHHL-HTPMFFFLLHLALSDLGSICTTVPKAM-HNSLWDTR-NIS------YTACAAQLFFFLFFISAEFCLLTIMCYDRYVSICKPLHYGTLLGSRACAHMAAAAWAS-----AFLNALLHTANTFS-LPLCHGNALGQFFCEIP--Q-ILKLSC----S----KS-YLRELGLIAVSVCFGFGCF-------VFIVFSYVQIFRAVL-RIPSEQG-R-HKAFSTCL-------PHLAVVSL---------YLSTIMFAYL-KPPLM-SSPSL-------------DL-ALSLLYSVVP-----PALN-PLIYSLRNQELKAA--------V--------------W----TL--------MTGCFQ-------EH---------------------------------------------------------------------------------------
TgORU.504g1FN        ------------------------------------MSNSS-----------S---I---SHFLLLALADT----------RQL-------------QLLH-----------------------FCLFLGISLAALLGNGLII----RAVACGHHL-HTPMFFFLLNLALSDLGSICTTVPKAM-HNSLWDTR-NIS------YTGCAAQLFFFLFFISAEFSLLTIMSYDRYVSICKPLHYGTLLGSRACAHMAAAAWAS-----GFLYSLLHTDNTFS-LPLCHGNALGQFFCEIP--Q-ILKLSC----S----KS-YLRELGLIAVSVCFGLGCF-------LFIVFSYVQIFRAVL-RIPSEQG-R-HKAFSTCL-------PHLAVVSL---------YLSTIMFAYL-KPPSM-SFHSL-------------DL-ALSVLYSVVP-----PALN-PLIYSLRNQELKAA--------V--------------W----TL--------MTGCFQ-------KH---------------------------------------------------------------------------------------
TgORU.682g1FN        ------------------------------------MSNSS-----------S---I---SHFLLLALADT----------RQL-------------QLLH-----------------------FCLFLGISLAALLGNGLII----SAVDCGHHL-HTPMFFFLLNLALSDLGSICTTVPKAM-HNSLWDTS-TIS------YTGCAAQLFFFLFFISAEFCLLTIMSYDRYVSICKPLHYGTLLGSRACAHMAAAAWAS-----ALLYSLLHMANTFS-LPLCHGNALGQFFCEIP--Q-ILKLSC----S----KS-HLRELGLIAVSVCLALGCF-------VFIVFSYVQIFRAVL-RIPSEQG-R-HKAFSTCL-------PHLAVVSL---------YLSTIMFAYL-KPPSM-SFHSL-------------DL-ALSVLYSVVP-----PALN-PLIYSLRNQELKAA--------V--------------W----RL--------MTGCFQ-------KH---------------------------------------------------------------------------------------
TgORU.622g1FN        ------------------------------------MSNSS-----------S---I---SHFLLLALADT----------RQL-------------QLLH-----------------------FCLFLGISLAALLGNGLII----SAVACGHHL-HTPMFFFLLHLALSDLGSICTTVPKAM-HNSLWDTR-NIS------YTGCAAQLFFFLFIISAEFCLLTIMCYDRYVSICKPLHYGTLLGSRACAHMAAAAWAS-----AFLYSLLHTANTFS-LPLCHGNALGQFFCEIP--Q-ILKLSC----S----KS-YLRELGLIAVTVSVGFGCF-------VFIVFSYVQIFRAVL-RIPSEQG-Q-HKAFSTCL-------PHLAVVSL---------FVSTVIFAYL-KPPSM-SSPSL-------------DL-ALSVLYSVVP-----PALN-PLIYSLRNQELKAA--------V--------------R----RL--------MTGCFQ-------GH---------------------------------------------------------------------------------------
TgOR17r.1g1FN        ------------------------------------MSNSS-----------S---I---SHFLLLALADT----------RQL-------------QLLH-----------------------FCLFLGISLAALLGNGLII----SAVACGHHL-HTPMFFFLLNLALSDLGSICTTVPKAM-HNSLWDTR-NIS------HTGCAAQLFFFLLFISAEYFLLTIMCYDRYVSICKPLHYGTLLGSRACAHMAAAAWAS-----AFLYSLLHTANTFS-LPLCHGNSLGQFFCEIA--Q-ILKLSC----S----KS-YLRELGLIAVSACLVFGCF-------VFIVFSYVQIFRAVL-RIPSEQG-R-HKAFSTCL-------PHLAVVSL---------FLSTGAFTYL-KPPSM-SSPSL-------------DL-ALSVLYSVVP-----PALN-PLIYSLRNQELKAA--------V--------------W----TL--------MTGCFQ-------EH---------------------------------------------------------------------------------------
TgORU.755g1FN        ------------------------------------MSNSS-----------S---I---SHFLLLALADT----------RQL-------------QLLH-----------------------FCLFLGISLAALLGNGLII----SAVACGHHL-HTPMFFFLLNLALSDLGSTCTTVPKAM-HNSLWDSS-TIS------YKGCAAQLFFFLLFISAEYFLLTIMCYDRYVSICKPLHYGTLLGSRACAHMAAAAWAS-----AFLYSLLHTANTFS-LPLCHGNALGQFFCEIA--Q-ILKLSC----S----KS-YLRELGLIAISACLVFGCF-------LFIVFSYVQIFRAVL-RIPSEQG-R-HKAFSTCL-------PHLAVVSL---------FLSTGAFTYL-KPPSM-SSPSL-------------DL-SVSVLYSVVP-----PALN-PLIYSLRNQELKAA--------V--------------W----RL--------MTECFQ-------KH---------------------------------------------------------------------------------------
TgORU.661g1FN        ------------------------------------MSNSS-----------S---I---SHFLLLALADM----------RQL-------------QLLH-----------------------FCLFLGISLAALLGNGLII----SAVACGHHL-HTPMFFFLLNLALSDLGSICTTVPKAM-HNSLWDTR-NIS------YKGCAAQLFFFFFFISAEYFLLTIMCYDRYVSICKPLHYGTLQGSRACAHMAAAAWAS-----AFLYSLLHTANTFS-LPLCHGNALGQFFCEIP--Q-ILKLSC----S----KS-YLRELGLIAVSACLVFGCF-------VFIVFSYVQIFRAVL-RIPSEQG-R-HKAFSTCL-------PHLAVVSL---------FLSTAIFYYL-KPPSM-SSPSL-------------DL-ALSVLYSVVP-----PALN-PLIYSLRNQELKAA--------L--------------W----RL--------MSGCFQ-------GH---------------------------------------------------------------------------------------
TgORU.493g1FN        ------------------------------------MSNSS-----------S---I---SHFLLLALADT----------RQL-------------QLLH-----------------------FCLFLGISLAALLGNGLII----SAVACGHHL-HTPMFFFLLNLALSDLGSICTTVPKAM-HNSLWDTR-NIS------YTGCAAQLFFFVFFIGAEYFLLTIMCYDRYVSICKPLHYGTLLGSRACAHMAAAAWAS-----AFLNALLHTASTFS-LPLCHGNALGQFFCEIP--Q-ILKLSC----S----KS-YLRELGLIAVSACLALGCF-------MFIVFSYVQIFRAVL-RIPSEKG-Q-HKAFSTCL-------PHLAVVSL---------FISTVAFTYL-KPPSM-SSPSL-------------DL-ALSVLYSVVP-----PALN-PLIYSLRNQELKAA--------V--------------W----AL--------MTGCFQ-------EH---------------------------------------------------------------------------------------
TgORU.825g1FN        ------------------------------------MSNSS-----------S---I---SHFLLLALADT----------RQL-------------QLLH-----------------------FCLFLGISLAALLGNGLII----SAVACGHHL-HTPMFFFLLHLALSDLGSICTTVPKAM-HNSLWDTR-NIS------YTGCDAQLFFFVIFLSAEVSILTVMCYDRYVSICKPLHYGTLLGSRACAHMAAAAWAS-----AFLNALMHTASTFS-LPLCHGNALGQFFCEIP--Q-ILKLSC----S----NS-YLRELGLIAVSACLVFGCF-------VFIVFSYVQIFRAVL-RIPSEQG-Q-HKAFSTCL-------PHLAVVSL---------FISTVAFTYL-KPPSM-SSPSL-------------DL-SVSVLYSVVP-----PALN-PLIYSLRNQELKAA--------V--------------W----TL--------MTGCFQ-------KH---------------------------------------------------------------------------------------
TgORU.532g1FN        ------------------------------------MSNSS-----------S---I---SHFLLLALADT----------RQL-------------QLLH-----------------------FCLFLGISLAALLGNGLII----SAVACGHHL-HTPMFFFLLNLALSDLGSICTTVPKAL-HNSLWDTR-NIS------YTGCAAQLFFFMFFISAEYFLLTIMSYDRYVSICKPLHYGTLLGSRACAHMAAAAWAS-----AFLNALLHTANTFS-LPLCHGNSLGQFFCEIP--Q-ILKLSC----S----KS-YLRELGLIAVSVCLVFGCF-------VLIVFYYVQIFRAVL-RIPSEQG-R-HKAFSTCL-------PHLAVVSL---------FVNTAAFANL-KPPSM-SSPSL-------------DL-ALSVLYSVVP-----PALN-PLIYSLRNQELKAA--------V--------------W----TL--------MTGCFQ-------KH---------------------------------------------------------------------------------------
TgORU.667g1FN        ------------------------------------MSNSS-----------S---I---SHFLLLALADT----------RQL-------------QLLH-----------------------FCFFLGISLAALLGNGLII----SAVACGHHL-HTPMFFFLLNLALSDLGSICTTVPKAM-HNSLWGTS-TIS------YTGCAAQLFFFMFFIGAEISILTIMCYDRYVSICKPLHYGTLLGSRACAHMAAAAWAS-----AFLNALMHTANTFS-LPLCHGNALGQFFCEIP--Q-ILKLSC----S----KS-YLKELGLIVVSACLVLGCF-------VFIIFSYVQIFRAVL-RIPSEQG-R-HKAFSTCL-------PHLAVVSL---------FLSTAIFYYL-KPPSM-FSPSL-------------DL-ALSVLYSVVP-----SALN-PLIYSLRNQELKAA--------V--------------W----RL--------MTGCFK-------GH---------------------------------------------------------------------------------------
TgORU.737g1FN        ------------------------------------MSNSS-----------S---I---SHFLLLALADT----------RQL-------------QLLH-----------------------FCLFLGISLAALLGNGLII----SAVACGHHL-HTPMFFFLLNLALSDLGSICTTVPKAM-HNSLWDTR-NIS------YTGCAAQLFFFMFFIGAEISILTIMSYDRYVSICKPLHYGTLLGSRACAHMAAAAWAS-----AFLNALLHTASTFS-LPLCHGNALGQFFCEIP--Q-ILKLSC----S----KS-YLKELGLIAVSACLVLGCF-------VFIIFSYVQIFRAVL-RIPSEQG-Q-HKAFSTCL-------PHLAVVSL---------FISTAIFYYL-KPPSM-FSPSL-------------DL-ALSVLYSVVP-----SALN-PLIYSLRNQELKAA--------V--------------W----RL--------MTGCFK-------GH---------------------------------------------------------------------------------------
TgORU.167g1FN        ------------------------------------MSNSS-----------S---I---SHFLLLALADT----------RQL-------------QLLH-----------------------FCLFLGISLAALLGNGLII----SAVACGHHL-HTPMFFFLLNLALSDLGSICTTVPTAM-HNSLWDTR-NIS------YKRCAAQLFFFMLFIGTELSILTIMCYDRYVSICKPLHYGTPLGSRACAPMAAAAWAS-----AFLNALMHTANTFS-LPLCHGNALGQFFCEIP--Q-ILKLSC----S----NS-YLRELGLITVSVCLGFGWF-------VFIVFSYVQIFRAVL-RIPSEQG-R-HKAFSTCL-------PHLAVVSL---------FLSTAIFAYL-KPPSM-FSPSL-------------DL-PLSVLYSVVP-----PVLN-PFIYSLRNRELKAA--------V--------------W----TL--------MTGCFQ-------GH---------------------------------------------------------------------------------------
TgORU.605g1FN        ------------------------------------MSNSS-----------S---I---SHFLLLALADT----------RQL-------------QLLH-----------------------FCLFLGISLAALLGNGLII----SAVACGHHL-HTPMFFFLLNLALSDLGSICTTVPKAM-HNSLWDTR-NIS------YKRCAAQLFFFMLFIGTELSILTIMCYDRYMSICKPLHYGTLLGSRACAHMAAAAWAS-----AFLNALLQTANTIS-LPLCHGNALGQFFCEIP--Q-ILKLSC----S----NS-YLRELGLITVSVCLGFGCF-------VFIVFSYVQIFRAVL-RIPSEQG-R-HKAFSTCL-------PHLAVVSL---------FLSTAIFAYL-KPPSM-FSPSL-------------DL-PLSVLYSVVP-----PVLN-PFIYSLRNQELKAA--------V--------------W----KL--------MTGCFQ-------GH---------------------------------------------------------------------------------------
TgORU.792g1FN        ------------------------------------MSNSS-----------S---I---SHFLLLALADT----------RQL-------------QLLH-----------------------FCLFLGISLAALLGNGLII----SAVACGHHL-HTPMFFFLLNLALSDLGSICTTVPKAM-HNSLWDTR-DIS------YKRCAAQLFFFMLFIGTEISLLTIMCYDRYVSICKPLHYGTLLGSRACAHMAAAAWAS-----AFLNALLHTANTFS-LPLCHGNALGQFFCEIP--Q-ILKISC----S----NS-YLRELGLIAVSACLVFGCF-------VFIVFSYVQIFRAVL-RIPSEQG-R-HKAFSTCL-------PHLAVVSL---------FLSTAIFAYL-KPPSM-FSPSL-------------DL-ALSVLYSVVP-----PVLN-PLIYSLRNQELKAA--------V--------------W----RL--------MTGWFQ-------GH---------------------------------------------------------------------------------------
TgORE.6g1FN          ------------------------------------MSNSS-----------S---I---SHFLLLALADT----------RQL-------------QLLH-----------------------FCLFLGISLAALLGNGLII----SAVACGHHL-HTPMFFFLLNLALSDLGSICTTVPKAM-HNSLWDTR-NIS------YKGCAAQLFLIIFFLGTELALLTIMCYDRYVSICKPLHYGTLLGSRACAHMAAAAWAS-----AFLNALMHTASTFS-LPLCHGNVLGQFFCEVP--Q-ILKLSC----S----KS-YLRKFGLLLLSVCLALGCF-------VFIVFSYVQIFRAVL-RIPSEQG-R-HKAFSTCL-------PHLAVVSL---------FFSTGILAHM-KPSAI-SSPSL-------------DL-ALSVLYSVVP-----PALN-PLIYSLRNQELKAA--------V--------------W----RL--------MTGWFQ-------KH---------------------------------------------------------------------------------------
TgORU.320g1FN        ------------------------------------MSNSS-----------S---I---SHFLLLALADT----------RQL-------------QLLH-----------------------FCLFLGISLAALLGNGLII----SAVACGHHL-HTPMFFFLLNLALSDLGSICTTVPKAM-HNSLWDTR-NIS------YTGCAAQLFLIIFFLGTELALLTIMCYDRYVSICKPLHYGTLLGSRACAHMAAAAWAS-----AFLNALMHTANTFS-LPLCHGNAMDQFFCEVP--Q-ILKLSC----S----KS-YLRKFGLLLISVCLALGCF-------VFIVFSYVQIFRAVL-RIPSEQG-R-HKAFSTCL-------PHLAVVSL---------FFSTGILAHM-KPSAI-SSPSL-------------DL-ALSVLYSVVP-----PALN-PLIYSLRNQELKAA--------V--------------W----RL--------LIGWFQ-------KH---------------------------------------------------------------------------------------
TgORU.17g1FN         ------------------------------------MSNSS-----------S---I---SHFLLLALADT----------RQL-------------QLLH-----------------------FCLFLGISLAALLGNGLII----SAVACGHHL-HTPMFFFLLNLALSDLGSICTIVPKAM-HNSLWDTR-NIS------YPGCAAQLFFFLFFISAEFSLLTIMCYDRYVSICKPLHYGTLLGSRACAHMAAAAWAS-----AFLNALMHTANTFS-LPLCHGNAMDQFFCEVP--Q-ILKLSC----S----KS-YLRELGLLLISVCLALGCF-------VFIVFSYVQIFRAVL-RIPSEQG-Q-HKAFSTCL-------PHLAVVSL---------FFSTGILAHM-KPSAI-SSPSL-------------DL-ALSVLYSVVP-----PALN-PLIYSLRNQELKAA--------V--------------W----IL--------LIGWFQ-------KH---------------------------------------------------------------------------------------
TgORU.152g1FN        ------------------------------------MSNSS-----------S---I---SHFLLLALADT----------RQL-------------QLLH-----------------------FCLFLGISLAALLGNGLII----SAVACGHHL-HTPMFFFLLNLALSDLGSICTTVPKAM-HNSLWDTS-TIS------YTGCAAQLWFFAFFITAEFSLLTIMCYDRYVSICKPLHYGTLLGSRACAHMAAAAWAS-----AFLNALMLTANTFS-LPLCHGNALGQFFCEIP--Q-ILKLSC----S----KS-YLRKFGLLLISVCLGFGCF-------VFMVFSYVQIFRAVL-RIPSEQG-Q-HKAFSTCL-------PHLAVVSL---------FVSSGILAHM-KPPSI-SSPSL-------------DM-ALSVLYSVVP-----PALN-PLIYSLRNQELKAA--------V--------------W----RL--------LIGWFQ-------KH---------------------------------------------------------------------------------------
TgORU.271g1FN        ------------------------------------MSNSS-----------S---I---SHFLLLALADT----------RQL-------------QLLH-----------------------FCLFLGISLAALLGNGLII----SAVACGHHL-HTPMFFFLLNLALSDLGSICTTVPKAM-HNSLWDTR-NIS------YKRCAAQLWFFAFFITAEFSLLTIMCYDRYVSICKPLHYGTLLGSRACAHMAAAAWAS-----AFLNALMLTANTFS-LPLCHGNALGQFFCEIP--Q-ILKLSC----S----KS-YLRKFGLLLISVCLALGCF-------VFIVFSYVQIFRAVL-RIPSEQG-Q-HKAFSTCL-------PHLAVVSL---------FFSTGILAHM-KPSAI-SSPSL-------------DL-ALSVLYSVVP-----PALN-PLIYSLRNKELKAA--------V--------------W----RL--------LIGWFQ-------KH---------------------------------------------------------------------------------------
TgORU.251g1FN        ------------------------------------MSNSS-----------S---I---SHFLLLALADT----------RQL-------------QLLH-----------------------FCLFLGISLAALLGNGLII----SAVACGHHL-HTPMFFFLLNLALSDLGSICTIVPKAM-HNSLWDTS-TIS------YTGCAAQLFFFLLFISAEYFLLTIMCYDRYVSICKPLHYGTLLGSRACAHMAAAAWAS-----AFLNALLHTANTFS-LPLCHGNALGQFFCEIP--Q-ILKLSC----S----KS-YLRKFGLLLISVCLALGCF-------VFIVFSYVQIFRAVL-RIPSEQG-R-HKAFSTCL-------PHLAVVSL---------FFSTGILAHM-KPPSI-SSPSL-------------DL-ALSVLYSVVP-----PALN-PLIYSLRNQELKAA--------V--------------W----RL--------MIGWFQ-------KH---------------------------------------------------------------------------------------
TgORU.285g1FN        ------------------------------------MSNSS-----------S---I---SHFLLLALADT----------RQL-------------QLLH-----------------------FCLFLGISLAALLGNGLII----SAVACGHHL-HTPMFFFLLNLALSDLGSICTTVPKAL-HNSLWDTS-TIS------YPGCAAQLFFFMFFISAEYFLLTVMCYDRYVSICKPLHYGTLLGSRACAHMAAAAWAS-----AFLNALMHTANTFS-LSLCHGNALGQFFCEVP--Q-ILKLSC----S----KS-YLRKFGLLLISVCLGFGCF-------VFIVFSYVQIFRAVL-RIPSEQG-R-HKAFSTCL-------PHLAVVSL---------FFSTGILAHL-KPPSI-SSPSL-------------DL-ALSVLYSVVP-----PALN-PLIYSLRNQELKAA--------V--------------W----RL--------MTGCFQ-------EH---------------------------------------------------------------------------------------
TgORU.122g1FN        ------------------------------------MSNSS-----------S---I---SHFLLLALADT----------RQL-------------QLLH-----------------------FCLFLGISLAALLGNGLII----SAVACGHHL-HTPMFFFLLNLALSDLGSICTTVPKAM-HNSLWDTR-NIS------YTGCAAQLFFFLFFIGAEYFLLTIMCYDRYVSICKPLHYGTLLGSRACAHMAAAVWAS-----AFLNALLHTANTFS-LPLCHGNALGQFFCEIP--Q-ILKLSC----S----VS-YLRELGLIAVTPCFGLGCF-------VFIVFSYVQIFRAVL-RIPSEQG-R-HKAFSTCL-------PHLAVVSL---------FVSTGLFAHL-KPPSI-SSPSL-------------DL-ALSVLYSVVP-----PALN-TLIYSLRNQEIKAA--------V--------------W----TL--------MTGCFQ-------KH---------------------------------------------------------------------------------------
TgORU.731g1FN        ------------------------------------MSNSS-----------S---I---SHFLLLALADT----------RQL-------------QLLH-----------------------FCLFLGISLAALLGNGLII----SAVACGHHL-HTPMFFFLLNLALSDLGSICTTVPKAM-HNSLWDTS-TIS------YTGCAAQLFFFLFFISAEYFLLTIMCYDRYVSICKPLHYGTLLGSRACAHMAAAAWAS-----AFLNALLHTGNTFS-LPLCHGNALGQFFCEIP--Q-ILKLSC----S----IS-YLRELGLIAVTACFGLGCF-------VFIVFSYVQIFRAVL-RIPSEQG-R-HKAFSTCL-------PHLAVVSL---------FVSTGLFAHL-KPSAI-SSPSL-------------DL-ALSVLYSVVP-----PALN-PLIYSLRNQELKAA--------M--------------W----RL--------MTGWFQ-------KH---------------------------------------------------------------------------------------
TgORU.531g1FN        ------------------------------------MSNSS-----------S---I---SHFLLLALADT----------RQL-------------QLLH-----------------------FCLFLGISLAALLGNGLII----SAVACGHHL-HTPMFFFLLNLALSDLGSICTTVPKAM-HSLLWDTS-TIS------YTGCAAQLFFFLFFISAEFSLLTIMCYDRYVSICKPLHYGTLLGSRACAHMAAAAWAS-----AFLYSLLHTANTFS-LPLCHGNALGQFFCEIP--Q-ILKLSC----S----IS-YLRELGLITVSVCLGFGCF-------VFIVFSYVQIFRAVL-RIPSEQG-R-HKAFSTCL-------PHLAVVSL---------FASTGLFAHL-KPPSM-SSPSL-------------DL-ALSVLYSVVP-----PALN-PLIYSLRNQELKAA--------V--------------W----TL--------MTG---------------------------------------------------------------------------------------------------
TgORU.615g1FN        ------------------------------------MSNSS-----------S---I---SHFLLLALADT----------RQL-------------QLLH-----------------------FCLFLGISLAALLGNGLII----SAVACGHHL-HTPMFFFLLNLALSDLGSICTTVPKAM-HNSLWDTR-NIS------YTGCAAQLFFFMFFMSAEYFLLTIMCYDRYVSICKPLHYGTLLGSRACAHMAAAAWAS-----GFLYSLLYTANTFS-LPLCHGNALGQFFCEIP--Q-ILKLSC----S----IS-YLRELGLIAVTACFGLGCF-------VFIVFSYVQIFRAVL-RIPSEQG-R-HKAFSTCL-------PHPAVVSL---------FVSTGLFAHL-KPPSM-SSPSL-------------DL-ALSVLYSVVP-----PALN-PLIYSLRNQELKAA--------V--------------W----TL--------MTG---------------------------------------------------------------------------------------------------
TgORU.424g1FN        ------------------------------------MSNSS-----------S---I---SHFLLLALADT----------QQL-------------QLLH-----------------------FCLFLGISLAALLGNGLII----SAVACGHHL-HTPMFFFLLNLALSDLGSICTTVPKAM-HNSLWDTS-TIS------YTGCAAQLFFFVIFISAELYLLTIMCYDRYVSICKPLHYGTLLGSRACAHMAAAAWAS-----AFLNALMHTANTFS-LPLCHGNALGQFFCEIP--Q-ILKLSC----S----KS-YHRELGLIAVTACLGLGCF-------VFIVFSYVQIFRAVL-RIPSEQG-R-HKAFSTCL-------PHLVVVSL---------FVSTVIFAYL-KPPSM-SSPSL-------------DL-ALSVLYSVVP-----PALN-PLIYSLRNQELKAA--------V--------------W----RL--------MTGWFW-------KH---------------------------------------------------------------------------------------
TgORU.765g1FN        ------------------------------------MSNSS-----------S---I---SHFLLLALADT----------RQL-------------QLLY-----------------------FCLFLGISLAALLGNGLII----SAVACGHHL-HTPMFFFLLHLALSDLGSICTTVPKAM-HSLLWDTR-AIS------YTGCAAQLFFFVIFLSAEVSILTIMCYDRYVSICKPLHYGTLLGSRACAHMAAAAWAS-----AFLNALMHTANTFS-LPLCHGNALGQFFCEIP--Q-ILKLSC----------S-YLRELGLIAVSVCLGLGCF-------VFIVFSYVQIFRAVL-RIPSEQG-R-HKAFSTCL-------PHLAVVSL---------FLSTIMFAHL-KPPSI-SSPSL-------------DL-ALSVLYLVVP-----PALN-PLIYSLRNQELKAA--------V--------------W----TL--------MTGCFQ-------EH---------------------------------------------------------------------------------------
TgORU.546g1FN        ------------------------------------MSDSS-----------S---I---SHFLLLALADT----------RQL-------------QLLH-----------------------FCLFLGISLAALLGNGLII----SAVACGHHL-HTPMFFFLLNLALSDLGSICTTVPKAM-HNSLWDTS-TIS------YTGCAAQLFM--FFMSAELSILTIMCYDRYVSICKPLHYGTLLGSRACAHMAAAAWAS-----AFLNALMHTANTFS-LPLCHGNALGQFFCEIA--Q-ILKLSC----S----KS-YLRELGLLALNVCLGFGCF-------VFIVFSYVQIFRAVL-RIPSEQG-R-HKAFSTCL-------PHLAVVSL---------FFSTAVFAHL-KPPSM-SSHSL-------------DL-ALSALYSVVP-----PALN-PLIYSLRNQELKAA--------V--------------W----TL--------MTGCFQ-------KH---------------------------------------------------------------------------------------
TgORU.680g1FN        ------------------------------------MSNSS-----------S---I---SHFLLLALADT----------RQL-------------QLLH-----------------------FCLFLGISLAALLGNSLII----SAVACGHHL-HTPMFFFLLNLALSDLGSICTTVPKAM-HNSLWDTS-TIS------YTGCAAQVFLLIFFLGSEYFLLTIMCYDRYVSICKPLHYRTLLGSRACAHMAAAAWAS-----AFLNALLHTANTFS-LPLCHGNALGQFFCEIA--Q-ILKLSC----S----KS-YLRELGLSALSVCLGFGCF-------VFIVFSYVQIFRAVL-RIPSEQG-R-HKAFSTCL-------PHLAAVSL---------FFSTAVFAHL-KPPSM-SSPSL-------------DL-ALSVLYSVVP-----PALN-PLIYSLRNRELKAA--------V--------------W----TL--------MTGCFQ-------KH---------------------------------------------------------------------------------------
TgORU.785g1FN        ------------------------------------MSNSS-----------S---I---GHFLLLALADT----------RQL-------------QLLH-----------------------FCLFLGISLAALLGNGLII----SAVACGHHL-HTPMFFFLLHLALSDLGSICTTVPKAL-HNSLWDTS-TIS------YTGCAAQLFFFLFFISAEFCLLTIMCYDRYVSICKPLHYGTLLGSRACAHMAAAAWAS-----GFLYSLMHTANTFS-LPLCHGNALGQFFCEIP--Q-ILKLSC----S----KS-YLRELGLIAVSACLVFGCF-------VFIVFSYVQIFRAVL-RIPSEQG-Q-HKAFSTCL-------PHLAVVSL---------FVSTGVLTYL-KSPLM-SSPSL-------------DL-ALSVLYSVVP-----PALN-PLIYSLRNQELKAA--------V--------------W----RL--------MTGCFQ-------GH---------------------------------------------------------------------------------------
TgORU.236g1FN        ------------------------------------MSNSS-----------S---I---SHFFLLALADT----------RQL-------------QLLH-----------------------FCLFLGISLAALLGNGLII----SAVACGHHL-HTPMFFFLLNLALSDLGSICTTVPKAM-HNSLWDTS-TIS------CTGCAAQLFFFTFFISGEFCLLTIMCYDRYVSICKPLHYGTLLGSRACAHMAAAAWAS-----AFLYSLLHTANTFS-LPLCHGNALGQFFCEIP--Q-IIKLSC----S----KS-CLRELGLIAVSACLVFGCF-------VFIVFSYVQIFRAVL-RIPSEQG-Q-HKAFSTCL-------PHLAVVSL---------FLSTAIFYSL-KPPSM-SSPSL-------------DL-ALSVLYSVVP-----PALN-PLIYSLRNRELKAA--------L--------------W----RL--------MTGCFQ-------KH---------------------------------------------------------------------------------------
TgORU.398g1FN        ------------------------------------MSNSS-----------S---I---SHFLLLALADT----------RQL-------------QLLH-----------------------FCLFLGISLAALLGNGLII----SAVACGHHL-HTPMFFFLLNLALSDLGSICTTVPKAM-HNSLWDTR-NIS------YTGCAAQLFFFLLFISAEFYLLTIMCCDRYVSICKPLHYGTLLGSRACAHMAAAAWAS-----AFLNALLLTANTFS-LPLCHGNALGQFFCEIP--Q-ILKLSC----S----KS-YLRELGLLAISACLVSGCF-------VFIVFSYVQIFRAVL-RIPSEQG-R-HKAFSTCL-------PHLAVLSL---------YLSTIMFAHL-KPPSI-SSPSL-------------DL-VLSVLYSVVP-----PALN-PLIYSLRNQELKAA--------V--------------W----RL--------MTGCFQ-------EH---------------------------------------------------------------------------------------
TgORU.820g1FN        ------------------------------------MSNSS-----------S---I---SHFLLLALADT----------RQL-------------QLLH-----------------------FCLFLGISLAALLGNGLII----SAVACGHHL-HTPMFFFLLNLALSDLGSICTTVPKAM-HNSLWDTR-NIS------YTGCAAQLFFFMFFISAEFCLLTVMCYDRYVSICKPLHYGTLLGSRACAHMAAAAWAS-----AFLNALLHTANTFS-LPLCHGNALGQ-FCEIP--Q-ILKLSC----S----KS-HLRELGLSAVSACLVFGCF-------VFIVFSYVQIFRAVL-RIPSEQG-R-HKAFSTCL-------PHLAVLSL---------YLSTIMFAFL-KPPSM-SSPSL-------------DL-ALSVLYSVVP-----PVLN-PFIYSLRNQELKAA--------L--------------W----KL--------MTGCFQ-------GH---------------------------------------------------------------------------------------
TgORU.180g1FN        ------------------------------------MSNSS-----------S---I---SHFLLLALADT----------RQL-------------QLLH-----------------------FCLFLGISLAALLGNGLII----SAVACGHHL-HTPMFFFLLQLALSDLGSICTTVPKAM-HSLLWDTS-TIS------YSGCAAQLLLFVFFISAEVSLLTVMCYDRYVSICKPLHYGTLLGSRACAHMAAAAWAS-----AFLYSLLHTANTFS-LPLCHGNSLGQFFCEVP--Q-ILKLSC----S----KS-YLRELGLIAVSACLVFGCF-------VFIVFSYVQIFRAVL-RIPFEQG-R-HKAFSTCL-------PHLAVVSL---------FLSTGAFTYL-KPPSM-SSPSL-------------DL-SVSVLYSVVP-----PALN-PLIYSLRNQELKAA--------V--------------R----AL--------MTGCFQ-------KH---------------------------------------------------------------------------------------
TgORU.279g1FN        ------------------------------------MSNSS-----------S---I---SHFLLLALADT----------RQL-------------QLLH-----------------------FCLFLGISLAALLGNGLII----SAVACGHHL-HTPMFFFLLNLALSDLGSICTTVPKAM-HSLLWDTS-TIS------YTGCAAQLFFFLFFISAEYFLLTIMCYDRYVSICKPLHYGTLLGSRACAHMAAAAWAS-----AFLYSLLHTANTFS-LPLCHGNALGQFFCEIP--Q-ILKINC----S----KS-YLRELELIAVSACLVFGCF-------VFIVFSYVQIFRAVL-RIPSEQG-R-HKAFSTCL-------PHLAVVSL---------FVSTVIFAHL-KPPSM-SSPSL-------------DL-ALSLLYSVVP-----PALN-PLIYSLRNQELKAE--------V--------------R----RM--------MTGCFQ-------EH---------------------------------------------------------------------------------------
TgORU.618g1FN        ------------------------------------MSNSS-----------S---I---SHFLLLALADT----------RQL-------------QLLH-----------------------FCLFLGISLAALLGNGLII----SAVACGHHL-HTPMFFFLLHLALSDLGSICTTVPKAM-HNSLWDTR-DIS------YSGCAAQLLLFVFFISAEVSLLTVMCYDRYVSICKPLHYGTLLGSRACAHMAAAAWAS-----AFLNALLHTANTFS-LPLCHGNALGQFFCEIP--Q-ILKLSC----S----KS-YLRDFGLNAVSACLAFGCF-------VFIVFSYVQIFRAVL-RIPSGQR-R-HKAFSTCL-------PHLAVVSL---------FLSTAVYAHL-KPPSM-SSPSL-------------DL-SVSVLYSVVP-----PALN-PLIYSLRNQELKAA--------V--------------R----RL--------MTGCFQ-------KH---------------------------------------------------------------------------------------
TgOR2.4g1FN          ------------------------------------MSNSS-----------S---I---SHFLLLALADT----------RQL-------------QLLH-----------------------FCLFLGISLAALLGNGLII----SAVACGHHL-HTPMFFFLLNLALSDLGSICTTVPKAM-HNSLWDTR-NIS------YTGCAAQVFLLIFFMGTEYFLLTIMCYDRYVSICKPLHYATLLGSRACAHMAAAAWAS-----AFLNALLQTANTFS-LPLCHGNALGQFFCEIP--Q-ILKLSC----S----KS-YLRELGFLAFSIFLAFCCF-------VFIVFSYVQIFRAVL-RIPSEQG-R-HKAFSTCL-------PHLAVVSL---------FISTGVFNHL-KPPSM-SSPSL-------------DL-ALSVLYSVVP-----PALN-PLIYSLRNQELKAA--------V--------------W----RL--------MTGCFQ-------EH---------------------------------------------------------------------------------------
TgORU.222g1FN        ------------------------------------MSNSS-----------S---I---SHFLLLALADT----------RQL-------------QLLH-----------------------FCLFLGISLAALLGNGLII----SAVACGHHL-HTPMFFFLLNLALSDLGSICTTVPKAM-HNSLWDTS-TIS------YTGCAAQLFFFVIFISAEYFLLTIMCYDRYVSICKPLHYGTLLGSRACAHMAAAAWAS-----AFLNALLQTANTFS-LPLCHGNALGQFFCEIP--Q-ILKISC----S----KS-YLRELGFLAFSIFLAFCCF-------VFIVFSYVQIFRAVL-RIPSEQG-R-HKAFSTCL-------PHLAVVSL---------FLTTVVFAHL-KPPSM-SSPSL-------------DL-ALSVLYSVVP-----PALN-PLIYSLRNQELKAA--------V--------------W----RL--------MTGCFQ-------GH---------------------------------------------------------------------------------------
TgORU.650g1FN        ------------------------------------MSNSS-----------S---I---SHFLLLALADT----------RQL-------------QLLH-----------------------FCLFLGISLAALLGNGLII----SAVACGHHL-HTPMFFFLLNLALSDLGSICTTVPKAM-HNSLWDTS-TIS------YTGCAAQLFFFVIFMSAEYFLLTIMCYDRYVSICKPLHYGTLLGSRACAHMAAAAWAS-----AFLNALLQTANTFS-LPLCHGNALGQFFCEIP--Q-ILKISC----S----KS-YLRELGFLAFSIFLGFGCF-------VFIVFSYVQIFRAVL-RIPSEQG-R-HKAFSTCF-------PHLAVVSL---------FLSTGVFTYL-KPPSM-SSPSL-------------DL-ALSVLYSVVP-----PALN-PLIYSLRNQELKST--------V--------------W----TL--------MTGCFQ-------KH---------------------------------------------------------------------------------------
TgORU.463g1FN        ------------------------------------MSNSS-----------S---I---SHFLLLALADT----------RQL-------------QLLH-----------------------FCLFLGISLAALLGNGLII----SAVACGHHL-HTPMFFFLLHLALSDLGSICTTVPKAM-HNSLWDIS-TIS------YTGCAAQLFFFLFFISAEYFLLTIMCYDRYVSICKPLHYGTLLGSRACAHMAAAAWAS-----AFLNALLLTANTFS-LPLCHGNALGQFFCEIP--Q-ILKISC----S----KS-YLRELGFLAFSIFLAFCCF-------VFIVFSYVQIFRAVL-RIPSEQG-R-HKAFSTCF-------PHLAVVSL---------FIITGVFNHL-KPPSM-SSPSL-------------DL-ALAVLYSVVS-----PALN-PLIYSLRNQELKAA--------V--------------W----RL--------MTGCFQ-------EH---------------------------------------------------------------------------------------
TgORU.621g1FN        ------------------------------------MSNSS-----------S---I---SHFLLLALADT----------RQL-------------QLLH-----------------------FCLFLGISLAALLGNGLII----SAVACGHHL-HTPMFFFLLNLALSDLGSICTTVPKAM-HNSLWDTS-TIS------YKGCAAQLFFFVFFISAEYFLLTVMCYDRYVSICKPLHYGTLLGSRACAHMAAAAWAS-----AFLNALLHTANTFS-LPLCHGNALGQFFCEIP--Q-ILKLSC----S----KS-YLRELGFLVFSIFLSFCCF-------VFIVFSYVQIFRAVL-RIPSEQG-R-HKAFSTCL-------PHLAVVSL---------FVSSIVFAYL-KPPSI-LSPSL-------------DL-ALSILYSVVP-----PALN-PLIYSLRNQELKAA--------V--------------K----RL--------MTGCF-------------------------------------------------------------------------------------------------
TgORU.711g1FN        ------------------------------------MSNSS-----------S---I---SHFLLLALADT----------RQL-------------QLLH-----------------------FCLFLGISLAALLGNGLII----SAVACGHHL-HTPMFFFLLNLALSDLGSICTTVPKAM-HSLLWDKS-IIS------YTGCAAQLSFFVFFISAEYFLLTIMCYDRYVSICKPLHYGTLLGSRACAHMAAAAWAS-----AFLNALLHTANTFS-LPLCHGNALGQFFCEIP--Q-ILKLSC----S----KS-YLRELGFLVFSIFLSFCCF-------VFIVFSYVQIFRAVL-RIPSEQG-R-HKAFSTCL-------PHLAVVSL---------FVSSIVFAYL-KPPSI-LSPSL-------------DL-ALSILYSVVP-----PALN-PLIYSLRNQELKAA--------V--------------K----RL--------MTGCFK-------EH---------------------------------------------------------------------------------------
TgORU.438g1FN        ------------------------------------MSNSS-----------S---I---SHFLLLALADT----------WQL-------------QLLH-----------------------FCLFLGISLAALLGNGLII----SAVACGHHL-HTPMFFFLLHLALSDLGSICTTVPKAL-HNSLWDTR-TIS------YTGCAAQLFFFVFFISAEYFLLTIMCYDRYVSICKPLHYGTLLGSRACAHMAVAAWAS-----AFLNALLHTANTFS-LPLCHGNALGQFFCEIP--Q-ILKLSC----S----KS-YLRELGFLMFSIFLAFCCF-------VFIVFSYVQIFRAVL-RIPSEQG-R-HKAFSTCL-------PHLAVVSL---------FFSTGILAHV-KPPSM-SSPSL-------------DL-ALSVLYSVLP-----PALN-PLIYSLRNQELKAA--------V--------------W----AL--------MTGCFQ-------EH---------------------------------------------------------------------------------------
TgORU.470g1FN        ------------------------------------MSNSS-----------S---I---SHFLLLALADT----------RQL-------------QLLH-----------------------FCLFLGISLAALLGNGLII----SAVACGHHL-HTPMFFFLLNLALSDLGSICTTVPKAL-HNSLWDTR-NIS------YSGCAAQLFFFLFFISAEFCLLTIMCYDRYVSICKPLHYGTLLGSRACAHMAAAAWAS-----AFLNALMHTANTFS-LPLCHGNALGQFFCDIS--Q-ILKLSC----S----KS-YLRELGFLVFSIFLAFCCF-------VFMVFSYVQIFRAVV-RIPSEQG-R-HKAFSTCL-------PHLAVVSL---------FISTVAFTYL-KPPSM-SFHSL-------------DL-ALSVLYSVVP-----PALN-PLIYSLRNQELKDA--------V--------------W----RL--------MTGCFQ-------EH---------------------------------------------------------------------------------------
TgORU.518g1FN        ------------------------------------MSNSS-----------S---I---SHFLLLALADT----------RQL-------------QLLH-----------------------FCLFLGISLAALLGNGLII----SAVACGHHL-HTPMFFFLLNLALSDLGSICTTVPKAM-HNSLWGTR-NIS------YTGCAAQLFFFAIFISAEFCLLTIMCYDRYVSICKPLHYGTLLGSRACAHMAAAAWAS-----AFLNALMHTANTFS-LPLCHGNALGQFFCDIS--Q-ILKLSC----S----KS-YLRELGFLVFSIFLAFCCF-------VFIVFSYVQIFRAVL-RIPSEQG-R-HKAFSTCL-------PHLAVVSL---------FLSTAVFAHL-KPPSM-SSPSL-------------DL-ALSVLYSVVP-----PALN-PLIYSLRNQELKAA--------L--------------W----KM--------MTGCFQ-------KH---------------------------------------------------------------------------------------
TgORU.793g1FN        ------------------------------------MSNSS-----------S---I---SHFLLLALADT----------RQL-------------QLLH-----------------------FCLFLGISLAALLGNGLII----SAVACGHHL-HTPMFFFLLNLALSDLGSICTTVPKAM-HNSLWGTR-NIS------YKGCAAQLFFFLFFISAELSILTIMCYDRYVSICKPLHYGTLLGSRACAHMAAAAWAS-----AFLNALLHTANTFS-LPLCHGNALGQFFCDIS--Q-ILKLSC----S----KS-YLRELGFLVFSIFLAFCCF-------VFIVFSYVQIFRAVL-RIPSEQG-R-HKAFSTCL-------PHLAVVSL---------FLSTAVFAHL-KPPSM-SSPSL-------------DL-ALSVLYSVVP-----PALN-PLIYSLRNQELKAA--------V--------------W----RL--------MTGWFW-------KH---------------------------------------------------------------------------------------
TgORU.563g1FN        ------------------------------------MSNSS-----------S---I---SHFLLLALADT----------RQL-------------QLLH-----------------------FCLFLGISLAALLGNGLII----SAVACGHHL-HTPMFFFLLNLALSDLGSICTTVPTAL-HSLLWDTR-HIS------YTGCAAQVFLLIFFLGTELALLTIMCYDRYVSICKPLHYGTLLGSRACAHMAAAAWAS-----AFLNALMHTASTFS-LPLCHGNALGQFFCDIS--Q-ILKLSC----S----KS-YLRELGFLVFSIFLAFCCF-------VFIVFSYVQIFRAVL-RIPSEQG-R-HKAFSTCL-------PHLAVVSL---------FISTVAFTYL-KPPSI-SSPSL-------------DL-ALSVLYSVVP-----PALN-PLIYSLRNQELKAA--------V--------------W----RL--------MTGCFQ-------EH---------------------------------------------------------------------------------------
TgORU.24g1FN         ------------------------------------MSNSS-----------S---I---SHFLLLALADT----------RQL-------------QLLH-----------------------FCLFLGISLAALLGNGLII----SAVACGHHL-HTPMFFFLLNLALSDLGSICTTVPKAM-HSLLWDTS-TIS------YTGCAAQLFFFLFFISAELSILTIMCYDRYVSICKPLHYGTLLGSRACAHMAAAAWAS-----AFLYSLLHTANTFS-LPLCHGNALGQFFCEIP--Q-ILKLSC----S----KS-YLRELGFLVFSIFLAFCCF-------VFMVFSYVQIFRAVL-RIPSEQG-R-HKAFSTCF-------PHLAVVSL---------FISTGVFTYL-KPPSM-SSPSL-------------DL-ALSVLYSVVP-----PALN-PLIYSLRNQELKSA--------V--------------W----RL--------MTGWFQ-------EH---------------------------------------------------------------------------------------
TgORU.338g1FN        ------------------------------------MSNSS-----------S---I---SHFLLLALADT----------RQL-------------QLLH-----------------------FCLFLGISLSALLGNGLII----SAVACGHHL-HTPMFFFLLNLALSDLGSICTTVPKAM-HNSLWDTR-EIS------YKGCAAQLFFFMFFISAEFYLLTIMCYDRYVSICKPLHYGTLLGSRACAHMAAAAWAS-----GFLYSLLHTANTFS-LPLCHGNALGHFFCEIP--Q-ILKLSC----S----KS-YLRKFGLLLISVCLAFCCF-------VFIVFSYVQIFRAVL-RIPSEQG-R-HKAFSTCL-------PHLAVVSL---------FISTGVFTYL-KPPSM-SSPSL-------------DL-ALSVLYSVVP-----PALN-PLIYSLRNQELKAA--------V--------------W----RL--------LIGWFQ-------KH---------------------------------------------------------------------------------------
TgORU.409g1FN        ------------------------------------MSNSS-----------S---I---SHFLLLALADT----------RQL-------------QLLH-----------------------FCLFLGISLAALLGNGLII----SAVACGHHL-HTPMFFFLLHLALSDLGSICTTVPKAM-HDSLWDTR-DIS------YTGCAAQLFFFMFFISAEFYLLTIMCYDRYVSICKPLHYGTLLGSRACAHMAAAAWAS-----AFLYSLLHTANTFS-LPLCHGNALGHFFCEIP--Q-ILKLSC----S----KS-YLRKFGLLLISVCLAFCCF-------VFIVFSYVQIFRAVL-RIPSEQG-R-QKAFSTCL-------PHLAVVSL---------FISTGVVTYL-KPPSM-SSPSL-------------DL-ALSVLYSVVP-----PALN-PLIYSLRNQELKAA--------V--------------W----RL--------MTGCFQ-------KH---------------------------------------------------------------------------------------
TgORU.701g1FN        ------------------------------------MSNSS-----------S---I---SHFLLLALADT----------RQL-------------QLLH-----------------------FCLFLGISLAALLGNGLII----SAVACGHHL-HTPMFFFLLHLALSDLGSICTTVPKAM-HNSLWDTR-EIS------YKGCAAQLFFFMFFISAEFYLLTIMCYDRYVSICKPLHYGTLLGSRACAHMAAATWAS-----GFLYSLLHTANTFS-LPLCHGNALGHFFCEIP--Q-ILKLSC----S----KS-YLRKFGLLLISVCLAFCCF-------VFIVFSYVQIFRAVL-RIPSEQG-R-YKAFSTCL-------PHLAVVSL---------FISTGVFTYL-KPPSM-SSPSL-------------DL-ALSVLYSVVP-----PALN-PLIYSLRNQELKAA--------V--------------R----TL--------MTGCFQ-------KH---------------------------------------------------------------------------------------
TgORE.15g1FN         ------------------------------------MSNSS-----------S---I---SHFLLLALADT----------QQL-------------QLLH-----------------------FCLFLGISLAALLGNGLII----SAVACGHHL-HTPMFFFLLNLALSDLGSICTTVPKAM-HNSFWDTR-DIS------YTGCAAQLFFFLLFISAEFSLLTIMCYDRYVSICKPLHYGTLLGSRACAHMAAAAWAS-----AFLNALMHTANTFS-LPLCHGNALGQFFCDIP--Q-ILKLSC----S----KS-YLRELGFLVFSIFLAFCCF-------VFMVFSYVQIFRAVL-RIPSEQG-Q-HKAFSTCL-------PHLAVVSL---------FFSTGMLAHM-KPSAI-SSPSL-------------DL-ALSVLYSVVP-----PALN-PLIYSLRNQELKAA--------V--------------W----RL--------LIGWFQ-------KH---------------------------------------------------------------------------------------
TgORU.59g1FN         ------------------------------------MSNSS-----------S---I---SHFLLLALADT----------RQL-------------QLLH-----------------------FCLFLGISLAALLGNSLII----SAVACGHHL-HTPMFFFLLNLALSDLGSICTTVPTAL-HNSLWDTS-TIS------YPGCAAQLYFFVFFISAEFYLLTIMCYDRYVSICKPLHYGTLLGSRACAHMAAAAWAS-----AFLNALLNTANTFS-LPLCHGNAVDKFFCEIP--Q-ILKLSC----S----KS-YLRELGVLVFSIFLAFCCF-------VFIVFSYVQIFRAVL-RIPSEQG-R-HKAFSTCF-------PHLAVVSL---------FISTGVFTYL-KSPSM-SSPSL-------------DL-ALSVLYSVVP-----PALN-PLIYSLRNQELKAA--------V--------------W----TL--------MTGCFQ-------EH---------------------------------------------------------------------------------------
TgORU.400g1FN        ------------------------------------MSNSS-----------S---I---SHFLLLALADT----------RQL-------------QLLH-----------------------FCLFLGISLAALLGNGLII----SAVACGHHL-HTPMFFFLLHLALSDLGSICTTVPKAM-HNSLWDTR-DIS------YSGCAAQVFLVFFFLGSEYFLLTIMCYDRYVSICKPLHYGTLLGSRACAHMAAAAWAS-----AFLYSLLLTASTFS-LPLCHGNSLGQFFCEIP--Q-ILKLSC----S----KS-YLRDFGLNAVSACLAFGCF-------VFIVFSYVQIFRAVL-RIPSEQG-R-HKAFSTCL-------PHLAVVSL---------FLSTVMFAHL-KPPSM-SSPSL-------------DL-ALSVLYSVVP-----PALN-PLIYSLRNQELKAA--------V--------------W----TL--------MTGCFQ-------GH---------------------------------------------------------------------------------------
TgORU.209g1FN        ------------------------------------MSNSS-----------S---I---SHFLLLALADT----------RQL-------------QLLH-----------------------FCLFLGISLAALLGNSLTI----SAVACGHHL-HTPMFFFLLNLALSDLGSICTTVPKAL-HSLLWDTR-TIS------YTGCAAQLFFFAIFISAELSILTIMCYDRYVSICKPLHYGTLLGSRACAHMAAAAWAS-----AFLNALMLTASTFS-MPLCHGNALGQFFCEIP--Q-ILKISC----A----KS-YLRELGLIAVTACFGLGCF-------VFIVFSYVQIFRAVL-RIPSEQG-R-HKAFSTCL-------PHLVVVSL---------FVSSVIFAHL-KPPSM-SSPSL-------------DL-ALSVLYSVVS-----PALN-PLIYSLRNQELKAA--------V--------------R----RL--------MTGWFW-------EH---------------------------------------------------------------------------------------
TgORU.429g1FN        ------------------------------------MSNSS-----------S---I---SHFLLLALADT----------RQL-------------QLLH-----------------------FCLFLGISLAALLGNGLII----SAVACGHHL-HTPMFFFLLNLALSDLGSICTTVPKAM-HNSLWDTR-DIS------YPGCAAQLFFFIFFMSAELSLLTIMCYDRYVSICKPLHYGTLLGSRACAHMAAAAWAS-----AFLNALLLTANTFS-LPLCHGNALGQFFCEIP--Q-ILKPSC----S----KS-YLRELGLIAVSACFGLGCF-------VFIVFSYVQIFRAVL-RIPSEHG-R-HKAFSTCL-------PHLAVVSL---------YLSTIMFAHL-KPPSM-SSPSL-------------DL-ALSVLYSVVP-----PALN-PLIYSLRNQELKAA--------V--------------R----RM--------MTGWFW-------KH---------------------------------------------------------------------------------------
TgORU.299g1FN        ------------------------------------MSNSS-----------S---I---SHFLLLALADT----------RQL-------------QLLH-----------------------FCLFLGISLAALLGNGLII----SAVACGHHL-HTPMFFFLLHLALSDLGSICTAVPKAM-HSLLWGTR-NIS------YTGCAAQLFLLIFFLGTEFSLLTIMRYDRYVSICKPLHYGTLLGSRACAHMAAAAWAS-----AFLNALLLTANTFS-LPLCHGNVLGQFFCEIP--Q-ILKLSC----S----KS-YLRELGLIAVSACFGLGCF-------VFIVFSYVQIFRAVL-RIPSEQG-R-HKAFSTCL-------PHLAVLSL---------FVSTVIFAYL-KRPSI-SSPSL-------------DL-ALSVLYSVVP-----PALN-PLIYSLRNQELKAA--------V--------------W----RL--------MTGCFQ-------GH---------------------------------------------------------------------------------------
TgORU.348g1FN        ------------------------------------MSNSS-----------S---I---SHFLLLAVADT----------RQL-------------QLLH-----------------------FCLFLGISLAALLGNGLII----SAVACGHHL-HTPMFFFLLNLALSDLGSICTTVPKAP-HSLLWGTR-TIS------YKGCAAQLFLLIFFLGTEFSLLTIMCYDRYVSICKPLHYGTLLGSRACAHMAAAAWAS-----AFLNALLQTANTFS-LPLCHGNALGQFFCEIP--Q-ILKLSC----S----KS-YLRELGLIAVSACLVFGCF-------VFMVFSYVQIFRAVL-RIPSEQG-R-HKAFSTCL-------PHLAVLSL---------FVSTVIFAYL-KRPSI-SSPSL-------------DL-ALSVLYSVVP-----PALN-PLIYSLRNQELKAA--------V--------------W----TL--------MTGWFQ-------KH---------------------------------------------------------------------------------------
TgORU.389g1FN        ------------------------------------MSNSS-----------S---I---SHFLLLALADT----------RQL-------------QLLH-----------------------FCLFLGISLAALLGNGLII----SAVACGHHL-HTPMFFFLLNLALSDLGSICTTVPKAM-HSLLWGTR-NIS------YTGCAAQLFLLIFFLGTEFSLLTIMCYDRYVSICKPLHYGTLLGSRACAHMAAAAWAS-----AFLNALLQTANTFS-LPLCHGNVLGQFFCEIP--Q-ILKLSC----F----KS-YLRELGLIAVSACLVFGCF-------VFMVFSYVQIFRAVL-RIPSEQG-R-HKAFSTCL-------PHLAVLSL---------FVSTVIFAYL-KRPSI-SSPSL-------------DL-ALSVLYSVVP-----PALN-PLIYSLRNQELKAA--------V--------------W----RL--------LIGWFQ-------KH---------------------------------------------------------------------------------------
TgORU.397g1FN        ------------------------------------MSNSS-----------S---I---SHFLLLALADT----------RQL-------------QLLH-----------------------FCLFLGISLAALLGNGLII----SAVACGHHL-HTPMFFFLLNLALSDLGSICTTVPKAM-HNSLWDTR-NIS------YKGCAAQVFLLIFFMGTEFSLLTIMCYDLYVSICKPLHYGTLLGSRACAHMAAAAWAS-----GFLNALLQTANTFS-LPLCHGNALGQFFCEIP--Q-ILKLSC----S----KS-YLRELGLLALSACLAFGCF-------VFIVFSYVQIFRAVL-RIPSEQG-Q-HKAFSTCL-------PHLAMVSL---------FLTTVVFGHM-KPPSM-SSPSL-------------DL-ALSVLYSVVP-----PALN-PLIYSLRNKELKAA--------V--------------W----RM--------MTGCFQ-------EH---------------------------------------------------------------------------------------
TgORU.588g1FN        ------------------------------------MSNSS-----------S---I---SHFLLLALADT----------RQL-------------QLLH-----------------------FCLFLGISLAALLGNGLII----SAVACGHHL-HTPMFFFLLNLALSDLGSICTTVPKAM-HNSLWDTS-TIS------YTGCAAQLFLLIFFLGTELALLTIMCYDRYVSICKPLHYGTLLGSRACAHMAAAAWAS-----AFLNALLQTANTFS-LPLCHGNTLGQFFCEIP--Q-ILKLSC----S----KS-YLRELGLLALSACLAFGCF-------VFIVFSYVQIFRAVL-RIPSEQG-Q-HKAFSTCL-------PHLAVVSL---------FLTIVVFGYM-KPPSM-SSHSL-------------DL-ALSVLYSVVP-----PALN-PLIYSLRNQELKAA--------V--------------W----RL--------MTGWFQ-------KH---------------------------------------------------------------------------------------
TgORU.193g1FN        ------------------------------------MSNSS-----------S---I---SHFLLLALADT----------RQL-------------QLLH-----------------------FCLFLGISLAALLGNGLII----SAVACGHHL-HTPMFFFLLNLALSDLGSICTTVPKAM-HNSLWDTR-NIS------YTGCAAQLFFFLLFISAELSILTIMCYDRYVSICKPLHYETLLGSRACAHMAAAAWAS-----AFLNALLHTANTFS-LPLCHGNALGQFFCEIP--Q-ILKLSC----S----KS-HLREQWFLAVSVCLAFGCF-------VFIVFSYVQIFRAVL-RIPTEQG-R-HKAFSTCL-------PHLAVVSL---------FISTGVFTYL-KPPLM-SSPSL-------------DL-SVSVLYSVVP-----PALN-PLIYSLRNQELKAA--------V--------------W----TL--------MTGWFQ-------GH---------------------------------------------------------------------------------------
TgORU.258g1FN        ------------------------------------MSNSS-----------S---I---SHFLLLALADT----------RQL-------------QLLH-----------------------FCLFLGISLAALLGNGLII----SAVACGHHL-HTPMFFFLLNLALSDLGSICTTVPKAM-HNSLWDTR-NIS------YTGCAAQLFFFMFFMSAELSILTIMCYDRYVSICKPLHYGTLLGSRACAHMAAAAWAS-----AFLNALLHTANTFS-LPLCHGNALGQFFCEIP--Q-ILKLSC----S----KS-HLREQWFLAVSVCLAFGCF-------VFIVFSYVQIFRAVL-RIPSEQG-R-HKAFSTCL-------PHLAVVSL---------FLSTGICTYL-KPPSM-SSPSL-------------DL-ALSVLYSVVS-----PALN-PLIYSLRNQELKAA--------V--------------W----TL--------MTGCFQ-------EH---------------------------------------------------------------------------------------
TgORU.489g1FN        ------------------------------------MSNSS-----------S---I---SHFLLLALADT----------RQL-------------QLLH-----------------------FCLFLGNSLAALLGNGLII----SAVACGHHL-HTPMFFFLLNLALSDLGSICTTVPKAM-HNSLWDTR-DIS------YTGCAAQLFFFVIFISAEFYLLTIMSYDRYVSICKPLHYGTLLGSRACAHMAAAAWAS-----AFLNALLHTANIFS-LPLCHGNSLGQFFCEIP--Q-ILKISC----S----KS-HLRELGLIAVSVCLAFCCF-------VFIVFSYVQIFRAVL-SIPSEQG-Q-HKAFSTCL-------PHLAVVSL---------FISTGVVTYL-KPPSM-SSPSL-------------DL-ALSVLYAVVS-----PALN-PLIYSLRNQELKAA--------V--------------W----AL--------MTGCFQ-------EH---------------------------------------------------------------------------------------
TgORU.272g1FN        ------------------------------------MSNSS-----------S---I---SHFLLLALADT----------RQL-------------QLLH-----------------------FCLFLGISLAALLGNGLII----SAVACGHHL-HTPMFFFLLNLALSDLGSICTTVPKAM-HNSLWDIR-NFS------YPGCAAQLFFFIFFISAEFCLLTIMCYDRYVSICKPLHYGTLLGSRACAHMAAAAWAS-----AFLYSLLHTANTFS-LPLCHGNAVGQFFCEIP--Q-ILKLSC----S----HSKSLRELGLIAISVFLALGCF-------VFIVFSYVQIFRAVL-RIPSEQG-R-HKAFSTCL-------PHLAVVSL---------FLTTVVFAHL-KPPSM-SSPSL-------------DL-ALSVLYSVVP-----PALN-PLIYSLRNQELKAA--------V--------------W----RL--------MIGWFQ-------KH---------------------------------------------------------------------------------------
TgORU.557g1FN        ------------------------------------MSNSS-----------S---I---SHFLLLALADT----------RQL-------------QLLH-----------------------FCLFLGISLAALLGNGLII----SAVACGHHL-HTPMFFFLLNLALSDLGSICTTVPKAM-HNSLWDTR-NIS------YTGCAAQLFFFMFFMSAEYFLLTIMCYDRYVSICKPLHYGTLLGSRACAHMAAAAWAS-----AFLNALMHTASTFS-LPLCHGNALGQFFCEIP--Q-ILKLSC----A----KS-YLRELGLSAVTVSVGFGCS-------VFIVFSYVQIFRAVL-RIPSEQG-R-HKAFSTCL-------PHLAVVSL---------FLTTVVFAHL-KPPSM-SSPSL-------------DL-ALSVLYSVVP-----PALN-PLIYSLRNQELKAA--------V--------------W----RL--------MIGWFQ-------KH---------------------------------------------------------------------------------------
TgORU.600g1FN        ------------------------------------MSNSS-----------S---I---SHFLLLALADT----------RQL-------------QLLH-----------------------FCLFLGISLAALLGNGLII----SAVACGHHL-HTPMFFFLLHLALSDLGSICTTVPKAM-HNSLWDTR-NIS------YTGCAAQLFFFMFFMSAEYFLLTIMCYDRYVSICKPLHYGTLLDSRACAHMAAAAWAS-----AFLNALMLTANKFS-LPLCHGNAVDQFFCEIP--Q-ILKLSC----S----KS-YLRELGLIAVTACLGLGCF-------VFIVFSYVQIFRAVL-RIPSEQR-R-HKAFSTCF-------PHLAVVSL---------FLTTVVFAHL-KPPSM-SSPSL-------------DL-ALSVLYSVVP-----PALN-PLIYSLRNQELKAA--------V--------------W----KL--------MIGWFQ-------KH---------------------------------------------------------------------------------------
TgORU.201g1FN        ------------------------------------MSNSS-----------S---I---SHFLLLALADT----------RQL-------------QLLH-----------------------FCLFLGISLAALLGNGLII----SAVACGHHL-HTPMFFFLLNLALSDLGSICTTVPKAM-HNSLWDTR-NIS------YTGCAAQLFFLLFFISAEFSLLTIMCYDRYVSICKPLHYGTLLGSRACAHMAAAAWAS-----AFLYSLLHTANTFS-LPLCHGNTLGQFFCEIP--Q-ILKLSC----S----IS-YFRELGLIAVTACFGLGSF-------VFIVFSYVQIFRAVL-RIPSEQG-R-HKAFSTCL-------PHLAVVSL---------FVSTVMFAHL-KPPSM-SSPSL-------------DL-ALSVLYSVVP-----PALN-PLIYSLRNQELKAA--------V--------------W----RL--------MTGCFQ-------EH---------------------------------------------------------------------------------------
TgORU.381g1FN        ------------------------------------MSNSS-----------S---I---SHFLLLALADT----------QQL-------------QLLH-----------------------FCLFLGISLAALLGNGLII----SAVACGHHL-HTPMFFFLLNLALSDLGSICTTVPKAM-HNSLWGTR-NIS------YTGCAAQLFFFLFFISAEYFLLTIMCYDRYVSICKPLHYGTLLGSRACAHMAAAAWAS-----AFLNALMHMTNTFS-LPLCHGNVLGQFFCEIP--Q-ILKLSC----S----KS-YLRELGLITLSMSFGFGCF-------VFIVFSYVQIFRAVL-RIPSEQG-R-HKVFSTCL-------PHLAVVSL---------FLSTVMFAHL-KPPSI-SSPSL-------------DL-ALSVLYSVVP-----PALN-PLIYSLRNQELKAA--------V--------------C----SM--------MTGCFQ-------EH---------------------------------------------------------------------------------------
TgORU.474g1FN        ------------------------------------MSNSS-----------S---N---SHFLLLALADT----------RQL-------------QLLH-----------------------FCLFLGISLAALLGNGLII----SAVACGHHL-HTPMFFFLLNLALSDLGSICTTVPKAM-HNSFWDTR-TIS------YTGCAAQLFFFVFFISAEYFLLTIMSYDRYVSICKPLHYGTLLGSRACAHMAAAAWAS-----GFLNALMHTANTFS-LPLCHGNALGQFFCEIP--Q-ILKLSC----S----KS-FLRELGLIAVSVCFAFGCF-------VFIVFSYVQIFRAVL-RIPSEQR-R-HKAFSTCL-------PHLAVISL---------FLSTIMFAHL-KPPSM-SSHSL-------------DL-ALSVLYSVVP-----PALN-PLIYSLRNQELKAA--------V--------------R----AL--------MTGCFQ-------KH---------------------------------------------------------------------------------------
TgORU.623g1FN        ------------------------------------MSNSS-----------S---I---SHFLLLALADT----------RQL-------------QLLH-----------------------FCLFLGISLAALLGNGLII----SAVACGHHL-HTPMFFFLLNLALSDLGSICTTVPKAM-HNSLWDTR-DIS------YTGCAAQLFFFMFFISAEFSLLTIMCYDRYVSICKPLHYGTLLGSRACAHMAAAAWAS-----AFLNALLHTANTFS-LPLCHGNALGQFFCEIP--Q-ILKLSC----S----KS-YLRKFGLLLISVCLALGCF-------VFIVFSYVQIFRSVL-RIPSEQG-R-HKAFSTCL-------PHLAVVSL---------FANTAAFANL-KPPSM-SSPSL-------------DL-ALSVLYSVVP-----PALN-PLIYSLRNQELKAA--------V--------------W----RL--------MTAWFQ-------NS-------------------------------NS------------------------------------------------------
TgORU.759g1FN        ------------------------------------MSNSS-----------S---I---SHFLMLALADT----------RQL-------------QLLH-----------------------FCLFLGISLAALLGNGLII----SAVACGHHL-HTPMFFFLLNLALSDLGSICTTVPKAM-HNSLWDTR-NIS------YKGCAAQLFFFMFFISAEFSLLTIMCYDRYVSICKPLHYRTLLGSRACAHMAAAAWAS-----AFLNALMHTANTFS-LPLCHGNALGQFFCEIP--Q-ILKLSC----S----KS-YLRELGLIAASVCLGLGCF-------VFIVFSYVQIFRAVL-RIPSEQG-R-HKAFSTCL-------PHLAVVSL---------FANTAAFANL-KPPSM-SSPSL-------------DL-ALSVLYSVVP-----PALN-PLIYSLRNQELKAA--------V--------------W----RL--------MTAWFQ-------NS-------------------------------NS------------------------------------------------------
TgORU.773g1FN        ------------------------------------MSNSS-----------S---I---SHFLLLALADT----------RQL-------------QLLH-----------------------FCLFLGISLAALLGNGLII----SAVACGHHL-HTPMFFFLLNLALSDLGSMCTTVPKAM-HNSLWDTS-TIS------YTGCAAQLFFFMFLISAEFSLLTIMCYDRYVSICKPLHYGTLLGSRACAHMAAAAWAS-----AFLNALMHTANTFS-LPLCHGNALGQFFCEIP--Q-ILKLSC----------S-YLRELGLIAVSVCLGFGCF-------VFIVFSYVQIFRAVL-RIPSEQG-R-HKAFSTCL-------PHLAVVSL---------FVNTAAFANL-KPPSM-SSPSL-------------DL-ALSVLYSVVP-----PALN-PLIYSLRNQEIKAA--------V--------------W----RL--------MTAWFQ-------NS-------------------------------NS------------------------------------------------------
TgORU.22g1FN         ------------------------------------MSNSS-----------S---I---SHFLLLALADT----------RQL-------------QLLH-----------------------FCLFLGISLAALLGNGLII----SAVACGHHL-HTPMFFFLLNLALSDLGSICTTVPKAM-HNALWDTR-NIS------YTGCAAQLWFFAFFITAEFSLLTIMCYDRYVSICKPLHYGTLLGSRACAHMAAAAWAI-----AFLNALLQTANTFS-LPLCHGNALGQFFCEIP--Q-ILKLSC----S----KS-HLRELELSALSVCFGLGCF-------VFMVFSYVQIFRAVL-RIPSEQG-R-HKSFSTCL-------PHLAVLSL---------FVSTVMFAYL-KRPSI-SSPSL-------------DL-VLSVLYSVVP-----PALN-PLIYSLRNQELKAA--------V--------------W----RL--------MNGCFQ-------GH---------------------------------------------------------------------------------------
TgORU.304g1FN        ------------------------------------MSNSS-----------S---I---SHFLLLALADT----------RQL-------------QLLH-----------------------FCLFLGISLAALLGNGLII----SAVACGHHL-HTPMFFFLLNLALSDLGSICTTVPKAM-HNSLWDTS-TIS------YSGCAAQLFFFLFFISAEFSLLTIMCYDRYVSICKPLHYRTLLGSRACAHMAAAAWAS-----AFLNALLHTANTFS-LPLCHGNDLGQFFCEIP--Q-ILKLSC----S----HPNSLKEFVLIAVSVCAAFGCF-------VFIVFSYVQIFRAVL-RIPSEQG-R-HKAFSTCL-------PHLAVVSL---------FLSTAVFAYL-KSPSM-SSPSL-------------DL-ALSVLYSVVP-----PALN-PLIYSLRNQELKAA--------V--------------W----RL--------MTGCFQ-------GH---------------------------------------------------------------------------------------
TgORU.416g1FN        ------------------------------------MSNSS-----------S---I---SHFLLLALADT----------RQL-------------QLLH-----------------------FCLFLGISLAALLGNGLII----SAVACGHHL-HTPMFFFLLNLALSDLGSICTTVPKAM-HNSLWDTR-DIS------YTGCAAQLFFFLFFISAEFSLLTIMCYDRYVSICKPLHYGTLLGSRACAHMAAAAWAS-----AFLNALLHTANTFS-LPLCHGNALGQFFCEIP--Q-ILKLSC----S----HPNSLKEFVLIALSVCAAFGCF-------VFIVFSYVQIFRAVL-RIPSEQG-R-HKAFSTCL-------PHLAVVSL---------FLSTAVFAYL-KSPSM-SSPSL-------------DL-ALSVLYSVVP-----PALN-PLIYSLRNQELKAA--------V--------------W----RL--------ITGCFQ-------GH---------------------------------------------------------------------------------------
TgORU.239g1FN        ------------------------------------MSNSS-----------S---I---SHFLLLALADT----------RQL-------------QLLH-----------------------FCLFLGISLAAFLGNGLII----SAVACGHHL-HTPMFFFLLHLALSDLGSICTTVPKAM-HNSLWDTR-NIS------YTGCAAQLFFFMFFISAEFSLLTIMCYDRYVSICKPLHYGTLLGSRACAHMAAAAWAS-----AFLNALLHTANTFS-LPLCHGNALGQFFCEIP--Q-ILKISC----S----HI-KVREFGLIVLSALLYFGCY-------VFIVFSYVQIFRAVL-KIPSEQG-R-HKAFSTCL-------PHLAVVSL---------FLSTGTVAHL-NPPSI-SSPSL-------------DL-ALSVLYSVVP-----PALN-PLIYSLRNQELKAA--------V--------------W----RL--------MTGCFQ-------EH---------------------------------------------------------------------------------------
TgORU.472g1FN        ------------------------------------MSNSS-----------S---I---SHFLLLALADT----------WQL-------------QLLH-----------------------FCLFLGISLAALLGNGLII----SAVACGHHL-HTPMFFFLLNLALSDLGSICTTVPKAM-HNSLWDTR-EIS------YTGCAAQLFFFMFFISAEFSVLTIMCYDRYVSICKPLHYGTLLGSRACAHMAAAAWAS-----AFLSALLHTANTFS-LPLCHGNALGQFFCEIA--Q-ILKISC----S----HI-KLSEFGLIVLSALLYFGCY-------VFIVFSYVQIFRVVL-KIPSEQG-R-HKAFSTCL-------PHLAVVSV---------FLSTGTVAYL-NPPSI-SSPSL-------------DL-ALSVLYSVVP-----PALN-PLIYSLRNQELKAA--------V--------------W----RL--------MTGCFQ-------EH---------------------------------------------------------------------------------------
TgORU.406g1FN        ------------------------------------MSNSS-----------S---I---SHFLLLALADT----------RQL-------------QLLH-----------------------FCLFLGISLAALLGNGLII----SAVACGHHL-HTPMFFFLLHLALSDLGSICTTVPKAM-HNSLWDTR-NIS------YTGCAAQVFFLLFFISAEFSLLTIMCYDRYVSICKPLHYGTLLGSRACAHMAAAAWAS-----AFLTALLLTANTFS-LPLCHGNALGQFFCEIP--Q-ILKLSC----S----HS-KLREVWLIVLCALLYFGCF-------VFIVFSYVQIFRAVL-RIPSEQG-R-HKAFSTCL-------PHLAVVSL---------FISTGTFAYM-KPPSM-SSPSL-------------DL-ALSVLYSVVP-----PALN-PLIYSLRNQELKAA--------V--------------W----RL--------LIGWFQ-------KH---------------------------------------------------------------------------------------
TgORU.566g1FN        ------------------------------------MSNSS-----------S---I---SYFLLLALADT----------RQL-------------QLLH-----------------------FCLFLGISLAALLGNGLII----SAVACGHHL-HTPMFFFLLNLALSDLGSICTTVPKAM-HNSLWDTR-NIS------YTGCAAQVFFLLFFISAEFSLLTIMCYDRYVSICKPLHYGTLLGSRACAHMAAAAWAS-----AFLTALLLTANTFF-LPLCHGNVLGQFFCEIP--Q-ILKLSC----S----HS-KLREVWLIVLCALLYFGCF-------VFIVFSYVQIFRAVL-RIPSEQG-Q-HKAFSTCL-------PHLAVVSL---------FISTGTFAYM-KPPSM-SSPSL-------------DL-ALSVLYSVVP-----PALN-PLIYSLRNQELKAA--------V--------------R----RL--------MTGCLQ-------EH---------------------------------------------------------------------------------------
TgORU.779g1FN        ------------------------------------MSNSS-----------S---I---SHFLLLALADT----------RQL-------------QLLH-----------------------FCLFLGISLAALLGNGLII----SAVACGHHL-HTPMFFFLLNLALSDLGSICTTVPKAM-HNSLWDTS-TIS------YSGCAAQIFFFVFYATTEFSLLTIMCYDRYVSICKPLHYGTLLGSRACAHMAAAAWAS-----ALLNALMHTANTFS-LPLCHGNALGQFFCEIP--Q-ILKISC----S----HI-KLRESGLIVLSALLYFGCF-------VFIVFSYVQIFRAVL-RIPSEQG-R-HKAFSTCL-------PHLAVVSL---------FVSSIVFAYL-KPPSI-LSPSL-------------DL-TLSILYSVVP-----PALN-PLIYSLRNQELKAA--------V--------------W----TL--------MTGCFQ-------AH---------------------------------------------------------------------------------------
TgOR2.5g1FN          ------------------------------------MSNSS-----------S---I---SHFLLLALPDT----------RQL-------------QLLH-----------------------FCLFLGISLAALLGNGLII----SAVACGHHL-HTPMFFFLLNLALSDLGSICTTVPKAM-HNSLWDTR-DIS------YTGCAAQVFFLLFFLGAEYFLLTIMCYDRYVSICKPLHYGTLLGSRACAHMAAAAWAS-----AFLNALMHTANTFS-LPLCHGNALGQFFCEIP--Q-ILKHLC----S----HTNSFRELGLIAVSACLVFGCF-------VFIVFSYVQIFRAVL-RIPSEQG-R-HKAFSTCL-------PHLAVVSL---------FVSTIIFAHL-KPPSM-SSPSL-------------DL-ALSVLYSVVP-----PALN-PLIYSLRNQELKAE--------V--------------R----RM--------MPGCFQ-------KH---------------------------------------------------------------------------------------
TgORU.678g1FN        ------------------------------------MSNSS-----------S---I---SHFLLLALADT----------RQL-------------QLLH-----------------------FCLFLGISLAALLGNGLII----RAIACGHHL-HTPMFFFLLNLALSDLGSICTTVPKAM-HNSLWDTR-DIS------YTGCAAQVFFLLFFLGAEYFLLTVMCYDRYVSICKPLHYETLLGSRACAHMAAAAWAS-----AFLNALMHTANTFS-LPLCHGNALGQFFCEIP--Q-ILKHLC----S----HTNSFRELGLVALSACLVFSCF-------VFIVFSYVQIFRAVL-RIPSEQG-R-HKAFSTCL-------PHLAVVSL---------FVSTIIFAHL-KPPSM-SSPSL-------------DL-ALSVLYSVVP-----PALN-PLIYSLRNQELKAA--------V--------------W----RL--------MTGCFQ-------VH---------------------------------------------------------------------------------------
TgORU.248g1FN        ------------------------------------MSNSS-----------S---I---SHFLLLALADT----------RQL-------------QLLH-----------------------FCLFLGISLAALLGNGLII----SAVACGHHL-HTPMFFFLLNLALSDLGSICTTVPKAM-HNSLWGTR-NIS------YTGCAAQVFFLLFFLGSEYFLLTIMCYDRYVSICKPLHYGTLLGSRACAHMAAAAWAS-----AFLNALMHTANTFS-LPLCHGNALGQFFCEIP--Q-ILKHLC----S----HTNSFRELGLIALSACLVFGCF-------VFIVFSYVQIFRAVL-RIPSEQG-R-HKAFSTCL-------PHLAVVSL---------FLSTAIFYYL-KPPSM-SSPSL-------------DL-ALSVLYLVVP-----PALN-PLIYSLRNQELKAA--------L--------------W----RL--------MTGCFQ-------GH---------------------------------------------------------------------------------------
TgORU.487g1FN        ------------------------------------MSNSS-----------S---I---SHFLLLALADT----------RQL-------------QLLH-----------------------FCLFLGISLAALLGNGLII----SAVACGHHL-HTPMFFFLLNLALSDLGSICTTVPKAL-HNSLWDTR-NIS------YTGCAAQLFFFMFFISAEYFLLTIMSYDRYVSICKPLHYGTLLGSRACAHMAAAAWAS-----AFLNALLLTGNTFS-LPLCHGNVLGQFFCEIP--Q-ILKLSC----S----KS-HLREFGLIVLSVCFGLGCF-------MFIVFSYVQVFRAVL-RIPSEQG-R-HKAFSTCL-------PHLAVLSL---------FISTGMFTHL-KPPSM-SSSSL-------------DL-ALSVLYSVVP-----PALN-PLIYSLRNQELKAA--------V--------------K----RQ--------ITGWFR-------KH---------------------------------------------------------------------------------------
TgORE.10g1FN         ------------------------------------MSNSS-----------S---I---SHFLLLALADT----------RQL-------------QLLH-----------------------FCLFLGISLAALLGNGLII----SAIACGHHL-HTPMFFFLLNLALSDLGSICTTVPKAM-HSLLWDTS-TIS------YAGCATQNLFFVFCATTEFCLLTIMCYDRYVSICKPLHYGTLLGSRACAHMAAAAWAS-----GFLNALMLTANTFS-LPLCHGNALGQFFCEIP--Q-ILKLSC----S----KS-YLREHWVLVVTGSLSLCCF-------VFIVFSYVQIFRAVL-RIPSEQG-R-HKAFSTCL-------PHLAVVSL---------FLSTAVFTYL-KPPSM-SSPSL-------------DL-ALSVLYSVVP-----PALN-PLIYSLRNQELKAA--------V--------------W----RL--------MTGCFQ-------GH---------------------------------------------------------------------------------------
TgORU.616g1FN        ------------------------------------MSNSS-----------S---I---SHFLLLALADT----------RQL-------------QLLH-----------------------FCLFLGISLAALLGNGLII----SAVACGHHL-HTPMFFFLLNLALSDLGSICTTVPKAM-HNSLWDTS-TIS------YAGCATQNLFFVFCATTEFSLLTIMCYDRYVSICKPLHYGTLLGSRACAHMAAAAWAS-----GFLNALMLTANTFS-LPLCHGNALGQFFCEIP--Q-ILKLSC----S----KS-YLREHWVLVVTGSLSLCCF-------VFIVFSYVQIFRAVL-RIPSEQG-R-HKAFSTCL-------PHLAVVSL---------FISTAVFTYL-KPPSM-SSPSL-------------DL-ALSVLYSVVP-----PALN-PLIYSLRNQELKAE--------V--------------R----RM--------MPGCFQ-------KH---------------------------------------------------------------------------------------
TgORU.312g1FN        ------------------------------------MSNSS-----------S---I---SHFLLLALADT----------RQL-------------QLLH-----------------------FCLFLGISLAALLGNGLII----SAVACGHHL-HTPMFFFLLHLALSDLGSICTTVPTAL-HNSLWDTR-DIS------YTGCAAQLFFLLIFMSAEYFLLTIMCYDRYVSICKPLHYGTLLGSRACAHMAAAAWAS-----AFLNALMLTASTFS-LPLCHGIALGQFFCEIP--Q-ILNLSC----S----KS-YLREHWVLVVTVSSSLCCF-------VFIVFSYVQIFRVVL-RIPSEQG-R-HKAFSTCL-------PHLAVVSL---------FLSTAVFAHL-KSPSM-SSPSL-------------DL-ALSVLYSVVP-----PALN-PLIYSLRNQALKAA--------V--------------W----TL--------MTGCFQ-------EH---------------------------------------------------------------------------------------
TgORU.324g1FN        ------------------------------------MSNSS-----------S---I---SHFLLLALADT----------RQL-------------QLLH-----------------------FCLFLGISLAALLGNGLII----SAVACGHHL-HTPMFFFLLHLALSDLGSICTTVPKAM-HNSLWDTR-DIS------YTGCAAQLFFLLIFMSAEYFLLTIMCYDRYVSICKPLHYGTLLGSRACAHMAAAAWAS-----AFLNALMLTANTFS-LPLCHGNALGQFFCEIP--Q-ILKLSC----S----KS-YLREHWVLVVTVSSSLCCF-------VFIVFSYVQIFRVVL-RIPSEQG-R-HKAFSTCL-------PHLAVVSL---------FLSTAVFAHL-KSPSM-SSPSL-------------DL-ALSVLYSVVP-----PALN-PLIYSLRNQELKAA--------V--------------W----TL--------MTGCFQ-------EH---------------------------------------------------------------------------------------
TgORU.637g1FN        ------------------------------------MSNSS-----------S---I---SHFLLLALADT----------RQL-------------QLLH-----------------------FCLFLGISLAALLGNGLII----SAVACGHHL-HTPMFFFLLHLALSDLGSICTTVPKAL-HNSLWDTR-DIS------YTGCAAQLFFLLIFMSAEYFLLTIMCYDRYVSICKPLHYGTLLGSRACAHMAAAAWAS-----AFLNALMLTANTFS-LPLCHGNALGQFFCEIP--Q-ILKLSC----S----KS-YLREHWVLVVTVSSSLCCF-------VFIVFSYVQIFRVVL-RIPSEQG-R-HKAFSTCL-------PHLAVVSL---------FLSTAVFAHL-KSPSM-SSPSL-------------DL-ALSVLYSVLP-----PALN-PLIYSLRNQELKAA--------V--------------W----TL--------MTGCFQ-------EH---------------------------------------------------------------------------------------
TgORU.483g1FN        ------------------------------------MSNSS-----------S---I---SHFLLLALADT----------RQL-------------QLLH-----------------------FCLFLGISLAALLGNGLII----SAVACGHHL-HTPMFFFLLHLALSDLGSICTTVPKAL-HNSLWDTR-DIS------YTGCAAQLFFLLIFMSAEYFLLTIMCYDRYVSICKPLHYGTLLGSRACAHMAAAAWAS-----AFLNALMLTANTFS-LPLCHGNALGQFFCEIP--Q-ILKLSC----S----KS-YLREHWVLVVTVSSSLCCF-------VFIVFSYVQIFRVVL-RIPSEQG-R-HKAFSICL-------PHLAVVSL---------FLSTAVFAHL-KSPSM-SSPSL-------------DL-ALSVLYSVVP-----PALN-PLIYSLRNQELKAA--------V--------------W----TL--------MTGCFQ-------EH---------------------------------------------------------------------------------------
TgORU.326g1FN        ------------------------------------MSNSS-----------S---I---SHFLLLALADT----------RQL-------------QLLH-----------------------FCLFLGISLAALLGNGLII----SAVACGHHL-HTPMFFFLLHLALSDLGSICTTVPTAM-HNSLWDTR-DIS------YTGCAAQLFFLLIFMSAEYFLLTIMCYDRYVSICKPLHYGTLLGSRACAHMAAAAWAS-----AFLNALMLTANTFS-LPLCHGNALGQFFCEIP--Q-ILKLSC----S----KS-YLREHWVLVVTVSSSLCCF-------VFIVFSYVQIFRVVL-RIPSEQG-R-HKAFSTCL-------PHLAVVSL---------FLSTAVFAHL-KSPSM-SSPSL-------------DL-ALSVLYSVLP-----PALN-PLIYSLRNQELKAA--------V--------------W----TL--------MTGCFQ-------EH---------------------------------------------------------------------------------------
TgORU.760g1FN        ------------------------------------MSNSS-----------S---I---SHFLLLALADT----------RQL-------------QLLH-----------------------FCLFLGISLAALLGNGLII----SAVACGHHL-HTPMFFFLLHLALSDLGSICTTVPTAM-HNSLWDTR-DIS------YTGCAAQLFFLLIFMSAEYFLLTIMCYDRYVSICKPLHYGTLLGSRACAHMAAAAWAS-----AFLNALMLTANTFS-LPLCHGNALGQFFCEIP--Q-ILKLSC----S----KS-YLREHWVLVVTVSLSLCCF-------VFIVFSYVQIFRVVL-RIPSEQG-R-HKAFSTCL-------PHLAVVSL---------FLSTAVFAHL-KSPSM-SSPSL-------------DL-ALSVLYSVVP-----PALN-PLIYSLRNQELKAA--------L--------------W----TL--------MTGCFQ-------EH---------------------------------------------------------------------------------------
TgORU.313g1FN        ------------------------------------MSNSS-----------S---I---SHFLCWPWQTR----------EQL-------------QLLH-----------------------FCLFLGISLAALLGNGLII----SAVACGHHL-HTPMFFFLLHLALSDLGSICTTVPTAL-HNSLWDTR-DIS------YRGCAAQLFFFVIFMSAEYFLLTIMCYDRYVSICKPLHYGTLLGSRACAHMAAAAWAS-----AFLNALLLTANTFS-VPLCHGNALGQFFCEIP--Q-ILKLSC----S----KS-Y-REHWVLVVTVSSSLCCF-------VFIVFSYVQIFRVVL-RIPSEQG-R-HKAFSTCL-------PHLAVVSL---------FLSTAVFAHL-KSPSM-SSPSL-------------DL-ALSVLYSVLP-----PALN-PLIYSLRNQELKAA--------V--------------W----TL--------MTGCFQ-------EH---------------------------------------------------------------------------------------
TgORU.440g1FN        ------------------------------------MSNSS-----------S---I---SHFLLLALADT----------RQL-------------QLLH-----------------------FCLFLGISLAALLGNGLTI----RAVACSHHL-HTPMFFFLLHLALSDLGSICTTVPKAM-HNSLWDTS-TIS------YTGCAAQLFFFAIFISAEFCLLTIMCYDHYVSICKPLHYGTLLGSRACAHMAAAAWAS-----AFLYSLLHTANTFS-LPLCHGNALGQFFCEIA--Q-ILKLSC----S----KS-YLRELGLTAVSVCLEFGCF-------VFLVFSYVQIFRAVL-RIPSEQG-R-HKAFSTCL-------PHLAVVSL---------FLSTILFAHL-KPPSM-SSPSL-------------DL-ALSVLYSVVP-----PALN-PLIYSLRNQELKAA--------V--------------K----RQ--------ITGWFR-------KH---------------------------------------------------------------------------------------
TgORU.459g1FN        ------------------------------------MSNSS-----------S---I---SHFLLLALADT----------RQL-------------QLLH-----------------------FCLFLGISLAALLGNGLII----SAVACGHHL-HTPMFFFLLNLALSDLGSICTTVPKAM-HNSLWDTR-DIS------YTGCAAQSFFFVFSATTEYSILTIMCYDRYVSICKPLHYGTLLGSRACAHMAAAAWAS-----GFLYSLLLTANTFS-LPLCHGNALGQFFCDIS--Q-ILKLSC----S----KS-YLRELGFLVFSIFLAFCCF-------VFIVFSYVQIFRAVL-RIPSEQG-R-HKAFSTCL-------PHLAVASL---------FVSTVIFTYM-KPPSM-SSPSL-------------DL-ALSLLYSVVP-----PALN-PLIYSLRNQELKAE--------VRKNDDWMLPGTLNFW----PI--------SANHF-------------------------------------------------------------------------------------------------
TgORU.685g1FN        ------------------------------------MSNSS-----------S---I---SHFLLLALADT----------RQL-------------QLLH-----------------------FCLFLGISLAALLGNGLII----SAVACGHHL-HTPMFFFLLNLALSDLGSICTTVPKAM-HNSLWDTR-NIS------YTGCAAQLFFFMFFMSAEVSILTIMCYDRYVSICKPLHYGTLLGSRACAHMAAAAWAS-----AFLNALLHTANTFS-LPLCHGNALGQFFCEIA--Q-ILKLSC----S----KS-YLRELGLSALSVCLGFGCF-------VFMVFSYVQIFRAVL-RIPSEQG-Q-HKAFSTCL-------PHLAVVSL---------FVSTVIFAHL-KPPSM-SSPSL-------------DL-ALSVLYSGVP-----PALN-PLIYSLRNQELKAE--------SEENDDWMLPGTLNFW----PI--------SANHF-------------------------------------------------------------------------------------------------
TgORU.61g1FN         ------------------------------------MSNSS-----------S---I---SHFLLLALADT----------RQL-------------QLLH-----------------------FCLFLGISLAALLGNGLII----SAVACGHHL-HTPMFFFLLHLALSDLGSICTTVPKAM-HNSLWDTS-TIS------YPGCAIQNLFFVFCATTEFCLLTIMCYDRYVSICRPLHYGTLLGSRACAHMAAAAWAS-----AFLTALLLTANTFS-LPLCHGNVLGQFFCEIP--Q-ILKISC----S----HI-KLREFGLIVLSALLYVGCY-------VFIVFSYMQIFRVVL-KIPSEQG-R-HKAFSTCL-------PHLAVVSV---------FLSTGTVAYM-NPPSI-SSPSL-------------DL-ALSVLYSVVP-----PALN-PLIYSLRNQGLKAA--------V--------------W----TL--------MTGCFQ-------EH---------------------------------------------------------------------------------------
TgORU.88g1FN         ------------------------------------MSNSS-----------S---I---SHFLLLALADT----------RQL-------------QLLH-----------------------FCLFLGISLAALLGNSLII----RAIACGHHL-HTPMFFFLLNLALSDLGSICTTVPKAL-HNSLWDTS-TIS------YSGCAAQLLLFVFFISAEVSLLTVMCYDCNVSICKPLHYGTLLGSRACAHMAAAAWAS-----AFLNALLHTTNMFS-LPLCHGNALGQ-FCEIP--Q-ILKLSC----S----KS-YLRQLGLIAVSASLGLGCF-------VFTVFSYVQIFRAVL-RIPSEQG-R-HKAFSTCL-------PHLAVVSL---------FFSTGIFYYL-KPPSM-SSPSL-------------DL-ALSVLYSVVP-----SALN-PLIYSLRNQELKDE--------V--------------K----RM--------MTGWFQ-------EH---------------------------------------------------------------------------------------
GgORU.731g1FN        ------------------------------------MPNSS-----------S---I---SEFLLLALADT----------RPL-------------QLLH-----------------------FWLLLGIYLAALLGNGLIS----TAVACDHRL-HTPMYFFLLNLALLDLGSISTTVPKAM-ASALWDTR-AIS------YTACAAQVFLFSFLLSAEFYLLTLMSYDRYVAICKPLHYGTLVGSTACASLAAAAWGT-----GLLNALLHTANTFS-LPLCRGNTVDQFFCEIP--H-IQKLSC----SY-P----YLRNLSLMTFSVFLFSGCF-------VSTVLSYVQIFRAVL-RMPSVQG-R-HKAFSTCL-------PHLAVVSL---------SISTGLFTYL-KPHSI-SSPAM-------------DV-SVAILYSVVP-----PAVN-PLIYSVRNQALKGA--------I--------------W----EL--------LLWMFS-------SN-------------------------------HKD-----------------SISLRR------------------------------
GgORU.95g1FN         ------------------------------------MPNSS-----------S---I---SEFLLLALADT----------RPL-------------QLLH-----------------------FWLLLGIYLAALLGNGLIS----TAVACDHRL-HTPMYFFLLNLALLDLGSISTTVPKAM-ANALWDTR-AIS------YTACAAQVFLFSFLLSAEFYLLTLMSYDRYVAICKPLHYGTLVGSTACASLAAAAWGT-----GLLHALLHTANTFS-LPLCRGNTVDQFFCEIP--H-IQKLSC----SY-P----YLRNLSLMTFSIFLFSGCF-------VSIVLSYVQIFRAVL-RMPSVQG-R-HKAFSTCL-------PHLAVVSL---------SISTGLFTYL-KPHSI-SSPAM-------------DV-SVAILYSVVP-----PAVN-PLIYSVRNQALKDA--------I--------------W----EL--------LLWMFS-------SN-------------------------------HKD-----------------SISLRR------------------------------
GgORU.76g1FN         ------------------------------------MPNSS-----------S---I---SEFLLLALADT----------RPL-------------QLLH-----------------------FWLLLGIYLAALLGNGLIS----TAVACDHHL-HTPMYFFLLNLALLDLGSISTTVPKAM-ANALWDTR-AIS------YTACAAQVFLFSFLLSAEFYLLTVMSYDRYVAICKPLHYGTLVGSTACASLAAAAWGT-----GLLHALLHTANTFS-LPLCQGNTVDQFFCEIP--H-IQKLSC----SY-P----YLRNLSLMTFSVFLFSGCF-------VSTVLSYVQIFRAVL-RMPSVQG-R-HKAFSTCL-------PHLAVVSL---------FISTGLFTYL-KPHSI-SSPAM-------------DV-SVAILYSVVP-----PAVN-PLIYSMRNQALKGA--------I--------------W----EL--------LLWMFS-------SN-------------------------------HKD-----------------SISLRR------------------------------
GgORU.435g1FN        ------------------------------------MSNSS-----------S---N---SEFLLLAFGER----------WEL-------------RLLH-----------------------FWLFLGIYLAALLGNGLII----IGIACDHRL-HTPMYFFLLNLALLDLGGISTTVPKSM-ANSLLDSR-SIS------YSGCVAQVFFFVFLAGAEFSLLMVMSYDRYIAICKPLHYGTLLSSRTCATMAAAAWGC-----GFLSAILHTANTFS-LPLCQSNAVNQFFCEIP--Q-ILKLSH----S----HS-FLREIWATVAVVSLASLFF-------VFILFSYVWIFRAVL-RMPCEQG-R-HKAFSTCL-------PHLAVVSL---------FLSTAFFAYL-KPPSI-SSPIS-------------DL-VVAVLYSVLP-----PTLN-PLIYSMRNMELKVA--------V--------------R----KV--------ISQMFL-------NI-------------------------------CKFT-------------------LSCSYL---------------------------
scf7180000059637     ------------------FSLAFLPW-TGPHVQRDQMSNGS-----------S---I---TQFLLLEFADT----------REL-------------QLLH-----------------------FWLFLGIYLAALLGNGLII----TAIACDHRL-HTPMYFFLLNLSFLDLGSISTTVPKAM-ANSLRDTR-DIS------YAGCAAQLFFCLFLITAEYCLLTVMAYDRYVAICQPLHYRTLLGSRACVHMAAAAWAS-----GFLTALLHTANTFS-LPLCKGNAVDQFFCEIP--P-LLKLSC----S----HT-YLREVGVSVLSACLAFGCF-------VFIVVSYVQIFRAVL-RIPSEQG-R-HKAFSTCL-------PHLAVVSL---------FVST--------------------------------I-????????IS-----PATC-PF---PAEQGLRAT--------V--------------------------------------------------------------------------------------------------LHCCCLGGVCRAG--------------------
XP_009571165         ------------------------------------MSKSS-----------S---I---TKFLLLQLADT----------REL-------------QLLH-----------------------FWLFLGIYLIALPGDGLII----TAIACDHRL-HTPMYFFLLNLSLLDLGSISTTLPKTM-ANSLWDTR-AIS------YSGCAAQAFFF-FLITAEYSLLSIMAYDRYVAICKPLHYGTLLGSRACVHMAAASWA--------------------------------FFCEIP--Q-ILKLSC----S----HS-YLREVGLIVVGACFSFGCF-------VFIVLSYVQIFRAML-RIPSEQG-R-HKTISTCL-------PHLAVVSV---------YVSIGIFTYL-KPPSV-SSPVP-------------NL-VVSFLYAVVP-----PTVN-PLIYSMRESGAQGC--------PMETD------PMDTV----TLT-------ITCLLF-------SA-------------------------------RFR--------------------VSHNKQN--------------------------
scf7180000059695     ------------------FFLVFSSFEQYPYAKKQQMSNGS-----------S---I---TQFLLLAFADT----------REL-------------QLLH-----------------------FWLFLGIYLAALLGNGLII----TAIACDHRL-HTPMYFFLLNLSLLDLGSISTTVPKAM-ANSLWDTR-DIS------YAGCAAQVSFFFFLMTAEYCLLTVMAYDRYVAICQPLHYGTLLGSRACVHMAAAAWAS-----GFLNALLHTANTLS-LPLCHGNAVDQFFCEIP--Q-ILKLSC----S----HS-YLREVGLLVVSVCLLFGCF-------VFIVVSYVEIFRAVL-RIPSEQG-R-HKAFSTCL-------PHLAV------------------------------APSL----------------------SALPC---LPT-------------------------------------------------------------------------------------------------------------------------------------------------------------
XP_009581459         ------------------------------------MSKAS-----------S---I---TQLLLPAFADT----------WELLKGVMERESGTLCQVLH-----------------------FWLFLGIYLSVLLGNSLII----TAVACEH------?YFFLLNLSFLDLGFISTIVPKSM-ANS?LETR-ALS------YSGCAAQVFCFSLLISA-FSFLTIIAYYCYVAICKPLHYGTLLGSRACAKMIAAAWGS-----GFLSAGLHIANTFS-IPLFQGNAVDEYFCEIP--P-ILKLSC----S----DS-YLREVQLLVISVCLAFGCF-------VFIVLSYLQIFRAVL-WIPSEQG-Q-HKAFSTCL-------PHLAVVSL---------FISTGMFTYL-KPPSI-SCPSL-------------DL-VVAVLCAVVP-----PAVDHSLIYTMRNKDLKHA--------I--------------R----KV--------ISWMFL-------SH-------------------------------DDL-----------------PITLYKLLPF--------------------------
scf7180000059670     ----------------------------------------H-----------T---L---EEW-------------------EL-------------QLLH-----------------------FWLFLGIYLAALLGNGLTI----TAIACDHRL-HTPMYFFLLNLSLLDLGSISTTVPKAM-ANSLWDTR-DIS------YSGCAAQLFLFFFFISAEFYLLTVMAYDRYVAICNPLHYGTLLGSRACVHMAAAAWAS-----GFLTSLLHTANTLS-LPLCHGNAVDQFFCEIP--P-VLKLSC----S----DSDYLREV---VVSVCFAFGCF-------ISIMLSYVEIFRAVL-RINSEQG-Q-LESFSTCL-------PHLPMVCV---------FLSTVNFAHR-KPLSI-SSPSL-------------HLDGCCVLHGASGSE--RPHLQ---------HEKPAA--------Q--------RCPMESE----SM-------EMF----------------------------------------------------------------------------------------------------
AcOR2226.4gFN        --------------------------------------------------------M---PTLLLLQFSDI----------RVL-------------QIFH-----------------------FFIFLALYLMAVIGNLLII----IAIVFDHHL-HTPMYFFLFNLATIDLGTISVIVPKLM-AMSLKGDR-SIS------HYGCAAQVFFYLFFASLDLVVLTVMAHDRYIAICNPLHYERIMHKEACLQMVAIGWAT-----SLLYATLHTGGTFA-ITFC-SNMISQFFCEIP--Q-LLKLSC----S----RI-YLVEVGLLIVSCGMTVGCF-------IFITVTYVQVFTTVL-RIPSVHR-Q-KKALSTCL-------PHLTVVSM---------LVFCGLFAYA-KPPTG-TSSKL-------------DL-AFAVVYTILP-----PMLN-PFVYSMRNKEIKTA--------L--------------W----KL--------LDFA-I-------SS-------------------------------KSIL----------------KIVL--------------------------------
AcOR444.45gFN        ------------------------------------MYNLT-----------S---I---SGFLLLGFSNI----------RGL-------------QILH-----------------------FFLFLVLFLITIIGNLLII----IAILTDYQL-HSPMYFFLFCLAVVDLGLVSVTVPKSM-AMSLMNDR-SIS------FPGCVAQVFFFFFFITSDFVILNIMARDRHVAICNPLHYERIMNKAACVNMLVIGLIV-----SVIYATLHTSSTFV-NTFC-SNNVNQFFCEIP--Q-LLKLSC----S----DL-YLVEVGLVVLSLIIALGCF-------IFIIITYVQIVAAVL-KIPSVHG-Q-KKALSTCV-------PHLTVVSL---------LFITGAFSYA-RPPSD-ISSSL-------------DL-FFAVIYCIIP-----PMSN-PFIYSIRNKEIKNA--------L--------------K----KV--------LYMKLI-------PA-------------------------------KPSL----------------R-----------------------------------
AcOR444.46gFN        ------------------------------------MYNLT-----------S---I---SDFLLLDFSNI----------RGL-------------QILH-----------------------FFVFLVLFLITTIGNLLII----IAILTDYQL-HSPMYFFLFCLALVDLGSVSVIIPKSM-AMSLMNDR-SIS------YSGCITQVFFSFFFGTSDFVLLNIMAHDRHVAICNPLHYERIMNKAACVKMLAIGLII-----SLIHATLHTISTFV-NTFC-SNNVNQFFCEVP--Q-LLKLSC----S----DL-YLIEVGLVVLSLIIALGCF-------IFIIITYVQIVAAVL-KIPSVHG-Q-KKALSTCV-------PHLTVVSL---------LFITAMFSYA-RPLSD-ISSSL-------------DL-SFAVMYSIIP-----PMSN-PFIYSIRNKEIKNA--------L--------------K----KV--------LYMKLI-------PA-------------------------------KPSL----------------R-----------------------------------
AcOR4371.3gFN        ------------------------------------MSNFT-----------S---T---SSFLLLEFSDM----------REL-------------QILS-----------------------FFVFLAFYLTALIGNFLII----TVVAVDSHL-HIPMYYLLFDLAMLDIGSISVMVPKAM-AMSLKNDR-SIT------YAGCVAQVFFYIFFGASGYSVLTIMAHDRYVAICHPLHYERIMHKGACLQMVATGLIA-----SLIYAILHTCGTFA-NPFC-SNIVNQFFCEIP--Q-LIKLSC----S----GL-SLMETGVLILSFSIALGCL-------IFIIRSYVQVFVVVL-RIPSSQG-Q-KKALSTCV-------PHLTVVTM---------LVASGVLAYA-RSIAD--SSNL-------------DT-VLAMIYTIIP-----PMSN-PFIYSVRNKEVKTA--------L--------------R----NL--------LHAA-F-------SF---------------------------------------------------------------------------------------
AcOR444.44gFN        ------------------------------------MSNFT-----------S---T---SSFLLLEFSDM----------REL-------------QILS-----------------------FFVFLAFYLTALIGNLLII----TVVAVDSHL-HTPMYYLLFNLAMLDIGSISVMVPKAM-AMSLKNDR-SIT------YAGCVAQVFFYIFFGASGYSVLTIMAHDRYVAICHPLHYERIMHKGACLQMVATGLIA-----SLIYAILHTGCTFA-NTFC-SNIVNQFFCEIP--Q-LIKLSC----S----GL-SLMETGVLILSFSIALGCL-------IFIIRSYVQVFVVVL-RIPSSQG-Q-KKALSTCV-------PHLTVVTM---------FVASGVLAYA-RSIAD--SSNL-------------DT-VLAMIYTIIP-----PMSN-PFIYSVRNKEVKTV--------L--------------R----NL--------LHAA-F-------SF---------------------------------------------------------------------------------------
AcOR444.41gFN        ------------------------------------MSNFT-----------S---T---SSFLLLEFSDM----------REL-------------QILS-----------------------FFVFLAFYLTALIGNLLII----TVVAVDSHL-HTPMYYLLFNLAMSDIGSISVMVPKAM-AMSLKNDR-SIT------YAGCVAQVFFFVFFSASGYSVLTIMAHDRYVAICHPLHYERIMHKGACLQMVAIGLIA-----SLIYATLHTCGTFG-NTFC-SNIVNQFFCEIP--Q-LIKLSC----S----GF-SIMETGVLILSFSIALGCL-------IFIIRSYVQIFVVVL-RIPSSQG-Q-KKALSTCV-------PHLTVVIM---------LIASGVLVHA-RFTAD--SSNL-------------DI-VLSMVYTIIP-----PMSN-PFIYSVRNKEVKTA--------L--------------R----NL--------LHVA-I-------SY-------------------------------KNIL----------------KVVL--------------------------------
AcOR444.40gFN        ------------------------------------MNNFT-----------S---T---SSFLLLEFSDM----------REL-------------QILS-----------------------FFVFLALYLTALIGNLLIV----TVVAVDSHL-HTPMYYFLFNLAMSDIGSISVMVPKAM-TMSLKNDR-SIT------YAGCVAQVFFHVFFATSGFSVLTIMAHDRYVAICHPLHYERIMHKGACLQMVAIGLIG-----SLIYTILHTGGTFG-NTFC-SNIVNQFFCEIP--Q-LIKLSC----S----GI-SIMETGFLILAFSLALGYL-------IVIIRSYVQIFVVVL-RIPSSQG-Q-KKALSTCV-------PHLTVVTM---------FVASGVLVYA-RSTAQ--SSNL-------------DS-ILSMIYTIIP-----PTSN-PFIYSVRNKEVKTA--------L--------------Q----NL--------LRVA-I-------SY-------------------------------KNKF----------------KVVL--------------------------------
AcOR444.28gFN        -----------------------------MPLKDQPIINES-----------S---V---LKFLLLEFSDV----------REH-------------QILH-----------------------FIVFLIFYLLAAAGNLLII----AAVAYDHHL-HTPMYFFLINLAIQDVGQVSVIIPKSM-TNSLMNIK-SIS------YSGCVSQVLFYIFFVTSDFFLLTVMAYDRYVAICNPLRYEMVMNRHACFRMVIAVWIC-----SVCYAILHTSGTFG-LQFC-SNVVKQFFCEIP--Q-LLKLTC----S----DL-YSFEIGVIYSAIIIVSGCT-------VFIFVSYVYIFTVVL-RIPSAQG-R-QRVFSTCL-------PHIVVFSI---------FAITGIFSYL-RATFD-SQSSF-------------DL-ALTMIYSMVP-----PLMN-PMIYAIRNKNIRNA--------L--------------F----KL--------LFLR-Y--------------------------------------------------------------------------CSVQMSE---------------
AcOR444.37gFN        -------------------------------------MNQS-----------S---L---SEFLLLEFSNV----------REF-------------QILH-----------------------FIAFFIFYLVAAAGNLLII----AAVASDHHL-HNPMYLFLMNLAIQDVGQISVIIPISM-ANSLMNDR-HIS------YSGCVAQVLFYILFLSSDFFLLTIMAYDRYVAICNPLQYEMVMNRHACFQMVTAVWIS-----SLCYGILHTGGTFT-PRFC-SNVINQFFCEIP--Q-LLKLTC----S----DV-YLFEIGVVLLGVFVGVGCF-------VFIVVTYVHIFTAVL-RIPVIQR-R-RKVFSTCI-------PHLLVFSI---------FIFTGGFSYV-RATSG-SSSSF-------------DL-VLSMIYSMVP-----PLMN-PVVYAMRNKDIKNA--------L--------------S----KL--------LSLR-Y-------FT-------------------------------RKFF----------------SNLIHQSSVDNLNNCS--------------------
AcOR444.33gFN        -----------------------------MSFKDQRPINKS-----------S---L---SEFLLLEFSEV----------WEL-------------KILH-----------------------FVGFLIIYLGIVVVNLLII----SAIISDYYL-NTPMYFFLMNLAIQDVGQVSVILPKSM-ANALMNTT-HIS------YSGCVAQVLVHVFFLASYVFLLTVMAYDRYVAICNPLQYEIVITRHACLQMVTAVWVI-----SLIFAILHTVGIFG-SPLC-SNVVNQFFCEIP--H-LLKLVC----S----DF-YLIEVGFLLLSAMVSMSCF-------VFIIMTYVHIFTAVI-KMPSVQK-K-QKAFSTCI-------PHITVFSV---------YLLTGFLNYF-KPTSD-LPSQF-------------DL-SLTMIYSIVP-----PLMN-PVIYSMRNREIRTA--------L--------------K----KL--------LGLR-S------------------------------------------------------------GLNLLN------------------------------
AcOR444.34gFN        -----------------------------MHIEEQRPINKS-----------S---L---SEFILLEFSEV----------WEI-------------RLLY-----------------------FVALLIVYLTTAAGNILII----TGIISDYRL-HTPMYFFLMNLAIQDVGQVSVIFPKSM-ANSLTNTR-SIS------YCGCVAQVFFYTFFVASDFSLLTVMAYDRYVAICNPLQYEIVMNRQACFHMVTTVVIV-----NLFYGVLHTGGTFA-PTFC-SNVVNQFFCELP--H-LLKLVC----T----DL-YLVEVGAILLSAMVLFGCF-------VFIIVTYVHIFTTVM-RMPSVQT-R-QKAFSTCL-------PHLIVCSI---------FVVTGLLAYL-KPTSN-SPAHP-------------DL-ALAMIYSIVP-----PLIN-PVIYSMRNKEIKYA--------V--------------K----KL--------LNLR-F------------------------------------------------------------RSLILQS-----------------------------
AcOR444.35gFN        -------------------------------------MNKS-----------T---L---SGFLLLEFSDV----------WEL-------------QILH-----------------------FILFLIFYLTATTANLLIV----SAITSDYHL-HIPMYFLLMNLAIQDVGQISVIFPASM-ANSLMNDS-HIS------YSGCIAQVLFHVFFISSDYFLLTVMAYDRYVAICTPLQYEMVMNRHTCLQMVMAVWII-----SLFYAVLHTVGTFS-PAFC-SNVVNQFFCEIP--H-LLRLVC----S----KL-YLIEIGILLLSAVVAAGCF-------VFIIVTYVHIFTVVM-RFPAGQG-R-KRTFSTCL-------PHLTVFSV---------FIFTSYLAYY-KPASD-SSSLL-------------DL-AVTMIYSMVP-----PLMN-PLIYSIRNKEIKNA--------L--------------K----KL--------IFTY-N------------------------------------------------------------RKLLMLMS----------------------------
AcOR444.32gFN        ------------------------------------MNNQS-----------S---I---TEFLLLEFSAI----------REL-------------QILH-----------------------FLLFLVLYLSVLSGNLLIV----SAVTWDRHL-HTPLYFFLMNLAIQDIGSVSAIIPKSM-VNSFMNTR-HIS------FSGCVAQVFSFVFFVGSDFFLLTVMAYDRFVAICNPLHYEMVMNKQTCTQMVATVWIT-----GFFYGALHTGGTFV-VPFC-SNIVNQFYCEIP--H-LLKLSC----S----NS-YLVEIFVLVVSAIIELGCF-------VFIIITYVLIFSAVL-RIPSVQG-R-QKALSTCL-------PHLIVFSI---------FIFTGWFAYL-RPPSH-TPSTF-------------DL-VLTVIYTFLP-----PLMN-PVIYSMRNKEIKNA--------I--------------V----KL--------LISL-C-------SS-------------------------------IETY----------------LTIFM-------------------------------
AcOR444.29gFN        ------------------------------------MNNQT-----------S---F---SEFLLLEFSGT----------WEI-------------QVLY-----------------------DILLLILYLATMAGNLLII----TAVVLDYHL-HTPLYFFLMNLAIQDLGSVSVIIPIYI-INSFMNDR-HIP------YSGCVAQILLFAFFIGADVALLTVMAYDRYVAICDPLQYEMVMNRRACLQMAASAWFA-----ALLNAILHTSGTFV-MPFC-SNVVNQFFCEIP--Q-LLKLAC----S----DL-YQIEKGAVWFSMTVWFGCF-------IFIIITYVQIFTAVL-KIPSVQG-R-KKAFSTCI-------PHFIVISM---------LTLTASLAYL-RPSSS-TSSSL-------------EQ-LVTIMYSVLP-----PMLN-PLIYSLRNKEIKCA--------L--------------S----RL--------LNLK-S-------SS-------------------------------KKAL----------------CICLM-------------------------------
AcOR444.30gFN        ------------------------------------MDNHS-----------S---I---SEFLLLEFSPI----------WEI-------------WILH-----------------------FILFLVFYLTTVAGNFLII----LAVALDHHL-HSPLYFFLMNLAIQDLGSVSVTIPKYI-ISSFIDDR-HIS------YSGCVAQVFLFAFFAGCDVALLIVMAYDRYVAICNPLQYETLMNRKTCMQMAVSAWLA-----GFLNAVVHTAGTFV-TPFC-SNVVNQFFCEIP--Q-LLKLAC----S----DS-YQIEMGAVWFGLMLWSGCF-------IFIIVTYVQIFTVVL-KIPSVQR-R-KKAFSTCI-------PHLIVVSI---------FSLTVSLAHL-RPTSG-TSSPM-------------EL-LLTIMYSVLP-----PMLN-PLIYSLRNQEIKLA--------L--------------S----RI--------LTMR-S-------FQ-------------------------------QG------------------FLCYSSISV-----CHVVFLFILE------------
AcOR444.31gFN        ------------------------------------MDNQS-----------S---V---SEFLLLEFSAT----------WEL-------------QILH-----------------------FMLFLILYFTTVAGNTLII----VAVVLDHRL-HSPLYFFLLNLAIQDLGSVSVTVPKYV-IGSIMNYR-RIS------YSGCVAQVLFFVFFTASDVALLTVMAYDRFIAICNPLRYERIMNRRACIQMAVIAWLA-----TFLNAVLHTCGTFA-TPFC-SNIVNQFFCEIP--Q-LLRLAC----T----DS-YPIEMGAILFSIMIWFGCF-------IFIIVTYVQIFIAVL-KIPSSLG-R-KKALTTCI-------PHLIVVSM---------FSLTVCLAYL-RPSSS-MSSSL-------------EF-LVTIMYSVLP-----PMLN-PLIYSLRNKEIKLA--------L--------------S----RL--------LTLR-S-------SS-------------------------------NNAF----------------FFCTP-------------------------------
AcOR444.38gFN        ------------------------------------MTNAS-----------S---I---ATFLLLGFSDT----------HEQ-------------NIMY-----------------------FFLLLLIYLVVLMANFLIM----SAVFLEQKL-HTPMYFFLVNLSVVDLGSISVTIPKAM-INSFLHTR-DIS------YSGCVVQVFSLVFFLISDLFLLTGMAYDRYVAICDPLHYETVMNIKVCIQLAASAWIA-----GLLYSALHTSSTFA-ITFC-SNIINQFFCEIP--Q-LLKISC----D----NM-YLIEVGVIVFSIFIVFPCF-------GFIVVSYVQIFKTVL-RIPTTHG-R-SKAFSTCL-------PHLIVVSL---------FIGTGSIAYL-KPVSG-SSSEV-------------DV-IVTVLYSVVP-----PLMN-PIIYTMRNRDIKKA--------L--------------W----KM--------LACG-I-------SSG----------------------------YQGSSF----------------IFTFMSSLVRPIFKIHS-------------------
AcOR584.7gFN         ------------------------------------MSNQSL----------I---L---IEFFLHGFSDI----------QES-------------QPFH-----------------------FLAFLFIYLMAVIENLFII----TVIIKSHHL-HKPMYFFMANLAFQDLGSISVTVPKSM-ENSLKKIN-TIS------YSGCICQVFFLLFFTISHFYLLGIMAYDRYIAICNPLKYETIMNKKACIHMAMSTWIC-----GFGLSSLYTGSLFT-VSFC-SNDVNQFFCEIP--Q-LLKISC----S----DT-YLIAFYVICAGSSISFIYI-------SLIISSYIEIFRAVL-KITSTQR-K-PKAFSTCL-------PHLIVIVL---------YIISGSLVYL-RPMSR-SLSTM-------------DL-VLSVFYCMLP-----PLMN-PLIYSIRNRELKRA--------F--------------W----KL--------IGDL--------------------------------------------------------------------------------------------------
AcOR444.27gFN        -----------------------------------MKLNRT-----------S---V---TEFLLMEFSDD----------YGM-------------QILH-----------------------YVMFLFVYIIAVVGNLIIL----LAVVLNNNL-QTPMYFFLANLSLSDICFISTTVPKSI-ATSVANNR-LIS------FAGCVAQVFLVITFTGSESTLLTIMAYDRYVAICKPLQYNIIMNRAVCIQMAAASWIF-----NLVHAALHTSMTFL-LNFCGSNFIQQYFCDIP--Q-LQKISC----T----DT-RTHQILIFALGMILDSSIG-------GSIFVSYGYILSAVL-RIPTAQG-R-YKAFSTCT-------PHLLVFTL---------FMVTAVFSYM-RPKSL-SSPTV-------------DL-ISAVLYTVLP-----PVLN-PIIYSLRNKDIQEA--------M--------------K----KMPKQIKQ-LLT----------------------------------------------------------------------------------------------------
scf7180000059591     ------------------------------------RVNLS-----------T---V---SEFLLVGLSDA----------PEV-------------RFLL-----------------------FVLFLIIYLATMAGNITIL----VAIGTDTCL-QNAMYFFLGNLSLLDILCPTITVPKML-EALLLENK-VIS------FTGCVLQLFFLIDVVGTEIFLLAVMAYDRYVAICHPLQYMNIVSMKLCAHLAIGTWVV-----GFFNSLLHTSLIFT-LFFCDSNEVDQYYCDIP--P-MLALSC----S----PT-YSRELVILTVAGVLGSSAF-------VVTLISYIYILMAIL-CMNSSES-R-HKAFSTCG-------SHLTVVCL---------FYGTTICTYV-RPSST-YSPNQ-------------DR-IVSMLYGILT-----PLLN-PIIYSLRNKEVKCA--------L--------------R----RV--------IS-----------QVRTALTRQE---------------------HLSQS-------------------LVSSGAIAIG------------------------
GgORU.497g2FN        ------------------------------------SVNMS-----------T---V---SEFILVGLSDA----------PEV-------------RFLL-----------------------FVLFLSIYLATMAGNITIL----IAIGTDAHL-HNPMYFFLGNLSLLDILCPTITVPKML-QALLLGNK-VIS------FTGCMLQLFLLIDVVGTEIFLLAVMAYDRYVAICHPLQYMNIVSMKLCAHLTIGTWVV-----GFFNSLLHTSLIFT-LFFCDSNKVDQYYCDIP--P-VLALSC----S----PT-VSRELVTLTVAGVLGSSAF-------AVTLISYIHILFAVL-CMSSTES-R-HKAFSTCS-------AHLTVVSL---------FYGTTICTYV-RPSST-YSPHQ-------------DR-IVSMLYGILT-----PLLN-PIIYSLRNKEVQGA--------L--------------G----RV--------VS-----------QVRTTLMKRG---------------------HL------------------------SSGA----------------------------
AcOR124.19gFN        ------------------------------------KDNVT-----------S---V---EDFYLTELSDL----------PEV-------------RISL-----------------------FVMILLIYLISLAGNGAIL----LAIVADDHL-HTPMYFFLSNLSLLDILGPTVTVPKML-QIFLSENK-RIS------FMGCMIQLFFLIDAVGTEIFLLAVMAYDRYVAICRPLHYTSIMSKQVCTKLTAWTWLL-----GFINSMVHTSLTFS-LSFCGLNKINQYYCDLQ--P-VMALSC----S----ST-FVSELVRLLVASVIGCGAF-------LITLISYIYILSTIL-RMHSVEG-R-HKAFSTCG-------SHLTVVCL---------FYGATIATYA-RSNSS-YSHKQ-------------DR-IISLLYGVVT-----PMLN-PMIYSLRNKEVKRA--------L--------------V----KA--------FR-----------LKKFY------------------------------------------------------------------------------------
AcOR124.22gFN        ------------------------------------RANTT-----------L---V---KDFYLTELSDL----------PEV-------------RISL-----------------------FVMVLLIYLVTLAGNGAIL----LAIWTDDHL-QTPMYLLLSSLSLLDILCPTVTVPKML-HVFLSQDK-RIS------FGGCMLQLFFLIDMVGTEILLLAVMAYDRYVAICSPLHYTNIMSKRCCAQLTAGTWLT-----GVINSMIHTSMTFT-LSFCEPNKINQYFCDIP--P-VRALSC----S----ST-YFAELVLLLVAGILGGGSF-------LVTVISYIYIISAIL-RMHSADG-R-GKAFSTCG-------SHLTVVCL---------FYGTTIATYV-RPSSA-YSPKQ-------------DR-IVSMLYGIIT-----PMVN-PMIYSLRNKEVKRA--------L--------------V----KA--------LS-----------PKRF-------------------------------------------------------------------------------------
AcOR124.23gFN        ------------------------------------RANTT-----------L---V---KDFYLTELSDL----------PEV-------------RISL-----------------------FVMVLLIYLVTLAGNGAIL----LAIWTDDHL-QTPMYLFLSSLSLLDILCPTVTVPKML-HVFLSQDK-RIS------FEGCMLQLFFLIDMVGTEIFLLAVMAYDRYVAICSPLHYTNIMSKRGCAQLTAGTWLT-----GVINSMVHTSMTFT-LSFCGPNKISQYYCDIL--P-VRALSC----S----ST-YFPELVRLLIAGILGGGAF-------LVTVISYIYIISAIL-RMHSADG-R-GKAFSTCG-------SHLTVVCL---------FYGTTIATYV-RPPSA-YSPKQ-------------DR-IVSMLYGIIT-----PMVN-PMIYSLRNKEVKRA--------L--------------V----KA--------LS-----------LQRF-------------------------------------------------------------------------------------
AcOR124.21gFN        ------------------------------------KANVT-----------W---M---SDFYLTELSGL----------PEV-------------EISL-----------------------FVMVILIYLITLAGNGALL----LAIETDDRL-QTPMYFFLSNLSLLDMLCPTITVPKML-QILLSSDK-RIS------FVGCMLQVFFLIDVISTEVFLLAVMAYDRYVAICSPLHYANIMNKRLCSQLTTVTWLL-----GFINSMVHTSLTFS-LSFCGQNKVNQYYCDLH--P-VMALSC----S----ST-FLPELVVLLVASAIGGAAF-------LVTLISYVYIISAIL-HMPSSEG-R-HKAFSTCG-------SHLTVVCL---------FYGAAISTYA-RPAST-YSHTQ-------------VR-IVSMLYGVVT-----PMLN-PMIYSLRNKDVKRA--------L--------------V----KT--------LN-----------LKEFL------------------------------------------------------------------------------------
AcOR236.4gFN         ------------------------------------MRNGT-----------T---V---TEFIIMGISDL----------PAV-------------RFSL-----------------------FAVFLLIYLATLLGNGTIL----LAIGADSHL-HNPMYFFLSNLSLLDIFCPTATVPKML-ENLLTENR-NIS------FAGCMLQLYFLVALAGTEGFLLAAMAYDRYVAICNPLRYMIIMNKKLCLQMAAGTWIT-----GFLISLLHTMMTST-LPYCNSNIVNQYYCDIP--P-VLVLSC----A----ST-NVAEMVVLIIGGIFGPGAF-------LVILISYVYIISTIL-RIRSVEG-K-YKVFSTCA-------SHLMVVCL---------FYGTTIFTYV-RPSSS-HHPDQ-------------DR-MVSMLYGVIT-----PMMN-PFIYSLRNKEVKEA--------L--------------K----HM--------MI-----------YKRH-------------------------------------------------------------------------------------
AcOR444.22gFN        ------------------------------------VHNQT-----------V---F---SEFIILGFQDL----------QEL-------------HLLL-----------------------FSGFLTIYLFTVLWNAFII----TMATLDQRL-RTPMYFFLGNLSVLDICYTTTTIPPMM-SLLLTQRN-SIS------YIGCLLQLYFFFSFVGTECLLLAVMAFDRYVAICKPLHYPLVIRRKFCLQLATLCWAS-----GFFNSAIHTCFAFR-LPFCNDNRLDAFYCDIP--P-LLKLSC----G----DI-TLNQRLLLFIGLFIAWTPL-------FCILLSYAYIISTVL-KIRSTEG-R-QKAFSTCS-------SHLTVVLL---------YYGSCIFTYL-RPISS-QSSVN-------------AK-LIPLMYSILT-----PLLN-PVIYTLRNKDVKKA--------F--------------QSAMGKI--------------------------------------------------------------------------------------------------------------
AcOR584.17gFN        ------------------------------------MLNDT-----------L---L---TEFLILGFSSL----------QKL-------------QLLL-----------------------FFIFLVMYTCTLVGNICII----TIACLDPQL-QTPMYFFLGNLSFLDICYTTTNVPQML-VHLVSEEK-SIT------YTGCIVQLYFFISFVGTECVLLAAMAYDRFVAICHPLKYATIMRKVLCLQLVGACWAS-----GFLNSIVHTYMTFR-LPFCGSNQLNYFFCDIP--P-LLLLSC----G----DT-FLNEIILLVVGVFIGWVPF-------VCIVLSYVYIISTIL-KVRSSER-R-LKAFSTCT-------SHLTIVLL---------FYGSAIFNYV-RPIST-YSMEK-------------DR-LISVLYSIVT-----PMLN-PLIYTLRNKDMKVA--------L--------------K----KI--------FL-----------MKLYSK-----------------------------------------------------------------------------------
AcOR444.47gFN        ------------------------------------MVNET-----------T---V---TEFILLGLSSQ----------PAV-------------QFSL-----------------------FGLFLVIYFVTLIGNIFIL----LVISLDKRL-HNPMYFFLFNLSVVDIGYTTSTVPKML-LNYLSQEK-TIS------LAGCFTQMYFFISFGGIECLLLGVMAYDRYAAICHPLHYNVLMRPKVCASLAATAWIL-----GLSNSGVHSGLMSH-LSFCRDNVIQHFFCDIP--P-LFQLSC----S----DT-QVNQIVTFVVGGSVIMGPF-------LVILVSYVYIVVAIL-MIRTKEG-R-LKAFSTCA-------SHLTVVNI---------YYGTIIFTYI-RPNSS-YSQEQ-------------DR-ILPVFYGILT-----PMLN-PIIYSLRNKDVQKV--------F--------------K----KV--------MQ-----------GK---------------------------------------------------------------------------------------
AcOR444.48gFN        ------------------------------------MVNET-----------T---V---TEFILLGLSSS----------PTA-------------QLFL-----------------------FALFLVIYLTVLIGNILIL----LMISLDKRF-HNPMYFFLFNLSVVDIGSTTSTVPKML-LIYLSQDK-TIS------LAGCFTQMYFFISFGGIECLLLGVMAYDRYAAICHPLHYNVLMRPKVCASLAATAWIL-----GLSNSGIHSGLMSR-LSFCQDNVIQHFFCDVP--P-LFQLSC----S----NT-LINQIVTFVVGGSVIMGPF-------LVILVSYVYIVVAIL-MIRTKEG-R-LKAFSTCA-------SHLIVVNI---------YYGTIIFTYI-RPNSS-YSQAQ-------------DQ-ISSVFYAILT-----PMLN-PIIYSLRNKDVQRV--------F--------------R----KV--------MH-----------GK---------------------------------------------------------------------------------------
AcOR444.49gFN        ------------------------------------SWNQT-----------S---V---TEFVLTGFSVN----------PEN-------------WTLL-----------------------FVTALLVYLLTLAGNLTII----ALIWIDKCL-QTPMYFFLGNLSFVEICYTSTTVPKML-WNLLSKEK-TIS------FIGCALQMYFFVTLGGTECVLLSAMAYDRYAAICHPLSYTRLINQQMRRGLLAGSWAI-----GNFNSIVNTAMVFS-LSYCNSNEINHFFCDIP--P-LLRISC----S----DT-FVSQLVTFTISGCVIIVPF-------CLTLLSYILIVFTVL-KIHTVHG-R-MKAFSTCA-------SHLTVVSI---------FFGTIIYTYI-RPSSV-HSIKE-------------DH-HVSVLYAIIT-----PMLN-PLIYSLRNKEVQGA--------L--------------Q----RV--------LK-----------KNR--------------------------------------------------------------------------------------
AcOR444.50gFN        ------------------------------------RKNET-----------T---L---KEFILMGLSDD----------PTV-------------KILL-----------------------FVIGLLIYVFTVAGNLAII----LLIQIDHHL-HTPMYFLLNNLSFAEICYITTTMPKML-WDLSLGDK-TIS------FAGCMVQMYSFLTTAATEGALLSAMAYDRYAAICHPLHYTMLMSQPTCKWLLAASWII-----GNLNAIVNTAFVFS-QNFCSSNKIVHFFCDIP--P-VLHLSC----S----DT-FLAEMGTFIISGSIMVTTL-------ILIVLSYFLIVSAVL-KIHSVQT-R-IKTFSTCA-------SHLTVVSI---------FYSTAIFTYM-RPSSS-HTMGE-------------DR-LISILYTIVT-----PFLN-PLIYSFRNKEMRSA--------L--------------L----GI--------LE-----------NKKHCVL----------------------------------------------------------------------------------
AcOR444.15gFN        -----------------------------------FVENQT-----------V---M---TEFILLGLSDD----------LQV-------------QFFL-----------------------FFVFLAIYVVTLLANFMII----LVIRAEHSL-QTPMFFFLKILAFVDICYSSITVPKML-ENFVSKEK-SIS------VVGCYAQIFFYIPFSCEEIFLLTVMSYDRYVAICDPLHYPTIMNTEMSHRLVAGTFVM-----SFLAALINTVPLIG-VTFCGCNRISHYTCDLP--A-LLSLSC----S----EN-SHNHLLIFLSCFLFGIVPF-------FLTLVSYIRIISTIL-EIQSTKG-R-SKAFSTCS-------SHLIVTCL---------FYFSAFASYL-KPRSR-FQSYS-------------ER-VASIQYLILS-----PLLN-PIIYSLKNNEIKTN--------V--------------K----KI--------VK-----------CR---------------------------------------------------------------------------------------
AcOR444.16gFN        ------------------------------------MENQM-----------V---M---TEFILFGLSSD----------PQV-------------LLFF-----------------------FFLFLVIYAATLLANAVII----MVINGEPTL-QTPMFFFLKILALIDICYSSVTVPKML-ENFVSKEK-SIS------VVGCYAQIFFFIHFACDEIFLLTAMSYDRYVAICDPLHYSTIMNKQMCQLLVVGTFVM-----GLLDGAVNTVPLMN-VTFCGVNTICHYTCDLP--A-VLSLSC----S----GT-FINFTVISVSVFPFGFMPF-------LLTLVFYIRIISTIL-KIPSTKG-K-SKAFSTCS-------SHFIVIGL---------FYFSAFVRYL-KPSSK-SLSDL-------------EK-VASIQYLILT-----PLLN-PLIYSLKNSEMKNC--------I-------------WK----KF--------VK-----------CM---------------------------------------------------------------------------------------
AcOR444.17gFN        ------------------------------------MENQT-----------V---T---TGFILLGLSND----------PNL-------------QVFL-----------------------FCIFLLIFLVTILGNIAII----LVIRTESSL-KTPMFLFLGHLAFVDICYSSVTVPKML-ENFTTNQK-TIS------REGCIVQIFFFFQTACAEVFILSAMAFDRYVAICDPLHYTIVMKKEFCRKLVCGAWSM-----GSLYAVVNAVPLVN-LYFCRSNKISHYTCELP--S-LLLLSC----T----YP-FSNYVVLFISVMVFGLSSF-------LLTLISYIYIISTIL-RIRSAEG-R-HKAFSTCS-------SHLIVVGL---------FYIAAFFRYM-KPSSE-SFTYL-------------DK-LVSIQYSILT-----PMLN-PIIYSLKNKNIKTA--------L--------------A----KN--------LS-----------KVSFSQI------------------------TLHRV-------------------L---------------------------------
AcOR444.20gFN        ------------------------------------MENQT-----------D---R---SEFIFLGLSSD----------PQL-------------QIFF-----------------------FVIFFTIYFITLSGNITII----LVIKTDPSL-YSPMYYFLSHLSFVDICYSTDIVPKML-ANLLMKQK-TIS------STGCLTQMFFSLLLSVTEVFILSAMAYDRYTAVCHPLHYVVVMSKSVCSYLLMGSWLM-----GLSFAVINTVPIFK-VQFCGFHEIRHFSCELP--P-LLKISC----S----DT-FLNNIILYSSVVIFGLGSF-------LPTLISYIHIISAIL-KIRSTEG-R-SKAFSTCS-------SHLTVVGL---------LYMTGMSQYT-KPSSI-SSVVV-------------DE-LFSVQYSILT-----PMLN-PIIYSLKNKEVKRA--------L--------------G----KL--------FG-----------KK---------------------------------------------------------------------------------------
AcOR584.16gFN        ------------------------------------MENQT-----------A---T---VKFLLLGFTDD----------ATL-------------QIFL-----------------------FLIFLLIYIITLSGNVLIM----LVIKADPQL-HTPMYFFLTNLSLIDICFSSVTVPKML-ENLLATEK-TIS------LSSCIAQIFFFIFMVGTEIFLLSAMAYDRYAAICHPLRYSTIISRQACSQMVLGAWIS-----GFVDSLVNTLFLTG-LHFRNRGSINHFSCELP--L-LLQLSC----T----ST-FANEMVILTFSMALGFASL-------LLIIASYVRIISTVL-KIQSADG-R-QKAFSTCT-------SHLMVVLL---------FCGTAFIRYM-RPASS-YSETV-------------DK-LVSVQYSILT-----PMLN-AIIYSLKNKEVKKA--------I--------------K----KL--------VK-----------NK---IL------------------------TLF-------------------------------------------------------
AcOR444.18gFN        ------------------------------------KQNQT-----------S--IV---TYFVLLRFSNY----------TAM-------------QVFL-----------------------FLVFFSVYGITLLGNFTII----IVIKCNNHL-STPMYFFLSHLAFLDICFSSVTVPKLL-EILFVSQK--IS------YNGCLIQMFCLCLTAGTETFLLSAMAYDRFVAICKPLYYVQIMNRAFCRQLVGGAWTI-----GTGYAMTNTLSVLK-LVFCESNIISNFSCEFP--S-LLALSC----T----DT-SLNAMILFITGGTVGVSSF-------FIIILSYSYIISTIL-KIHSAEA-K-RKTFSTCS-------SHLIVVIL---------YYSMGSFRYL-RPETA-SSIVI-------------DT-LFSIQYNIAT-----SMLN-PIIYSLKTREVKEG--------I--------------K----KL--------M-------------GYK-------------------------------------------------------------------------------------
AcOR444.19gFN        ------------------------------------MGNQT-----------H---Q---PHFYLTGLSNN----------MQL-------------QILF-----------------------FLLFLIIYLLTLLGNSLIM----LAVRTNCHL-QNPMYFLLSHLSFLDVCFSSATVPEML-KTIIAKQK-TIS------IGGCFIQAFFIMMSATTEVFILSSMAYDRYSAICKPLHYIEIMNATFCQKLVATAWMV-----GFFYAAANILPLLA-LQFCGSHVIKHFTCELP--S-ILSLSC----N----DT-YANKILFFITGSTVGLFSL-------FLTILSYSHIISTVL-KITSTEG-R-HKTFSTCT-------SHLIVVIL---------FYGTGYFRYL-RPTSI-SSVVL-------------DE-ILSIQYCVFT-----SFLN-PIIYSLKNKEVKAA--------S--------------K----KL--------LK-----------EAFKNLF------------------------HLKT------------------------------------------------------
AcOR1963.2gFN        ------------------------------------GGNRT-----------LE-EV---TEFLFLGFSQA----------LHG-------------QSFL-----------------------FLLFLLIYLMTIVGNLVIL----ALIQLDLRL-HSPMYFFLSHLSFLDLCYSSVTVPKIL-VNLLRQRN-AIS------YNQCMAQMFFLMTFAGSECALLAIMAYDRYAAICQPLRYSNLMSGQVCIPLALASWVW-----GLLDSAIHTSLATK-LSFCGSNYIDHIFCDVP--P-LLKIAC----S----DT-YVNEMALHLASVFVGLTPF-------LFIVLSYVFILSAIL-RIQSNTS-R-SKAFSTCT-------AHLTVVVI---------YFGMANVNYN-RPKSG-YSLEI-------------DT-LISTLYCVVT-----PMMN-PIIYSLRNKEVKEA--------L--------------Q----KL--------L------------ER-LKKGWTS---------------------N---------------------------------------------------------
AcOR1963.3gFN        ------------------------------------ARNQT--------------PV---EEFLFLGFSAL----------PHA-------------QIYL-----------------------SFVFLIIYLVTLIGNTTII----SLIQLDSHL-HSPMYFFLSHLSCMDICYLSVTIPKIL-VNFLRQRN-AIS------YNQCMAQMFFLMTFAGSECALLAIMAYDRYAAICQPLRYSNLMSGQVRIPLALASWVW-----GLLDSAIHTSLATK-LSFCGSNYIDHIFCDVP--P-LLKIAC----S----DT-YVNEMALHLASVFMGLTPF-------LFIVLSYVFILSAIL-RIQSNTG-R-SKAFSTCT-------AHLTVVVI---------YFGMANVNYN-RPKAG-YSLEI-------------DT-LISTLYCVVT-----PMMN-PIIYSLRNKEVKEA--------L--------------Q----KL--------L------------ER-LKKGWTS---------------------N---------------------------------------------------------
AcOR3531.1gFN        ------------------------------------DGNQT-----------L--EV---TEFLFLGFSQA----------LHG-------------QSFL-----------------------FLLFLLIYLITIVGNLAIL----ALIQMDPRL-YSPMYFFLSHLSFLDLCYSSVTVPQIL-VNFLHQRN-AIS------YNQCMAQMFFLLTFAGSECALLAAMAYDRYAAICQPLRYSILMSSQVRVPLALASWVW-----GLLDSAIHTSLATK-LSFCGSNRINHIFCDVP--Q-LLRIAC----S----DT-YVNEMVLHLASIFVGISPF-------LMVVVSYVFILSAIL-RIRSNSG-R-RKAFSTCT-------AHLTVVVI---------YFGMANVNYN-RPKSG-YSLEV-------------DT-LISTLYCVVA-----PMMN-PIIYSLRNKEVKEA--------L--------------Q----KI--------W------------VRGQNKGSMF---------------------DHK-------------------------------------------------------
GgOR1.1g2FN          ------------------------------------GGNQT--------------QV---TEIQLLSFS-------------QG-------------QPFL-----------------------FLLFLATYLVTLLGNSAIL----TLVLLDTHL-HNPMYFFLSHLSCLDICYSTVTVPKVL-ANSLLPRA-AIS------YGGCLAQTFFLMSCAGAECALLAVMAYDRYAAIVHPLHYAHAMRGAACWAMVTGCWLW-----GALDSAVHTLLASH-LSFCGAVRLRHLFCDVP--P-LLRAAC----G----NT-WPSQAALHAASVFMGFGPF-------LLVLGSYLRILVAVL-AVPTAAG-R-HKAFSTCS-------AHLLVVTL---------YFVTANLNYN-QLNAD-YPLLA-------------DA-VVSVLFCIVT-----PALN-PLIYSLRNQEVRGA--------L--------------R----RV--------LC-----------GRWGYRGRGI---------------------DVEAP-------------------R-VQGKI-VGP-----------------------
XP_009576318_5V1     ------------------------------------GENQT--------------HT---MEFVLLGFS-------------HG-------------QPFL-----------------------FVLFLAIYLATLLGNSAIL----ALVSLDPHL-HSPMYFFLSHLSCLDICYSSVTVPKIL-ANALRPQA-TIS------YHGCLAQMFFLMGCAGAECALLAVMAYDRYAAICQPLRYTHAMSRGVCVVAAASCWLW-----GMLDSAVHTLLASR-LSFCGAAQLQHIFCDVP--P-LLRAAC----S----NT-RPSEVALHAASVFVGLSPF-------MLVVVSYLRILATVL-GMPVATG-R-HKAFSTCS-------AHLLVVAL---------YFVTANLNYN-RPSSG-YSPAA-------------DT-LVSALYCIVT-----PMLN-PLIYSLRNQEVRGA--------L--------------R----KA--------V-----------------RGRGT----------------------LGSP-------------------G-SNA-----------------------------
AcOR531.1gFN         ------------------------------------MGNQT--------------FI---QEFIFLGFSNH----------PDL-------------QVLF-----------------------FLIFLAIYTITLEGNTFIL----TLIRTELTL-HTPMYYFLSNLSFVDICFTSTTVPVML-VNFFQLKK-TIS------YVGCIVQLFFLITCAGTECVLLAVMAYDRYVAICSPLHYFSIMSKSVCMKMAVFSWLC-----GLTNSLVHTFLTWS-LNICKSNELNHFFCDVP--L-LLKLSC----S----DT-WVNKAVLHLASALIGLSPC-------LFTLISYVRIISTIL-QISSARG-R-AKAFSTCT-------SHLIVVVI---------FYGTANFNYN-RSSSG-YSLEI-------------DT-LVSSLYCIVT-----PMLN-PIIYSLRNKEVKDG--------L--------------V----RM--------G------------KKCFFHPKT--------------------------------------------------------------------------------
AcOR236.2gFN         -------------------------------------NHSS-----------L---V---SEFIFVGFSEL----------PQM-------------RTLL-----------------------FVLVLFMYTASLAGNAIIT----TVIKLNATL-HTPMYYFLINLSLLEICYTTAIVPKML-ASLVSKNG-KIS------LWGCATQMYFFTLFGITECCLLAAMAYDRFVALCKPLHYNVIMNRSVCAQLSMVSWSV-----GVMVGLGQTNYVFS-LSYCGPNRINHFFCDIP--P-LLTLAC----G----AT-SMNAIAVYMVAVLFITVPF-------LLILTSYVYIIISIL-RMPSAEG-R-RKAFSTCS-------SHLIVVSL---------FYGSGIITYL-RPKSS-YSAES-------------DK-FLALFYTVVT-----SMLN-PIIYTLRNKEVQVA--------L--------------K----RT---------M-----------RNKLYVR------------------------ECNKC-------------------LLL-------------------------------
AcOR584.14gFN        -------------------------------------KNST-----------V---P---ETFILLGLSED----------SNL-------------QSAL-----------------------FSAFLTIYVIILAGNLLII----LLTLADPAL-HTPMYFFLRNLSFLEICYTSVNVPKML-ENLISGNK-SIT------FFGCALQTYFTFFLGGSECFLLASMAYDRYIAICKPLHYTVLMSPKIYTFLAVASWLS-----GFLMSFGHTSMVFT-LSFCASNVINHFFCDIP--P-LLKLAC----G----DT-SRTEIAVFAVAMTFVAFPF-------ILILMSYAGIITTIL-KISSSKA-Q-KKTFSTCS-------SHLIVVTL---------FFGSACTIYL-KPNST-YSPNT-------------DK-YLSLFYTVVG-----PILN-PVIYSLRNKEVKGA--------F--------------I----RI--------WM-----------RKSFG------------------------------------------------------------------------------------
AcOR584.24gFN        -------------------------------------MNKS-----------T---V---DSFLLLGFSDF----------PGL-------------EGLF-----------------------FSAFLTIYLLILIENILII----IVTLVDRAL-SNPMYFFLRSLSCVEICYTSVIIPIML-ENLLSDDK-TMS------FISCAFQMTMFLITGAAECFLLAVMAYDRYAAICQPLHYMVIMNREACFGLVAASWLA-----GIPVQLSQTVLVFT-SHFCDSNEINHFFCDIP--A-LLNLVC----G----DT-SLNEQIALVEVVVLALIPF-------SLIFLSYLCIGNTIL-KIPSVEG-K-RKAFSTCS-------SHLMVVVV---------FYGSGMSVYL-TPNSN-HSLDT-------------NK-FLSLFYTILP-----ALLN-PLIYSLRNKEIQGG--------L--------------K----KC---------------------ASSFFS--------------------------LNK------------------------------------------------------
AcOR584.15gFN        -------------------------------------ENAT-----------I---L---SGFILVGFTEM----------HQF-------------HFLI-----------------------FAVLLSLYMITLMTNTMII----LIVKSDPVL-NTPMYFFLMHLAFLEACYMSVIIPKLL-ENLMVKPN-VIS------FLGCAVQMFLFLFFGVAECFLLAAMAVDRYVAICCPLRYTTIMSRNICWKMVTGSYIC-----GTVVGLVHTTVTFR-LPFCGV-FINHFFCEVQ--P-LLELVC----G----NT-FQNELQVIGIALMAIMLPF-------LLIILSYIGIIFTII-RMPVLQS-R-YKAFSTCS-------SHLIVVVL---------FYGTASSMYL-KPKSS-YSPPV-------------DK-LLSFSYTVVT-----PLLN-PIIYSLRNKEIQAS--------L--------------R----KL--------WK-----------K----------------------------------------------------------------------------------------
AcOR558.1gFN         ------------------------------HQQDRHWRNQS-----------T---V---NEFVLLGYHDH----------SVL----------------L-----------------------FIVVLAIYLTILLGNGLIV----MVTTIDPAL-HTPMYFFLRSLSGLEMCYTSVTLPKMM-ASLATGDH-SIS------LPACASQMFFLIFQGVTECLLLATMAYDHYLAICLPLRYMTIMSQRMQIGLVASSFII-----SLPMQLVQIALIFS-LPFCGPNEIDHFFCDIP--P-ILSLAC----A----DL-YANELAIYIEDTMFVLVPF-------VVILASYIYITRTIL-HMPSATG-R-QKAFSTCS-------SHVTAVSL---------FYGSAMFSYI-LPKTP-DFIKV-------------GK-LLSLFYTVII-----PLCN-PLIYTLRNKEVNAA--------L--------------Q----RL--------LC-----------NKRTSEMG-M---------------------ESN-------------------------------------------------------
AcOR584.12gFN        --------------------------------K----ENRS-----------A---F---SGFTLLGYSEL----------PNL-------------QGFL-----------------------FMLFLSIYGGIILGNGMFI----YVTVTDPAL-DTPMYFFLKSLSFLEICYTSVTIPKIL-VNLVVEDQ-TIS------FIGCAVQMYFMLLLGGTECLLLAAMAYDRYVAICHPLHYKVIMNRKLCLGFLFLSLAI-----NVPMHVGQVYFLFT-LPFCDSHEIDNLFCDIP--P-LLDLAC----A----DI-HKSQLFVFAAAALFLVIPF-------CLIFSSYVKIISAIL-KMPSVNG-R-KKVFSTCS-------SHLTVISL---------FYGSAIIVYL-SPRSN-EITEI-------------NK-LVSLFYIILV-----PMFN-PVIYSLRNKEVKVS--------L--------------G----KL--------LS-----------GLGRS------------------------------------------------------------------------------------
XP_009579933_10AG1   --------------------------------QRKGLENHT-----------V---G---SGFVLLGFSDH----------SSL-------------QGLC-----------------------FTVFLVIYLMVLTGNSLIA----LITVVDSSL-HSPMHFFLRNLSFLEICYTSVTLPKML-VGFLTEDG-RIS------FLGCAAQLYFLVLLGSIECLLLAAMAYDRYIAICDPLHYTLIMSRGLCIRLVVGSCMA-----VIPVQVGQTYQVFT-LPFCASHDLHHFFCDVP--P-LLELAC----A----DT-FWNQVMLYTIILLFAILPF-------SLIVISYIKIIGVIL-RIPSDLG-R-HKAFSTCS-------SHLGVVTL???????????GSATIVYL-KRRSR-DSVDT-------------DK-YLALFYTIVT-----PMFN-PVIYSLRNKEVRIA--------L--------------K----RL--------LW-----------TK---------------------------------------------------------------------------------------
AcOR206.2gFN         ------------------------------------MTNET-----------F---V---TEFLLLGPSGS----------LTI-------------RLLL-----------------------FGLFSTAYAITLAGNAIIL----MLICLDSRL-HTPMYFFLSNLACVDICYTSSTVPQML-VNLQNPSK-PIS------LASCAVQMYVFLILATTECFLLAVMAYDRYVAVCHPLHYTSIMNKQLCIYLAAASWTS-----GLILPVAHMVLTWQ-LPFCGPNLIDHFFCEIP--A-LLKLAC----T----DT-YIVEKVTSVGCIFTLLIPI-------AFIIMTYICIISSIL-KIQSVQG-R-HKAFSTCA-------SHMTVVVL---------FYGTAIYMYM-RPESS-HSSGQ-------------DK-IISLFYSIVI-----PLFN-PVIYSLKNKDVKGA--------W------------------IKI--------LQ-----------RCQHLPNCGP---------------------SIPVL-----------------------------------------------------
XP_009584752_2A12    -----------------------------------RNNSQT-----------L---L---TEFILLGLPGD----------PKL-------------QRFI-----------------------LGFFTLIYIITLLGNLLIF----CLIHLDPHL-HIPMYYFLRHLSLIDICYPSSTFLPLL-ISFVAQRR-TIS------LTGCAIQMYMFLVLATTECILLAVMAYDRRVAICLPLHYTMTMSNRKCVALTSLSWAS-----GLVLPIAHTVLTWR-LPYCGPNVIDHFFCEMP--A-VLQLAC----A----DT-YLIKLVTQVGCLFTLLMPT-------TFIIFSYMDILVAIL-KINSAKG-R-EKAFSTCL-------SHLMVVVL---------FYGSAIYMYM-KPNSF-HSPQK-------------DK-IISILYNILT-----PMLN-PIIYSLRNMEIKKA--------L------------------VRL--------IK-----------R-ETWP-----------------------------------------------------------------------------------
XP_009570404_2A      ------------------------------------MQNET-----------S---V---TEFILLGFSSN----------PTL-------------QLCL-----------------------FGIFSVLYSATLMGNALVF----VLICLDYRL-HSPMYFFLCHLSIMDICYASNNVPHML-RNLLGQGR-TIS------FAGCGTQIHLYLILALTECVLLAVMSYDRYVAICHPLRYVLIMSWRVCLTLAAVSWAL-----GFLFGTLQASLALH-LPFCGPCEVDHFFCEIL--A-VLKLAC----A----DT-TANKVLIFAVCVCFLLFPL-------ALILISYLHILATIL-RIRSAAG-W-HKTFSTCG-------SHLTVVCL---------FYGNAIFMYM-GPGSG-NSSGR-------------EK-VLSLFYSLIS-----PSLN-PLIYSLRNKQVKEA--------L------------------LKL--------QR-----------RKRVFHSVSF---------------------RGSVLWKR---------------HLHVHGAQEQ-------------------------
AcOR124.4gFN         ------------------------------------MLNGT-----------S---A---PEFILLGFPGL----------QKF-------------WFLL-----------------------FITFLTAYLFILLGNVLII----IIINMDMDL-RIPMYFFLSNFSFLEICYTSVTVPRLL-VDFLTGSR-AIS------FQRCITQMYFFFFFGTTEFLLLATMAYDRYLAICHPLRYPILMNGRACVRLALTSWLG-----GSITPFLPTAIISQ-LRFNSSNQINHFFCDTG--P-LIELST----G----DT-LVAQTLVFLISAVIVPMSF-------LLTLISYALIIFAIS-HIPSASG-R-YKAFSTCS-------SHLMVVTI---------FYGTVIFMYL-CPRSG-RSSDM-------------NK-MISVFYAVVT-----PMLN-PIIYTLRNKDVKRA--------L--------------E----KI--------LN-----------QVKDKWWM-----------------------HGGKA-------------------FLTKET----------------------------
AcOR444.23gFN        ------------------------------------MTNHS-----------T---V---SKFQLMGFQNL----------PGW-------------QITL-----------------------FTMFFFIYILTITGNVVII----VMVKLEPCL-HSPMYSFLQNLSFLEIWYTTTIVPKML-ISLLVENK-TIS------FNECMSQLYFFVFLGATECFFLSLMAYDRYLAICDPLHYSVTMNTQFCTHLSIGSWVS-----GLLTGLLPPLLISR-LSFCSSNQINHFFCDIP--P-LLKLSC----S----DT-SVTEISIFVLSVLVLFTCF-------MLTLASYTFIILTIV-KIPSASG-K-KKTFSTCG-------SHLVVVVI---------YYGTMMSMYI-RPSAS-LSSEL-------------NK-VVSVFYTVVT-----PLLN-PIIYSLRNNDFKEA--------L--------------Q----KL--------VK-----------RKCILCRF---------------------------------------------------------------------------------
AcOR444.4gFN         ------------------------------------MENNT-----------I---I---SEFILVGFPSG----------LEL-------------QLFL-----------------------FMTFFLTYILTVTENLIII----SLVKNNRSL-HKPMYFFLGNLSFLEIWYISVTLPKLL-VDFWSPSK-TIS------FQSCMAQLYFFISLMCTECVLLAVMAYDRYIAVCNPLRYSAIMTHRFCFQLGLLSWVC-----GFSTSLVKVIFISR-LTFCGPRVINHFFCDIS--P-VLNLSC----T----DM-STAELVDFILALVILLGPL-------SVTILSYLFIITSIF-HIPTVQG-K-KKVFSTCA-------SHLTVVII---------FFTSAVFMYA-RPRKI-HPFNL-------------NK-IVSIFYAVVI-----PAVN-PLIYCLRNKEVKEA--------L--------------K----KN--------LA-----------RKCPVR-----------------------------------------------------------------------------------
AcOR584.21gFN        ------------------------------------HKNKS-----------T---A---KVFVLLGFPTS----------MEL-------------QVVL-----------------------FVIFLVAYILTLLENVIII----AVIKTNPYL-NKPMYFFLSNLSFLESWYICVIVPKLL-VNFLVKEN-TIS------FEGCMTQLYFFSSLICTECVLLAVMAYDRYVAICNPLRYSTIMTQHFCMQLAVGSWIT-----GFVASMLKVVFISR-LPFCGPHIINHFFCDIS--P-LLHMAC----E----DM-TVAEIVDFVLALIILLIPL-------TVTIISYICIIRTIL-GIRSAQG-Q-KKAFSTCA-------AHLTVVTI---------FFSAALFMYA-RPKRI-HPFNL-------------NK-LVSVVYTIVT-----PMLN-PFIYCLRNQEIKGA--------V--------------K----KA--------FR-----------THQSLSQ--N---------------------FVPKV-------------------EWVK------------------------------
AcOR584.22gFN        ------------------------------------LENQT-----------R---V---QEFLLLGFPTF----------MEF-------------QILL-----------------------FIIFLIVYILTLLENIVII----MLIRMNKQL-HKPMYFFLSHLSFLETWYISVTVPKLL-VNLVTKNK-SIS------YEGCMAQLYFFISLVCTECVLLAVMAYDRYVAICNPLRYPVIMTAQFCLHLAVGSWLT-----GFLISMLKVFFISC-LNFCGPNTINHFFCDIS--P-LLNLSC----T----DR-TVAEMVDFVFALIILIIPL-------SVNIGSYVCIIVTIL-HIPTTQG-K-KKAFSTCA-------SHLTVVMI---------FFSATLFMYA-RPKRI-HSFDL-------------NK-LVSVVYTIVT-----PMLN-PCIYCLRNQDVKEA--------L--------------K----KV--------FL----------------------------------------------------------------------------------------------------
GgOR10.10g2FN        ------------------------------------EKNST-----------Q---I---NIFLLQGFPGL----------MDL-------------KVLL-----------------------FIVLLLTYIVTVVENVLII----SLIKANHEL-CKPMYFFLGQLSFIEVWYISVIVPKLL-ANFIAEDR-SIS------FAGCMTQLYFFSSFLCTECVLLSAMAYDRYVAICQPLHYLFIMTYQMCVCLIALSWFT-----GFTVSLIKISFISQ-LEFCGSHVINHFFCDIS--P-VLNLAC----T----DM-SVAEMVDFVLALFILLVPL-------SITVVSYLLIITTIL-HIPTTQS-K-KKAFSTCA-------SHLTVVII---------FFSATLFMYA-RPKKI-SSYDM-------------NK-LVSAVYTIVT-----PMLN-PFVYCLRNQELKRA--------F--------------K----KA--------LS-----------VKITISGVSR---------------------SIPSL-------------------QM--------------------------------
GgOR10.3g2FN         ------------------------------------EKNST-----------Q---I---NIFLLLGFPGL----------MDL-------------KVLL-----------------------FIVLLLTYIVTVVENVLII----SLIKANHEL-CKPMYFFLGQLSFIEVWYISVTVPKLL-ANFIAEDR-SIS------FAGCMTQLYFFISFMCTECVLLSAMAYDRYVAICQPLHYLFIMTYQMCVCLIALSWFT-----GFTVSLIKISFISQ-LEFCGSHVINHFFCDIS--P-VLNLAC----T----DM-SVAEMVDFVLALFILLVPL-------SITVVSYLLIITTIL-HIPTTQS-K-KKAFSTCA-------SHLTVVVI---------FFSATLFMYA-RPKKI-SSYDM-------------NK-LVSAVYAIVT-----PMLN-PFIYCLRNQELKRA--------F--------------K----KT--------LS-----------VKITVSEVSR---------------------TIPSI-------------------QM--------------------------------
GgOR10.14g2FN        ------------------------------------EKNST-----------Q---I---NIFLLQGFPGL----------MDL-------------KVLL-----------------------FIVLLLTYIVTVVENVLII----SLIKANHEL-CKPMYFFLGQLSFIEVWYISVIVPKLL-ANFIAEDR-SIS------FAGCMTQLYFFSSFLCTECVLLSAMAYDRYVAICQPLRYLFIMTYQMCICLIALSWFT-----GFTVSLIKISFISQ-LEFCGSHVINHFFCDVS--P-VLNLAC----T----DM-SVAEMVDFVLALFILLVPL-------SITVVSYLLIITTIL-RIPTTQS-K-KKAFSTCA-------SHLTVVVI---------FFSATLFMYA-RPKKI-SSYDM-------------NK-LVSAVYTIVT-----PMLN-PFVYCLRNQGLKRA--------F--------------K----KA--------LS-----------VKITLSEVSR---------------------TIPSL-------------------QM--------------------------------
GgOR27.3g2FN         ------------------------------------SDNQT-----------Y---V---TGFILVGFPGK----------PLI-------------QLLL-----------------------FLIFFLAYVLTVTENVIIV----VLVWTNIQL-HKPMYIFLGNLSFLEIWYISVTVPKVL-VSLVIKSQ-GIS------FTGCMAQLFFFLALVCTECTLLAVIAYDRYVAVCKPLHYPIIMNCTLCAHLSIGSWVS-----GFLISTGKVYFISH-QTYCGPNIINHFFCDVS--P-LLKLAC----T----NA-SLAELMDFLLALLILLVPL-------TVIVASYVCIIPVVL-GIPTAQG-R-HKAFSTCA-------SHLLVVTV---------FYTASLFIYA-RPQPI-DSFSS-------------NK-LVSVIYTVFT-----PLIN-PIIYCLRNQEFKIA--------L--------------R----KT--------TC-----------WRDIF------------------------------------------------------------------------------------
XP_009571552_6B1     ------------------------------------SDNLT-----------H---V---VEFILVGFPGK----------QEI-------------KLLL-----------------------FFMFFLAYVLTVTENAMIV----VLVSTNLQL-HKPMYVFLGNLSFLEIWYVSVTVPKVL-VSLVTKRQ-GIS------FTGCMAQLFFFLALACSECTLLAVMAYDRYVAICNPLRYPIIMDHTLCTRLAIGSWIS-----GFLISTGKVYFISR-QTYCGPNIINHFFCDVS--P-LLKLAC----T----DM-SAAELMDFLLALLILLVPL-------IVIMVSYVCIISAVL-GIPSAQG-R-HKAFSTCA-------SHLLVVTV---------FYTASLFIYA-RPQAI-DSFSS-------------YK-LVSMVYTVLT-----PLVN-PVIYCLRNQEFKSA--------L--------------R----KT--------IY-----------WRDILS-----------------------------------------------------------------------------------
AcOR584.26gFN        ------------------------------------KGTKT-----------V---F---TEFILVGFPTS----------MHF-------------QLLL-----------------------FFVFLINYVLVLAENIVIM----ITVWLNKHL-HKPMYYFLCNMSFLEIWYISVTIPKML-SGFLTQNK-NIS------FAGCMTQLYFFVSLACTESALLAVMAYDRYVAICFPLRYTAIMSTRFSIKLAGGSWLS-----GFTISIFKVSFISQ-ITFCGSNIINHFFCDIS--P-VLNLAC----T----DM-SLAEMVDFVLAIIILVLPL-------SVTVLSYIYIIATIL-SISSTTG-R-NKAFSTCA-------SHLSVVIL---------YYTAMIFMYV-RPKAI-SSYNS-------------NK-LISVIYAVLT-----PMLN-PWIYCLRNKEVKKA--------I--------------W----RT--------MG-----------GKNML------------------------------------------------------------------------------------
AcOR584.25gFN        ------------------------------------ETNQT-----------N---V---NYFILLGFSTS----------AEL-------------QILL-----------------------FALFGLVYLLTLMENLIII----VVVWVNNNL-HKPMYFFLCNLSFLEVWYVTVIVPKML-TDILVQDK-RIT------FQGCLTQLYFFVTFVCSEYILLAVMAYDRYLAICYPLRYPAIMSSHFCAQLSAGCWTC-----GLITSAIKLSFIGR-LKYCRIEKINHYFCDIS--P-LLNISC----T----DS-SMAELADFILALIVIMVPL-------CIVIMSYILIISTVL-KIPSAQG-R-KKAFSTCS-------SHLTVVVL---------FYSTTLFTYA-QPKAM-YAYNS-------------NK-LVSVLYTIVV-----PLLN-PMIYCLRNKEVKNA--------L--------------R----KT--------LG-----------TSLGG------------------------------------------------------------------------------------
AcOR444.3gFN         ------------------------------------SVNRT-----------V---V---KVFTILGFPGS----------PQL-------------RMLC-----------------------FTLVLFTYILTITANVVII----SVIKANRKL-QRPMYYFLGNFSFMEIWYTTSTVPKML-ESFLVGGS-SIT------VTGCIAQLYLFFALGSTECFLLATMAYDRYLAICRPLHYPALMTLQLTTWLVIAAWVG-----GFLAPLVPIVLISQ-LSFCGPREIHHFFCDAG--P-LLRRSC----G----NT-ILSSTLVSVLASLVILSTC-------LLTMVSYTFIISTIL-QIPSVTG-R-QKAFSTCG-------SHLAVVVI---------YYSTVIFIYV-RPISP-FASDL-------------DT-VASVFYAVVT-----PLLN-PMIYSLRNKDVKEA--------L--------------K----KM--------MI-----------NSWIFVKS------------------------IGAL-------------------IMVC------------------------------
AcOR584.31gFN        ------------------------------------SVNRT-----------V---V---KVFTILGFPGS----------PQL-------------RMLC-----------------------FTLVLFTYILTITANVVII----SVIKANRKL-QRPMYYFLGNFSFMEIWYTTSTVPKML-ESFLVGGS-SIT------VTGCIAQLYLFFALGSTECFLLATMAYDRYLAICRPLHYPALMTLQLTTWLVIAAWVG-----GFLAPLVPIVLISQ-LSFCGPKEIHHFFCDAG--P-LLRRSC----G----NT-ILSSTLVSVLASLVILSTC-------LLTMVSYTFIISTIL-QIPSVTG-R-QKAFSTCG-------SHLAVVVI---------YYSTVIFIYV-RPISP-FASDL-------------DT-VASVFYAVVT-----PLLN-PMIYSLRNKDVKEA--------L--------------K----KM--------MI-----------NSWIFEKS------------------------IGAL-------------------IMVC------------------------------
XP_009584625_6Q1     ------------------------------------SDNRT-----------L---V---TEFIILGFPNV----------REV-------------ELLL-----------------------FATFLLMYALTFTENVAII----LVIGMDYRL-HTPMYFFISDLSLLDIGYTTVTVPKML-ANIAIQSQ-TIS------ITGCFTQLYIFFFLGSAECFLLTSMAYDRYLAICNPLHYTTIMDCRACLWLALGCWLG-----GFLAPALPTAFIFR-LHFCGSNIINHFFCDSP--P-LLELSC----Q----DV-FEIKVINFLVGTIVLMSSF-------ILTMISYIFIVATIL-HIPTAEGSS-SKAFSTCA-------SPLTTVTT---------FYGTTIFMYI-RTKTI-QTFDF-------------NK-TVSVFYSVVT-----PVLN-PVIYSLRNNDIKQG--------M--------------R----KV--------LL-----------KQKDTFFM---------------------------------------------------------------------------------
AcOR124.11gFN        ------------------------------------EENTT-----------T--KT---KEFIFIGLTRN----------STL-------------QFIF-----------------------FFVFLGIYVITLVENLGMI----SLIRTCPRL-HTPMYFFLSNLSFLDVCFSSVFAPKAL-MNFLANKK-SIS------FTGCAVQMYFFVGLGSTECFLLAAMAYDRYVAICKPLLYPILMSPRCCILLVAVSYFL-----GLLHSLLHTIFIFR-LSFSGSNVINHFFCDIT--A-LLTIAS----S----DT-YINELLIFYVAGLVEVITI-------LSVLISYSHILANIV-RISSASG-R-LKAFSTCT-------SHLTVVTI---------FHGAILILHF-RPKSS-SGFSVQD---------VGDK-ILSVFYTIVI-----PMLN-PLIYSLRNKEVKNA--------L--------------KNIQRKV--------CE-----------KMSM-------------------------------------------------------------------------------------
AcOR124.12gFN        ------------------------------------EENNT-----------T--PI---NEFVFVGLTKN----------RVL-------------QIII-----------------------FLVFLTFYLTTLVTNLGMI----ALIIVSPRL-HTPMYFFLSNLSLLDVCFSSVVACKTL-VNLLAEKK-SIS------FTGCAMQMYFVIGLGSTECFLLAAMAYDRYVAICKPLLYQVLMSPRLCILLLVGSYVL-----GLLHSLLHTVFTFR-LSFCQSNEINHLYCDIT--A-LLSLSC----N----DI-YINELLIFYVAGLVEATTL-------LSVLVSYVYILTNIV-GIGSAAG-R-LKALSTCT-------SHLAAVAI---------FHGAILILHF-RARSR-GGSSTQD---------VVDK-CLSVFYTIVI-----PMLN-PLIYSLRNKEVKYA--------L--------------GGIQRKV--------CN-----------EMIS-------------------------------------------------------------------------------------
AcOR124.26gFN        ------------------------------------ETNST-----------T---M---TEFILLGLTDR----------AEL-------------KSAL-----------------------FAVFLIMYLIIVVGNLGMI----TLIKVDPRL-HTPMYFFLSHLAFLDFSYSSAIMPKAL-INLLVENK-TIS------FSGCAAQMYSFIAFGTTECFLLAAMAYDRYVAICKPLLYNVIMSRQLCLQLLIGSYIC-----GFAISMIHTGCAFR-LSFCHSNVIHHFFCDVI--P-LLNISC----T----DT-RVNEIILFAFCIFNGVFIT-------LEICISYIYIFSAIL-KIHSSEG-R-HKAFSTCT-------SHLIVVAM---------FFGTAVFMYM-RPSSA-SSPDK-------------DR-VVSVFYTVVN-----PMLN-PLIYSLRNKEVKNA--------L--------------R----RV--------FN-----------RK-------------------------------THFSVQ-------------IHSKVIKTTA---------------------------
AcOR124.28gFN        ------------------------------------EGNHT-----------R---V---NEFVLLGLVDS----------PQM-------------KLVC-----------------------FAVILAMYLVALAGNLGMI----MLIRIDPQL-QNPMYFFLSHLSILDFGYSSAIAPKML-ENFLVEER-TIS------YRDCAVQMYFFVFCASTECILLAAMAYDRYVAICNPLLYMVVMSPKTCALMVAGSYLV-----GFVNAMTQTISTFS-LSFCNSNVINHFFCDVP--P-LLALSC----T----DT-STNEMVLFVFATVLGIFTS-------AEIMVSYIFILCEVL-QMHSTSG-K-QKAFSTCA-------SHLGAVII---------FYGTTVFMYL-RPSSS-YSMNQ-------------DK-WASVFYTVVI-----PMLN-PLIYSMRNKEVKNA--------L--------------R----R---------------------------------------------------------FHI-------------------WETVCLRDINNS--------------------
AcOR124.8gFN         ------------------------------------ERNTT-----------T---V---TEFILLGITDN----------PHV-------------QILF-----------------------FVVFLMVYLVDFVGNLGMI----LLISFSAQL-HNPMYLFLWHLSFCDICYSSAVTPRML-SDLLSESR-TIS------FPGCVTQLYFFAVFVDVECYILAVMAYDRYVAICKPLCYSSTMSKSLCIRLLFGSYIA-----GTMNAIIHTTATFN-LCFCSSNLIDHFFCDVP--P-LLAISC----S----DT-HVNEFLLFVFAGFVGMSSL-------SIILVSYIFILAAVL-RMNSTSG-R-LKAFSTCG-------SHFTVVIL---------FYGTAIFVYL-RPSSV-YSLDR-------------DK-WASVFYTVVI-----PMLN-PLIYSLRNKDVKEA--------F--------------T----KV--------IK-----------NK-------------------------------------------------------LNTLLM--------------------------
GgOR5.13g2FN         ------------------------------------EGNHT-----------L---A---SEFILVGLSDH----------PKM-------------KAAL-----------------------FVVFLLIYVITLSGNLGII----ILIQGDPRL-HTSMYFFLSSLSVVDICFSSVIAPRTL-VNFLSERR-TIS------FTGCTGQTFFYIVFVTTECFLLAVMAYDRYVAICNPLLYSTIMTRRQCMQLVVGSYIG-----GILNAIIQTTFIIR-LPFCGSNIINHFFCDVP--P-LLALSC----A----ST-YISEMILFSLAGIIELSTV-------TSILVSYIFISCAIL-RIRSAEG-R-QKALSTCA-------SHLTAVTL---------LYGTTIFTYL-RPSSS-YSLNT-------------DK-VVSVFYTVVI-----PMLN-PLIYSLRNQEVKGA--------L--------------S----RV--------VE-----------RI---------------------------------------------------------TVRV--------------------------
XP_009582962_1052    ------------------------------------EQNHT-----------S---V---TEFILEGLSDQ----------AEM-------------KAAL-----------------------FVLFLLIYTITLVGNVGII----VVIRGDPRL-HTSMYFFLGSLSVVDICFSSVIAPRTL-VNFLSETK-TIS------FVGCMGQTFFYIVFVTTECFLLAVMAYDRYVAICNPLLYSSVMSPSVCMRLVVGSYIG-----GVLNSIIQMTFIIR-LPFCSSNVINHFFCDVP--P-LLALSC----A----ST-YVNEMILFSMAGIIELSTI-------STILVSYIFISFAIL-RIRSAEG-R-QKAFSTCA-------SHLTAVTV---------LYGTTIFMYL-RPSSS-YSLNT-------------DK-VVSVFYTVVI-----PMLN-PLIYSLRNQEVKDA--------L--------------R----RT--------AE-----------RI---------------------------------------------------------TVRL--------------------------
XP_009576474_1019    ------------------------------------EENHT-----------V---V---TEFILLGFTDN----------LKL-------------QVLL-----------------------FIVFLLIYLLTLVGNLGMI----TLILIDSKL-HTPMYFFISSLSFLDVNYSTIIIPSTL-MTFVSETK-VIS------YTACAAQLFLFCIAVTGECCLLAVMAYDRFIAICNPLLYPVIMSKRFCMLLVCGSYFM-----SCMNATIQTSFVFR-LSFCNSNIINHFFCDMP--P-MLKLSC----S----DT-YVADLVHFTCATVLVTSTM-------LLILISYICIGVTIH-KIKSAKG-R-RKAFSTCA-------SHLTAVTM---------FYGTGSFMYL-RPSSK-YSVEQ-------------DK-IISVFYTLAI-----PMLN-PMIYSLRNKEVKEA--------L--------------R----RT--------VA-----------RLY-YSP--C---------------------VPQRFRS------------------PSRTERT--------------------------
KFW05255_1020        ------------------------------------EENHT-----------V---V---TEFILLGFTDN----------LKL-------------QVLL-----------------------FIVFLLIYLLTLVGNLGMI----TLILIDSKL-HTPMYFFISSLSFLDVNYSTIIIPSTL-MTFVSETK-VIS------YTACAAQLFLFCIAVTGECCLLAVMAYDRFIAICNPLLYPVIMSKRFCMLLVCGSYFM-----SCMNATIQTSFVFR-LSFCNSNIINHFFCDMP--P-MLKLSC----S----DT-YVADLVHFTCATVLVTSTM-------LLILISYICIGVTIH-KIKSAKG-R-RKAFSTCA-------SHLTAVTM---------FYGTGSFMYL-RPSSK-YSVEQ-------------DK-IISVFYTLAI-----PMLN-PMIYSLRNKEVKEA--------L--------------R----RT--------V-----------------------------------------------------------------------------------------------------
XP_009571326_1019    ------------------------------------RRNKT-----------T---V---DEFILLGITDI----------WEL-------------QVIL-----------------------FVLFLLICVTSLVGNLSMI----ALIRLDSRL-HTPMYFFLCHLSLVDLGNSSAVAPKML-VSFFEERK-AIS------LLGCAAQMYFCGVCIITECYLLAAMAYDRYVAICNPLLYMVTMSQKFCVQLAVGSYII-----AAVSQTVLVSSVFS-LHFCGPNVINHFFCDIP--P-LLKLSC----S----ST-TVNEHVLFTIATSIAFSTL-------AFIVVSYSYILTTVL-RICSSEG-R-HKAFSTCA-------SHLTSVSI---------FYGTMIFMYL-RPSSS-YSLDQ-------------DK-VVSVVYTMVI-----PMLN-PLIYSLRNMEVKDA--------L--------------K----RL--------LE-----------KVL-VS-----------------------------FR--------------------NQTGKEVS------------------------
GgOR5.37g2FN         ------------------------------------EENHT-----------A---V---TEFVLLGFTDR----------REV-------------KFPL-----------------------FGLFLLIYVTTLGGNAGLI----VLVQLNASL-HTPMYYFLSNLSFLDLSYASAIAPKLL-VNLVAQRT-TIS------FFGCATQMFLFAALADAECFLLAVMAYDRYVAICQPFLYSVAMSRRACASMVAGAYLS-----GGLTSLVHTSFTFT-LSFCGSNTINHFFCDIP--P-LLELSC----S----ST-MVNEVLLITLCGFIQISSF-------LVIVISYACILGTIL-RLHAAEG-R-HKAFSTCT-------SHLMAVGL---------FYSSLLFMYL-RPSSS-YSLDT-------------NK-LIALFYTVVF-----PMLN-PMIYSLRNKEVREA--------L--------------R----RS--------LE-----------RKV-FS---------------------------QSF-----------------------T-----------------------------
GgOR5.8g2FN          ------------------------------------KGNHS-----------S---I---TEFVLLGFSEK----------RAI-------------QAVL-----------------------FMGFLLIYLITLLGNVGMI----TLIRLDSRL-HTPMYFFLSSLSFLDICYSSTITPRVL-SDLPASQK-VIS------HSACLAQFYFYAVFATTECYLLAAMAYDRYVAICSPLLYVFSMSSRVCVLLVAGSYLV-----GVVNATIHTGLALQ-LSFCGPNIINHFYCDGP--P-LYAISC----T----DP-TTNEIAMFLVVGFNMLITS-------MTIFISYTYILFAVL-RMHTAAG-K-RKTFSTCA-------SHLATVTL---------FYASAGSMYS-RPSSR-HSQDL-------------DK-VASVFYTMVT-----PMLN-PLIYSLRNQEVKDV--------L--------------G----KV--------MG-----------RKS-VS---------------------------DK------------------------------------------------------
XP_009581980_5F1     ------------------------------------KGNHT-----------P---S---AEFVLSGFSEQ----------GDV-------------QAVL-----------------------FMVFLVFYVITLLGNLGVL----VLIRLDAQL-HTPMYFFLSSLSFLDICYSSSITPRLL-SDLLSERK-VIS------YSACLTQLYFYAVFATTECYLLAVMAYDRYVAICSPLLYAISMSSRVCALLVAGSYLA-----GIVNATIHTGFALR-LSFCGPNIINHFYCEGP--P-LFAISC----T----DP-TVNEIMMFIVVGFNLFVTN-------LTILISYTYILATIL-RMRSAAG-K-HKAFSTCA-------SHLTAVIL---------FYASAASMYS-RPSSR-HSQDL-------------DK-VASVFYTVVT-----PMLN-PLIYSLRNKEVKNA--------L--------------E----RV--------ME-----------RKR-SS---------------------------EK------------------------------------------------------
GgOR5.14g2FN         ------------------------------------EGNST-----------V---V---SQFVLLGLTGE----------PEL-------------QTPL-----------------------FIVLSVIYLITLLGNVGLI----TLITTSPRL-HTPMYFFLCNLSVVDLCYSSVFSPRLL-IGFLLDNK-TIS------YSACFTQHFFFLVFVTTEVFLLAVMAYDRYVAICNPLLYTISMPKSLCMKLVAGSYLG-----GILNSLTQTCCLLP-LPFCGPNVINHYFCDTN--P-LLKLTC----S----DG-RLNELLLVTFNGTISMTVL-------LIIVISYVYILVSIL-SIRSARG-R-HKAFSTCA-------SHLLTVTL---------FYVPAGLSHM-QPGSK-YSLDM-------------EK-VTAVFYTLLV-----PMLN-PLIYSLRNKEVKDT--------L--------------R----RA--------RE-----------RIF-SQAAHC---------------------VL--------------------------------------------------------
GgOR5.31g2FN         ------------------------------------VINHT-----------T---V---TYFILLGLTDR----------PEL-------------QPPL-----------------------FVVILLIYVITLVGNLIMI----SLITIDFQL-QTPMYFFLINLSIVDLCYSSVFIPRML-VNFLVENK-TIS------YSGCLAQHFSFVVFVTTEGFLLAAMAYDRYVAICSPLLYTTLMARRVCVCLVVGSYLG-----GLCNSLVHTSGLLK-LSFCGPNTINHFFCDTN--P-LLELSC----S----DN-HLNELVLVTLSGIVAMSTL-------LFVIISYLYILFSVL-SMGSA-S-R-YKAFSTCA-------SHLTAVTL---------FYGPVSLSHV-QPSSR-YSLEQ-------------EK-ISAVFYTLVI-----PMLN-PLIYSLRNKEVKNA--------L--------------R----RL--------ME-----------RKK-CCPPAC---------------------LSG-------------------------------------------------------
GgOR5.21g2FN         ------------------------------------GRNES-----------R---M---TQFILLGLTDG----------TEL-------------QVPL-----------------------FFIFSVIYTIAVLGNLGMI----VLIWTHLQL-HTPMYFFLGNLSVIDLCSATVFAPRML-GNFFAQSK-AIS------YSACLSQTFFFVVFITTEVFLLTAMAYDCYVAICSPLLYSTVMTKRVCMQLVVGSYMG-----GLLNSLTHTCGLLG-LPFCGPNVINHYFCDIP--P-LLQLAC----S----DT-HRNETLLLAFSAVIALFTL-------FVITASYMLILSVIL-KIQSDDG-R-KKTFHTCA-------SHLTAITI---------FFGSLAFSYI-QPSSS-YSIEQ-------------EK-VSAVFYTLLV-----PMLN-PLIYSLRNKEVRSS--------F--------------RRT-FRV--------RE-----------LFH--------------------------------------------------------------------------------------
GgOR5.26g2FN         ------------------------------------GRNES-----------R---M---TQFILLGLTDG----------TEL-------------QVPL-----------------------FFIFSVIYTIAVLGNLGMI----VLIWTHLQL-HTPMYFFLGNLSVIDLCSATVFAPRML-GNFFAQSK-AIS------YSACLSQTFFFVVFITTEVFLLTAMAYDRYVAICSPLLYSTVMTKRVCMQLVVGSYMG-----GLLNSLTHTCGLLG-LPFCGPNVINHYFCDIP--P-LLQLAC----S----DT-HRNETLLLAFSAVIALFTL-------FVITASYMLILSVIL-KIQSDDG-R-KKTFHTCA-------SHLTAITI---------FFGSLAFSYI-QPSSS-YSIEQ-------------EK-VSAVFYTLLV-----PMLN-PLIYSLRNKEVRSS--------F--------------RRT-FRV--------RE-----------LFH--------------------------------------------------------------------------------------
XP_009572648_1086    ------------------------------------DDNYT-----------F---A---SEFILLGFTNR----------EDL-------------QVTC-----------------------FVLFLVIYVVTLIGNLGVI----LLIRVDSCL-HTPMYFFLSHLSLLDACYSSTIIPQTL-LNFLVEKK-VIS------FVGCATQLFSFATCATTECYVLAAMAYDRYMAICNPLLYSVVMSQRLCVGMLAGAYLA-----GVVSSTIHTVSIFR-LPFCRSKRINHFFCDGP--P-LLALSC----S----DT-RVNEAMVGGVVGFNVLSTT-------VFILVSYLSILSTIL-RMRSTAG-W-HKAFSTCG-------SHLVSIAL---------YYGSSFFMYL-RPGSK-HSLEN-------------DK-VISVLYSVAV-----PMLN-PLIYSLRNTDMKNA--------M--------------RKAKGRV--------LS-----------SLS-IHG--------------------------------------------------SWTAERRGLSFHGKEG----------------
XP_009582963_1020    ------------------------------------WENWT-----------S---V---TEFVFKGFTDR----------LDL-------------QFTL-----------------------FVVFLLTYVITVAENLGII----AVVQLNSQL-QTPMYFFLSNLSFLDLCYSSVVTPKML-LHLSSERK-TIS------FAGCFTQLFFYAAFVIVECYLLAAMAYDRYVAICYPLRYPVVMSKKLCVFLLVGSYGV-----GFFNSMVFTVFALR-VSFCGPNVIDHFFCDGP--P-LIKLAC----S----DT-RLNQLLLLAFGAFNEVTTV-------SVVLISYGCILFSIL-RMGSAPG-K-RKAFSTCA-------SHLLVVTI---------FYGTLLFMYL-RPSSS-YSLGR-------------DK-IISVFYAVVT-----PMLN-PLIYCLRNQEVKSA--------L--------------K----RA--------VG-----------RII-IS--------------------------------------------------LLKAGK---------------------------
XP_009581982         ------------------------------------ESNCT-----------Q---V---TEFSLMGFTED----------PVT-------------QATL-----------------------FLIFLLTYLVTILGNFGVI----VLIRASPQL-RSPMYYFLGNLAFVDLCSSTIITPKML-VDFISEKK-GIA------YAGCVAQVFIFDLFGMTECFLLAMMAYDRYVAICHPLVYPLVLSPKCCFQLVTGSYLV-----GLANGVGQTIGMSR-LSFCGSSVIHLFFCDIS--P-LISLST----S----DT-TLSHIILRTSASLFGVSSS-------LVVLVSYVAIISTIL-SISSAEG-K-RKAFSTCA-------SHLTTVSI---------FYGTSCFMYL-KPSSD-SSKEE-------------DK-WAAVLYTVVT-----PMLN-PLIYSLRNKEVKEA--------L--------------R----KL--------LL-----------SK----------------------------------------------------PKMFCSLCKQGSPCPGKPALSWV------------
KFV94998_5G3         ------------------------------------ESNCT-----------Q---V---TEFSLMGFTED----------PVT-------------QATL-----------------------FLIFLLTYLVTILGNFGVI----VLIRASPQL-RSPMYYFLGNLAFVDLCSSTIITPKML-VDFISEKK-GIA------YAGCVAQVFIFDLFGMTECFLLAMMAYDRYVAICHPLVYPLVLSPKCCFQLVTGSYLV-----GLANGVGQTIGMSR-LSFCGSSVIHLFFCDIS--P-LISLST----S----DT-TLSHIILRTSASLFGVSSS-------LVVLVSYVAIISTIL-SISSAEG-K-RKAFSTCA-------SHLTTVSI---------FYGTSCFMYL-KPSSD-SSKEE-------------DK-WAAVLYTVVT-----PMLN-PLIYSLRNKEVKEA--------L--------------R----R---------------------------------------------------------------------------------------------------------------
GgOR5.34g2FN         ------------------------------------QDNDT-----------T---V---TSFILTGLTDR----------QDL-------------QLPL-----------------------FAVFSFIYGLTLLSNLGMI----FIIRFEPQL-HTPMYFLLSSLSFLDVCYSSTITPNML-LNFLMVSN-GVS------YSGCLTQYGFFALFATTEMFLLAAMAYDRYMAICNPLLYTVIVTRKVCVLLIAGSYLG-----GAVNSLIHTLGLLR-LSFCSLNVIDHFFCDLI--P-LLRLSC----S----DI-HLNKTLVSVFGSVIEATTL-------AITVTSYFFIIITVL-RIRSAKG-R-QKTFSTCA-------SHFTSVFT---------FHGTILLMYL-CPSSS-HSLGT-------------EK-IVSVFYTVAV-----PLLN-PLIYSLRNHDVKCA--------A--------------R----KL--------LK-----------RKV-FMS----------------------------------------------------------------------------------
GgOR5.23g2FN         ------------------------------------SGNCT-----------T---P---TTFILSGLTDN----------PRL-------------QMPL-----------------------FMVFLAIYTITLLTNLGLI----ALISVDLHL-QTPMYIFLQNLSFTDAAYSTVITPKML-ATFLEERK-TIS------YIGCILQYFSFVLLTVTESLLLAVMAYDRYVAICKPLLYPAIMTKAVCWRLVKGLYSL-----AFLNSLVHTSGLLK-LSFCSSNVVNHFFCDNS--P-LFQISS----S----ST-TLNELLVFIFGSLFAMSSI-------ITILISYVFIILTVV-RIRSKDG-K-YKAFSTCT-------SHLMAVSL---------FHGTVIFMYL-RPVKL-FSLDT-------------DK-IASLFYTVVI-----PMLN-PLIYSWRNKEVKDA--------L--------------R----RV--------IA-----------TNV-WIH----------------------------------------------------------------------------------
GgOR5.27g2FN         ------------------------------------LGNCT-----------T---P---TTFILSGLTDN----------PRL-------------QMPL-----------------------FMVFLVIYTTTLLTNLGLI----ALISVDLHL-QTPMYIFLQNLSFTDAAYSTVITPKML-ATFLEERK-TIS------YVGCILQYFSFVLLTTSECLLLAVMAYDRYVAICKPLLYPSIMTKAVCWRLVKGLYFL-----AFLNSLVHTSGLLK-LSFCSSNVVNHFFCDNS--P-LFQISS----S----ST-TLNELLVIIFGSLFVMSSI-------ITILISYVFIILTVV-RIRSKDG-K-YKAFSTCT-------SHLMAVSL---------FHGTVIFMYL-RSVKL-FSLDT-------------DK-IASLFYTVVI-----PMLN-PLIYSWRNKEVKDA--------L--------------R----RL--------TA-----------TSI-WLH----------------------------------------------------------------------------------
GgOR5.35g2FN         ------------------------------------SGNCT-----------T---P---TTFILSGLTDN----------PGL-------------QMPL-----------------------FMVFLAIYTITLLTNLGLI----ALISIDLQL-QTPMYIFLQNLSFTDAVYSTVITPKML-ATFLEETK-TIS------YVGCILQYFSFVLLTVTECLLLAVMAYDRYAAICKPLLYPAIMTKAVCWRLVKGLYSL-----AFLNFLVHTSGLLK-LSFCSSNVVNHFFCDNS--P-LFQISS----S----ST-ALNELLVFIFGSLFVMSSI-------ITILISYVFIILTVV-RIRSKER-K-YKAFSTCT-------SHLMAVSL---------FHGTIVFMYF-QPANN-FSLDK-------------DK-IMSLFYTVVI-----PMLN-PLIYSWRNKEVKDA--------L--------------H----RA--------IA-----------TAV-LFH----------------------------------------------------------------------------------
GgOR5.28g2FN         ------------------------------------SGNCT-----------T---P---TTFILSGLTDN----------PGL-------------QMPL-----------------------FMVFLAIYTITLLTNLGLI----ALISVDLHL-QTPMYIFLQNLSFTDAAYSTVITPKML-AMFLEERK-TIS------YVGCILQYFSFVLLTVTESLLLAVMAYDRYVAICKPLLYPSIMTKAVCWRLVESLYFL-----AFLNSLVHTSGLLK-LSFCYSNVVNHFFCDIS--P-LFQISS----S----SI-AISELLVIISGSLFVMSSI-------ITILISYVFIILTVV-MIRSKDG-K-YKAFSTCT-------SHLMAVSL---------FHGTVIFMYL-RPVKL-FSLDT-------------DK-IASLFYTVVI-----PMLN-PLIYSWRNKEVKDA--------L--------------R----RL--------TA-----------TTF-GFID-------------------------------------------------SKAVQ---------------------------
GgORU.496g2FN        ------------------------------------EGNLT-----------T---V---TEFVLQGFTDS----------PQI-------------QAFL-----------------------FTLLLLIYTATLVGNITII----TLTRVDSHL-QTPMYFFLCNLSFIDITYSSAIAPKTL-ANLLAEKK-VIS------FPGCAAQFFLHSFSINAEVVLLAVMAYDRFVSVCNPLRYAVLMSRQECALLVSVSYLC-----GCISSVAHTASLFS-LSFCRSRVIDHFFCDIP--P-LQQLSC----S----DT-RFAHGVHVAFAAATGSGTV-------SIILISYLFIIFAVL-QIRAAQV-R-WKAFSTCA-------SHLSAVTL---------FYGTLFFIYL-RPVPS-SSADQ-------------CK-VVAVFYTLVI-----PAVN-PLIYSLRNREVKDA--------L--------------R----RV--------IL-----------KAF-VSK----------------------------------------------------------------------------------
AcOR124.6gFN         ----------------------------------------------------M---V---LEFVLLGLTNS----------SQL-------------RIPF-----------------------FIFFLVVYLFTLLGNLGMI----LLIRIDSQL-HTPMYFFLSKLSFVDLCYSSVVTPKLL-MDFVVKNN-TIS------LGGCAAQMWFFGLFVAIECHLLASMAYDRYIAISKPLLYTVIMSRNVCIFLTAVPYLL-----GLLNGTVHTSLTFQ-LIFCKAT-INHFFCDIP--A-VISLSC----S----DT-SFNLAVLFGLSFAQGTLSG-------CIVIISYIYILVATL-KIRSTKG-R-WKVFSTCS-------SHLTAVSI---------FYGTLFFIYV-RPSSG-STVEE-------------DK-VVSMCYTIMI-----PMLN-PMIYSLRNKEVKDA--------V--------------K----RI--------LR-----------RKH-FP-----------------------------------------------------------------------------------
AcOR444.1gFN         ------------------------------------MRNQS-----------E---I---TEFILVGFLGK----------PQL-------------QIAL-----------------------FILFLIMYVITLIGNIGMI----ITTSIDVHL-QTPMYFLLKNLSFIDACYSSVITPKAM-LNFLTQNK-TIS------RNKCAAQMFFFSLLGTTEAFLLAGMAYDRFTAICNPLLYHSMMSKKICALLVAISYSF-----GFLNCSIQAGLTFS-LFYCQPVEINQFFCDVP--A-VMKASC----S----DT-FVNEIVLLVLCGSIVVTTF-------SVILISYAYIMVTVL-QIPSTEG-K-HKVFSTCS-------SHVIAVSL---------FFGTAFFMYG-QPGSI-TSPNQ-------------GK-VVSIFYTIVI-----PMLN-PLIYSLRNKEVKDA--------L--------------M----RL--------LR-----------RRN-FSHSM--------------------------------------------------------------------------------
AcOR584.28gFN        ------------------------------------MRNQS-----------E---I---TEFILVGFLGK----------PQL-------------QIAL-----------------------FILFLIMYVITLIGNIGMI----ITTSIDVHL-QTPMYFLLKNLSFIDACYSSVITPKAM-LNFLTQNK-TIS------RNKCAAQMFFFSLLGTTEAFLLAGMAYDRFTAICNPLLYHSMMSKKICALLVAISYSF-----GFLNCSIQAGLTFS-LFYCQPVEINQFFCDVP--A-VMKASC----S----DT-FVNEIVLLVLCGSIVVTTF-------SVILISYAYIMVTVL-QIPSTEG-K-HKVFSTCS-------SHVIAVSL---------FFGTAFFMYG-QPGSI-TSPNQ-------------GK-VVSIFYTIVI-----PMLN-PLIYSLRNKEVKDA--------L--------------M----RL--------LR-----------RRN-FSHSM--------------------------------------------------------------------------------
AcOR444.2gFN         ------------------------------------MENHT-----------E---V---TEFVLEGFEDE----------ANT-------------QLVL-----------------------LILFLVMYIITFMGNAGMT----IITSVDSHL-HTPMYFFLKNLSFLDICYSSVITPKAM-VTLASGSK-LIS------YKGCATQMFFFSLFGTTEAFFLAVMAYDRFTAICSPLIYHTIMSKKRCICLMGVSYLF-----GFVNCCTQTGFTFS-LSFCEPTKINHFFCDVP--A-VIKASC----S----DT-FVNELVLLVLCGFIIVTTA-------VIVIVSYAYIVTTIL-HMPSVKG-R-YKAFSTCT-------SHLMAVSL---------FFGTVFFMYA-QPGGM-SSPNQ-------------GK-VMSVFYTIVI-----PMLN-PLIYSLRNKEVKEA--------L--------------K----RQ--------FG-----------RKG-FAL----------------------------------------------------------------------------------
AcOR584.30gFN        ------------------------------------MENCS-----------T---A---TEFILVGFRDL----------PEL-------------QITF-----------------------FITFLVLYFTTVLGNGAMI----ALISADSQL-HTPMYYFLKNLSFLDLCYSSAIAPKAL-VNFFEKSN-IIS------YEGCVAQLMLFTIFVTTEGFLLAVMAYDRLIAICYPLLYPTKMSKKSCHRLVATSYAC-----GCTNGVIQTSVSFR-LRFCNHSKINHFFCDVP--A-VMKAAS----T----NT-YINEVVMFSLCNVIIAVTT-------VVIFTSYAYIMNTIL-KISSAEG-R-QKAFSTCA-------SHITAVTI---------FYGTVFFIYA-QPAAI-SSPAQ-------------SK-IVSVFYTLVI-----PMLN-PLIYSLRNKDVKEA--------L--------------K----RT--------LG-----------KKRLFSMS---------------------------------------------------------------------------------
GgOR5.5g2FN          ------------------------------------GGNHS-----------G---V---TEFVLLGFTT-------------M-------------QELL-----------------------FVVFFLIYITTLMGNLGMI----VLIRTDPHL-HTPMYFFLSHLSFLDICYSSSITPKLL-LGLLAGQK-VIS------FHGCLTQLFFYLVFITTEAFFLAIMAYDRCVAIHWPLHYLVVMSHRVCVQLVVGSYMA-----SSLNALVHTTALLH-LSFCGPNVLRHFYCEIP--P-LLQLSC----S----DT-WLNQVLMLSCAGFIIASLV-------LAILVSYTFILLTIC-SIRSVEG-R-HKAFFTCT-------SHLTAVTL---------FCGSAAFLYL-HPLSS-HAEEE-------------RK-TASIFYTVVT-----PMIN-PFIYSLRNAEVRNA--------L--------------S----RA--------VR-----------KVP-----SC---------------------VHCRHSPSNQIRRGATHHSRWSRRNTLDTLNVTEACNT-----PCTFPLRRR------
GgOR5.6g2FN          ------------------------------------GGNHS-----------G---V---TEFVLLGFTT-------------M-------------QELL-----------------------FVVFFLIYITTLMGNLGMI----VLIRTDPHL-HTPMYFFLSHLSFLDICYSSSITPKLL-LGLLAGQK-VIS------FHGCLTQLFFYLVFITTEAFFLAIMAYDRCVAIHWPLHYLVVMSHRVCVQLVVGSYMA-----SSLNALVHTTALLH-LSFCGPNVLKHFYCEIP--P-LLQLSC----S----DT-WLNQVLMLSCAGFIIASLV-------LAILVSYTFILLTIC-SIRSAEG-R-HKAFFTCT-------SHLTAVTL---------FCGSAAFLYL-HPLSS-HAEEE-------------RK-TASIFYTVVT-----PMLN-PFIYSLRNAEVRNA--------L--------------S----RA--------VR-----------KVP-----SC---------------------VHCHHSPSNQILRGATRHSRWSRRNTLDT-----------------------------
XP_009581981_1052    ------------------------------------GGNHS-----------S---V---TEFVLLGFTD-------------L-------------QELL-----------------------FVIFSLIYITTLVENLGMI----VLIRINPQL-HVPMY-FLSHLSFLDVCYSSPIMPKLL-SGLLAERN-VIS------FKGCITQFFFFAVLGTTEAVLLTIMAYDRYVAIREPLHYLAAMSHGVCVQLVVGSYAA-----GSLNALVHTSALLR-LSFCGPNLVNHFYCEIP--P-LLLLSC----S----DT-WLNEMVMAACIGFIITTSV-------LAIVASYTCILLTIW-SICSAEG-R-HKAFSTCT-------SHLMAVVL---------FYGSAAFFYF-HPFSR-HTENQ-------------GK-TASVFYTVVT-----PMLN-PFIYSLRNEEVRST--------L--------------R----RA--------TN-----------QLL-----SC---------------------VYSHRSHSNQTEADITCRSGVSRRNKADT-----------------------------
AcOR124.14gFN        ------------------------------------MENSS-----------V---I---SEFIFLGFDDQ----------PEL-------------KIPI-----------------------FIMSLIIYIITVVGNLGLV----LLIRMDSQL-HTPMYFFLGNLAVLDFCYSSNITPKAL-EIFLSGGR-PIS------FTGCFIQMYLFVALASTEFILFGLMAYDRYVAICNPLLYTSIMSHIQCIKMAGGAFAG-----GFLNSIIHTTLVGT-LSFCQSNEINHFFCEIP--P-LLKLSC----S----DT-FVAEMLVFICAGANMLGSL-------LIILSSYTCILSTVL-KMNSAES-R-QKAFSTCS-------SHLVAVIV---------FYGTGLFIYL-QPSSK-LSENR-------------NK-FVSLFYAFII-----PMLN-PLIYSLRNKEVKDA--------L--------------R----RQ--------ID-----------KNNFHIYSNC---------------------FVNNFSSQ--------------------------------------------------
AcOR124.15gFN        ------------------------------------VQNNS-----------R---V---SEFIFLGFTHQ----------PEW-------------KIPL-----------------------FILLLLIFIITVAGNLGLV----LLIRMDLQL-HTPMYFFLSNLASLDICYSSNITPKVL-ENFLSERE-TIS------STGCFVQMFFFVALASIECILLGLMAYDRYVAICNPLLYTSIMSHTKCIKMASGAFIT-----GFLNSLINTTLIST-LSFCQSREIDHFFCEIP--S-LLKLSC----S----DI-FVAEMLAFICAGLVLLGPL-------SVIVSSYSYILFTVL-NINVRES-Q-RKAFSTCF-------SHLTAVAI---------FYGTGLFVYL-QPSSN-YSEGQ-------------HK-ITSLFYAFGI-----PMLN-PFIYSLRNKEVKDA--------L--------------K----RV--------RK-----------RN---VLQNC---------------------RLAM------------------------------------------------------
AcOR553.2gFN         ------------------------------------SENVT-----------T---V---TAFILLGFTEK----------PEL-------------CPFF-----------------------SVIFLLLYVLTVLGNGWMV----TLIRAEQHL-HTPMYFFLSNLSVLDLCYSSVIAPKALEVHLYWGRA-SLS------LPACATQMFCFTMLVTAECFLLAVMAYDRYMAICHPLTYALLMTHGRCTCLVLGAYCC-----GLLGSLIQTSGAFR-LSYCGPNRINHFFCDIP--A-VLKLSC----S----DT-WLSEVILFVSTSIIAVVTT-------TVISISYTQVLLNVL-RSHTGQG-R-RKALSTCT-------SHLTTLGL---------FYGTAIFMYA-QPRTK-AGSQDQ------------DK-VVSMFYTLVI-----PMLN-PLIYSLRNKDVK------------------------------KL--------------------------------------------------------------------------------------------------------------
XP_009582964_1020    ------------------------------------GGNHT-----------Q-------TKFILLGITDS----------PRV-------------QAPL-----------------------FGLFLSIYVVTLVGNVGIM----VLVWAVPSL-HTPMYFFLAHFSFADVCYSTVISPKML-ADLLSENK-TIS------FAGCVTQFHGFAFFATAECHLLAVMAYDRHVAICNPLLYVTVISSRVCRQLVASAYTV-----AFLSAVIYTGCTFG-GSFCGPNQIDHFFCDVS--P-VLKLVC----S----DT-HGSEMVIFAFVAINAVGTS-------AIILLSYLCILRTVL-RMRSGRS-R-SRAFNTCA-------SHLTAVSL---------FYGTIFFMYL-QPASS-HSS--------------LDK-VASIFYTVVT-----PMLN-PFIYSLRNKEVKGA--------L-------------VK-CRRRM--------LN-----------RCQHKRVVSA---------------------RK--------------------------------------------------------
AcOR236.6gFN         ------------------------------------QKNQT-----------A---I---PEFLLVGLSSS----------PEH-------------QMVI-----------------------FGGFTLIYTAALVVNFLFI----FTIGNCSKL-HTPMYFLLVNLSLANMLCISVTIPNML-HTTLVHRK-TIS------FWGCMAQVYLLLWALGTELLLLSFMAFDRYAAICHPLQYTVIMRKEVHIGVVAGVWMA-----GSVNSAVHVGLILR-LSFCGSNIINHFFCDLR--P-LLSLSC----S----DV-SLNETMAYISDAVFSMGSC-------MLTLASYSFILSAIF-RIRSSEG-K-RKAFSTCS-------SHLLVVSF---------YFSTIIYTYI-RPTSV-YSQEE-------------DK-VIAILYSVVT-----PLLN-PLIYSLRNKEVKDE--------L-------------------KK--------LT-----------HKYTLRINVR-------------------------------------------------------------------------------
AcOR444.13gFN        ------------------------------------MKNHS-----------A---I---TEFILVGLSSA----------PEH-------------QMIL-----------------------FWLFSFIYAVAVISNILTI----LAINTCSKL-HTPMYFLLVNLSVINICSVSVIVPKML-QTILAERK-SIT------FTGCIAQVYLFNLMLGTELMLLALMAFDRYAAICHPFQYMVIMRKEFCLGAVTGLWLI-----GMANSAIQTGLVAQ-LSFCDSNVINHFFCELP--P-MFNISC----S----DT-SLNESMVFVASVTIVIGSC-------AVTLTSYCFIVRDII-KIRSTES-K-RKAFSTCS-------SHLLVVSF---------YYSTIIYTFL-RPASA-YSLEE-------------DK-VIAIIYSVLI-----PVLN-PLIYSLRNTDVKEA--------L-------------IK-LVVKR--------VS-----------QKY--------------------------------------------------------------------------------------
AcOR444.14gFN        ------------------------------------------------------------MEFILVGLINS----------TEL-------------QTLL-----------------------FWIFTFIYAIALTFNCLLI----FTICNCRNL-HTPMYFLLINLSLVNIFSISVTTPKLL-QALWTQRK-IIS------FYGCITQVYLFIWTLGTELLLLSFMAFDRYTAICHPLQYTLIMRKEACVCIAVGVWLV-----GMVNSAVHAGLMLK-LSFRDSNIINHFFCDVP--P-LLKLAS----S----DT-SINESMAFAADVILGIFNC-------GLTLMSYFFIMRTIF-RIRSTEG-K-KKAFSTCS-------SHLVVVSF---------YFSSVIYTYI-RPSSV-YSLDK-------------DK-LVSLLYTVVT-----PVLN-PIIYFLRNKEVKKA--------L-------------------KT--------FV-----------AKSHLIPAPQ---------------------A---------------------------------------------------------
scf7180000059552     -------------------------------------DNGT-----------S---P---LEFVLLGMSDG----------PSL-------------QTLL-----------------------FILLLMIYTATVFGNILII----VLVMADQHL-HTPMYFFLGNLSSLETCYSSNILPRLL-ASFLTGDK-TIS------ARSCMAQFYFFSSFAGTECYLLAAMSYDRYLAICQPLLYASLMTWKMSLQLAAGSWLG-----GLLLFAVLTFLLSQ-LKFCGPKAIDHFFCDFT--P-LLELSC----S----DT-RMLTQIALIFGFLDVVFPF-------LFTLASYVFIIAAIL-RIPSCVG-R-QKAFSTCS-------SHLTVVTV---------FYGTLIIVYM-LPRTA-PLRQL-------------NK-VLSFFYTVLT-----PLVN-PLIYSLRNREVREA--------L--------------W----KM--------LR-----------KAKTCMQSSL-------------------------------------------------------------------------------
XP_009581388_2D2     -------------------------------------DNQT-----------L---L---MEFLLLGLGDA----------REL-------------QTPL-----------------------FLLCLTIYTVTMVGNILIV----VLVVTDPHL-HTPMYFFLVNLSSLETCYSSTILPRLL-ASFLTGDR-TIS------VQGCMAQFFFFGTFATSECYLLAAMSYDRYVAICQPLLYASLMNWKVCLQLVAGSWVV-----GLLISTGITSFISR-QRFCGPSAIDHFFCEEA--P-LLELSC----S----DT-EMIRILIIVLSFPDVVFPF-------LFTLASYVCIIAAIL-RIPSSLG-K-HKAFSTCS-------SHLTMVIV---------FYGTLIIVYM-LPRTA-ALRQL-------------NK-TFSFFYTVLT-----PLIN-PLIYSLRNREVKGA--------L--------------G----RV--------LR-----------RAAACTDSSN-------------------------------------------------------------------------------
AcOR444.8gFN         -------------------------------------LNQT-----------G---V---SEFIILGFGTL----------KDL-------------HLLF-----------------------FLFFLVIYMTTMVGNLTII----FLVVSSQHL-RTPMYFFLGNLSCMETFYSSTILPRML-VSLLTGDR-TIS------ITGCVVQLYFFGFLVCTECYLLAVMSYDRYLAICQPLHYGNLMNDKFSIQLAAGSWIS-----AFLPISIIIILMSS-LLYCGSNEINHFFCDFP--S-VIKLAH----S----DT-QLIQVLAVILSSVDIFPPF-------ILTLTSYFYIIATIL-RIPSTTG-K-KKAFSTCS-------SHLMVVTI---------FYGTLIVVYI-LPKGD-AHGDL-------------HK-IFSLFYTVLT-----PMVN-PLIYSLRNQEVKET--------L--------------K----RG--------IN-----------KWVILKR----------------------------------------------------------------------------------
AcOR584.1gFN         -------------------------------------ENKT-----------A---L---TEFLLLGFRDI----------GNW-------------RILL-----------------------FFLFLLIYIVTMAGNILII----VLVVVDRHL-HTPMYFFLVNLSCLETCYSSNILPLML-ANLLSGGQGTIS------VTGCMTQYYFFGFLAVSECYLLAAMSYDRYVAICKPLLYLVLMNDRVCFQMVAGSWIS-----GSLAINITIYLMSQ-LQFCDSGKINHFFCDFN--P-ILKMSC----S----DT-HMIKLLTTLLAAICSLPPF-------LLTLASYVSIISTIM-GIPSVSG-R-QKAFSTCS-------SHLIVVAT---------FYGTIMIVYM-LPKTD-ALRHL-------------NK-IFSLFYTILT-----PLFN-PLIYSLRNREVKKA--------L--------------K----KV--------VA-----------KLCVFESM---------------------------------------------------------------------------------
AcOR584.2gFN         ------------------------------------GANKT-----------M---T---TEFILLGFSGG----------QGV-------------QILL-----------------------LLLFLAIYMLTIGGNLLII----LLIVSDHHL-HTPMYYFLGNLSCLETFYSSVILPRML-YSLLTGDR-SIS------LIGCITQFYIFGILVTTECFLLAAMSFDRYLAICKPLHYTNYMSDRLCIQLTVGSWLG-----GSLAITITISFMSQ-LVFCGMNEIDHFFCDFG--P-VINLSC----S----NT-RIIGTLVFIMSSLCAFPPF-------LLTWASYVCIIISVL-RVPSISG-R-QKAFSTCS-------SHLVVVTV---------FYGTLIIVYV-VPKAN-SLREL-------------NK-VFSLLYTILT-----PLVN-PLVYSLKNKDVQEA--------L--------------K----KI--------PT-----------KLAFLAGFRN---------------------TQL-------------------------------------------------------
GgOR10.18g2FN        -------------------------------------KNKT-----------V---V---TEFILLGFGNG----------PEL-------------DYLL-----------------------FLMFLMTYIMTITWNTFII----ALVVADQSL-HIPMYFFLGNLACLDICYSSNILPRML-LSYLSGDR-SIS------VAKCFTQYYFFGCLAAAECYLLAVMSYDRYLAVCKPLHYLFLMNHKLCLQLGAASWIS-----GFLSNSILTFLISD-LDFCGPNEIEHFFCDSF--P-MMKLSC----S----DT-HVVGLVTSFVAGVCSLPPF-------LLTFSSYLYIVITIM-RIPSSTG-R-KKAFSTCS-------SHLIVVLL---------FYWTILAVYV-LPHHG-IQISL-------------YK-VFSISYTILT-----PLVN-PLIYSLRNEEVKKT--------L-------------KK----KY--------IA-----------GFQIVALYFN---------------------NKMK------------------------------------------------------
AcOR444.7gFN         ------------------------------------WKNQT-----------D---I---TKFILLGFGNL----------MEF-------------QMFL-----------------------FPALILIYILTMFGNILIV----ILVVFEPHL-HTPMYYFLANLSCLEVCYSSTILPKVL-IDLLTGDK-SIS------LLGCFTQLFCFGCLVIVECYLLSVMSYDRYVAICKPLHYATIMNGKVILQCMAISWIC-----ATSILIVIVSLMSQ-LSFCGVREIDHFFCDFA--P-VLQLSC----N----DT-THIRLLAVIFGSFDILPPF-------ILTITSYFCIISAIL-RIPSTTG-R-QKAFATCS-------SHLIVVTI---------FYGTLMIVYL-LPNSI-AFK----------------K-VFSVPYTILT-----PMVN-PLIYSLRNKEVKES--------L--------------K----KT--------IRILIGF--NEKNRWHPVAVFGH---------------------NITS------------------------------------------------------
AcOR584.8gFN         -------------------------------------INQT-----------I---V---TEFILLGFKIV----------PKL-------------QIVL-----------------------FVVFLGIYLVTMAGNILIA----TVVFTNHNL-HKPMYLFLGNLSILESCYTSTILPRLL-TSFITNYK-GIS------FTGCFLQFYFFAFLAGAESYLLSAMSYDRYLAICKPLHYTTLMNSMLCVQLSFTSWII-----GVVASAFTTGFTLQ-LTFCGPNEIDHFFCDYT--P-LLRLSC----S----EI-QQAEIVMMVLGSACTMPPL-------LLTLTSYICIIMTIL-KIPSTTG-R-SKAFATCS-------SHLTVVSI---------FYGTLIIVYI-IPKSS-TLKDL-------------NK-VFSLFYTILT-----PMIN-PFIYSLRNREFKEA--------C--------------G----KQ--------LR-----------KLYKPRTTQE---------------------IQS-------------------------------------------------------
AcOR584.9gFN         -------------------------------------KNQT-----------R---I---SEFILLGFEDL----------HYL-------------KIPL-----------------------FLLFFFIYILTLAGNLLII----ILVVTDQHL-HIPMYLFLGNLSCLEVCSSSTILPKVL-ASFLLTNK-AIL------IRDCMLQYFFFCGFTGTECYLLSVMSYDRYIAICKPLHYATLMNNRFCRNMAFVSWLN-----GFLASAVVVLCMSQ-LIFCGPNEINHFFCDSP--P-VLKLSC----S----DT-HAVSMVIFLLSSAFTFPPF-------ILTLISYVCIISTIL-RISSVAG-R-QKTFSTCS-------SHLLVVTI---------FYGTLMSVYV-LPETN-KVINL-------------KK-IFSLFYTILT-----PMVN-PFIYSLRNQEVKMA--------A--------------K----KL--------FH-----------KCWTIS-----------------------------------------------------------------------------------
AcOR584.10gFN        ------------------------------------WQNQT-----------I---T---SEFILMGFGDL----------QSL-------------QVPL-----------------------FLFFLVIYLVTMAGNLLIF----VLVVVDNHL-HTPMYFFLGNLSFLETCYSANILPKML-SDLLTEER-SIS------VKACFVQFHIISCLVGTECYLLAMMSYDRYLAICKPLHYWTLMNARLSFQLAALSWIS-----GILFSTSLIVKLSQ-MSFCGPNKIDHFFCDIV--PDISDISC----S----DT-HFVELQSFIYASVFTFPPF-------ALTLSSYVFIIVTII-RIPSTSG-R-QKAFSTCS-------SHLIVVAL---------YYGTLMVIYL-LPHSR-YWRHL-------------RK-EFSLPHTVLT-----PLLN-PLIYSLRNKEVKEA--------M--------------N----RI--------FG-----------KLSYFRKSAF---------------------KR--------------------------------------------------------
AcOR584.3gFN         -------------------------------------RNQS-----------A---I---TTFILLGFGNL----------FEV-------------RVSF-----------------------FILFLVIYTLSIGGNLFIV----FLVMVDRHL-HTPMYFFLVNLSCLETCYISTILPKML-ASFLTGDR-SIS------IEGCITQYYFFGFFAATECYLLAVMSYDRYLAICKPLHYTSLMNGRHCLQLAFTSWMS-----GFLTNTIITSCMVK-LAFCGPKEIDNFFCDIY--P-VVNLSC----S----NN-YLVKLVTLILGLMGTGPPF-------LLTLSSYICILCAIL-RFESKSS-Q-QKMFSICS-------SHLIVVTL---------YYGSIFLIYI-VPETE-TLKEL-------------RK-IFSLFYTVLT-----PILN-PLIYSLRNRAVKNA--------F--------------F----RC--------VR-------KYSNRVS--------------------------------------------------------------------------------------
AcOR584.19gFN        -------------------------------------RNQS-----------D---I---TEFILQGLGEL----------HSL-------------KTFL-----------------------FLLFFTIYISTLTANMLTI----LLIMAEQHL-HTPMYYFLVNLSCLEILYSSSFLPKLL-TSLVTGDK-TIS------VKGCIAQFYFFSFLGATECYLLSVMSYDRFLAICRPLHYTTIMNGKFCIQLAGGSWIN-----SILFTSLYLPLVLEGLHYCNPSEIDHFYCDAS--E-LGTLSC----S----HI-KILPFVTVTLGFIFSFPPF-------LFTIISYVYIISAIL-RIPSITG-R-QKAFSTCS-------SHLIVVSI---------FYGAIVVVYC-IPKME-RTKTM-------------RK-IFSFFYTVLP-----PIAN-PLIYSLRNKDVKEA--------L--------------R----KV--------VG-----------KIVKGHS----------------------------------------------------------------------------------
scf7180000059692_807 -------------------------------------RNKT-----------V---I---TTFLLLEFGNI----------PEM-------------PSFL-----------------------FLLFLVIYIVTVIGNILIF----VLVVADRHL-HKPTYFFLCNLSCLETCYSSAVLPRML-SSFLTGDK-SIS------IGSCITQFYFLGCLAVSRSFLLSVMSYDQYLAACTPFHYRAVMNSRYCLQPVAWPWMN-----GFLVMAISCFLISQ-HSFCGPKFIGHLFCDFT--P-VIKLSC----G----DT-SLTELLVFILSSVCAPPTF-------LLTLVSYIRIITAVL-RMSSTTG-V-QKAFSTCF-------SHLIVITI------ITVFYGSLRIVYV-LPKTK-TLRAL-------------NK-VFSVFYTVLT-----PLLN-LLIYSLSIER---------------------------R----RT--------L-----------------------------------------------------------------------------------------------------
AcOR444.11gFN        -------------------------------EKNEATPNET-----------R---V---EEFILVGFSVS----------QYL-------------KCFI-----------------------FILLLFMYILTLLGNTAII----LLVTTNSPL-HTPMYFLLCNLSFLEIWYTTASIPKTL-SVLLGKSG-NIS------FMGCILQMYFVFAFGCTEYFLLSAMAYDRYLAICYPLHYHTRMSISLSRKLAAASWLC-----GFFIISIPAFLITR-LSFCGPSVINHFYCNID--S-WIGLSC----T----DT-YDIEMVVFVISIIVILGSC-------VITLLSYISIISIIL-HIPSAKG-Q-QKAFSTCF-------SHLAVVII---------WYGSTVFLFV-KPSKQ-VPSEI-------------TK-IVNILNTIVT-----PLLN-PFIYTLRNKEVKQAFRNILHCVQ--------------R----KT--------YI----------------------------------------------------------------------------------------------------
AcOR731.1gFN         -------------------------------------MNTT-----------A---V---RDFILLGFTNN----------PQL-------------EIFL-----------------------FLLLFGIYLLTLMGNILIV----VITLVNRQL-CTPMYFFLRHVAFVDIGYTTVLIPKTL-ANMATGRK-SIT------LTGCFMQCFLHFVLGTTELLLWAVMSIDRYVAICNPFHYSTIMSDWLCSLLVFGSWFG-----GLLLIMGPAIVLFQ-MPFCGPNTINHFFCDNG--P-LIKLIC----I----DT-TLLEFVDFLIAMFSLLGTL-------TINVVSYVKIISTIM-RIPSKTG-R-QKAFSTCA-------SHITVVSI---------TYSSCIFMYI-KPKST-SELSY-------------SK-AVAVFNTLVA-----PLLV-PFIYCLRNKQVQDAW----YAVF--------------R----KC--------VI-----------FCKGYK-----------------------------------------------------------------------------------
XP_009577054         ------------------------------------MENRT-----------M---V---KNFILVGFTAG----------RKL-------------QIFM-----------------------FVVLLVIYISIIIGNIVIV----TISIVDRGL-RVPMYYFIWNFSLLEIGFTSSVIPKVL-FNLASGEN-TIS------VIGCFVQLFLYFIFGTTEFLLLAAMSFDRYVAICYPLSYSTIMSNGLCSLLVLGSWGL-----SFALLIGPSIVVFQ-LPFCNQN-INHFFCDSA--P-LIKLSC----T----ET-PVLDLVNFSIAVFSLLGTL-------IITVLSYANIISTIL-HISSASG-K-QKAFSTCA-------SHLILVFI---------SYGSCIFMYV-KPTHM-GGLDI-------------SK-GVAILNTVVS-----PLLS-PFIFSLRNRQVREA--------L--------------Q----KY--------FS-----------MCSSYRTILS---------------------LMRSEK----------------------------------------------------
XP_009575249_6X1     ------------------------------------MENQT-----------F---V---TEFILLGFPSL----------QRV-------------HILV-----------------------FVGVLVIYILTVTGNVIII----TTVVNDNTL-HKPMYFFLGNLSFLGIIY?SKFLASLL-DQV---KK-SIS------IAGCKAQVFSHFFLGSTELFLLTAMSFDRYTAICNPLHYTTIMSGKLCAQLSFGSWMG-----GFLSVFVQTILVFR-LPFCGPNIINHFYCDIG--P-LLKMIC----T----DT-HHIEWVIFTVATVLLFSTS-------FLTVISYFAIIFAIL-RIPSTSG-R-QKAFSTCI-------AHLTLVVI---------LYGGAMFMYV-RPRGR-DSRNT-------------NK-VVSLLNTLIT-----PLLN-PFIYTLRNKEVKTA--------L--------------K----KT--------VT-----------RKKIFE--------------------------VKE------------------------------------------------------
AcOR245.2gFN         ---------------------------------QFLNDSTT-------------------SGFLLLAISIH----------PEL-------------QYLL-----------------------TVFFLSAYMMTLLGNLLIV----LLIHLDPNLLHAPMYFFLKHLLLADVGYTSAIVPKML-QTLLSKSM-AIS------YGGCFAQMYFFIAFANTDSFLLASMAYDRYVAICYPLHYATVMSHKRCLLMAVISWAV-----SLILSLMYTVLASQ-LSFCVTKQVPHFFCDIQ--P-LMRISC----S----DT-KPLQTLLMTQGLVDVSTPF-------LLIVVSYACIFYVVM-KVPSTAR-K-LKALSTCG-------SHLTVVFL---------FYSTLIWVYF-QPPSK-KAGRK-------------DT-VAAILYTVVT-----PLLN-PFIYALRNDEIKGA--------L--------------R----RV--------LR-----------RRKH-------------------------------------------------------------------------------------
AcOR245.5gFN         ---------------------------------REEKDNQT-----------H---F---TGFILLGLSAS----------PKF-------------QGFL-----------------------FPIFLSMYLLGLLGNLLIL----FLIISNSSLFHTPMYFFLSHLSLADLGFSSTIVPQML-QILVSQTN-TIS------YSGCMTQMYFFVVFCTTDNFLLASMAYDRYVAICRPLHYTTVMSYKHCVVLAAGSWFL-----SFSQGFLYVFTISK-LSFCGSRQIPHFFCDLH--P-LLQLSC----S----DT-SSAETLLMFEGTATMFGPL-------ILILVSYMFIVWKVL-KVPSASG-K-YKAFSTCS-------AHLTTVAL---------FYGTLIGTYI-RPSST-YSGSK-------------LR-VASIFYTVVT-----PMLN-PLIYSLRNSKIHEA--------M--------------R----RL--------FRLWVW-------RRRGIGDLRI---------------------SQNKS-----------------------------------------------------
AcOR245.6gFN         -------------------------------------MNQT-----------N---H---PDIVLLSLSSQ----------FEQ-------------QGLF-----------------------FLIFLLVYMLCLLGNLLIV----VLVHFDDHLLHTPMYFFLSHLSLVDSFFVSTTVPKIL-SNLISQTK-TIS------YRGCLTQMYFFLTLGNTDNFLLACMAYDRYVAICHPLHYTTVMSHKVCVFLVSGSWIF-----SSLHSLLYTLLISR-LSFCNSWEIPYLFCDVY--P-LLDISC----S----DT-RLIKILALTEGMVDILGPF-------ALIVISYACIFHTAM-KVPMAGC-Q-RKAFSTCG-------PHLAVVVL---------FYGTVSCLYF-QPTSA-YSAQK-------------GT-FISLLYAVLT-----PTLN-PFIYSLRNNDIMAS--------M--------------A----RL--------LV-----------KSRAV--LRK-------------------------------------------------------------------------------
AcOR245.7gFN         -------------------------------------MNQT-----------H---H---PDFVLLTLSSQ----------FEQ-------------QGLF-----------------------FLIFLLVYMLCLVGNLLIV----VLVHFDDHLLHTPMYFFLSHLSLVDSFFVSTTVPKIL-SNLISQTK-TIS------YRGCLTQMYFYVAFGNTDNVLLACMAYDRYVAICHPLHYTTVMSHKVCVFLVSGSWIF-----SSLHSLLYTLLISR-LSFCNSSEIPFLFCDIY--P-FLDISC----S----DT-RLIKILALTEGMVDILGPF-------ALIVISYACIFHTIM-KVPMAGG-Q-RKAFSTCG-------PHLAVVVL---------FYGTISCLYF-QPTSA-YSAQK-------------GT-FISLLYAVLT-----PTLN-PFIYSLRNNDIKVS--------M--------------A----RL--------LV-----------KSRAV--LRK-------------------------------------------------------------------------------
AcOR236.5gFN         ------------------------------------EFNQT-----------C---L---TEIILLGFSNF----------QTT-------------QKLL-----------------------FGLVLIFYLVTLAGNSLIL----ILTITEPML-HTPMYFFLQHLSMLEIGYTSCIIPKTL-THLWSEKQ-TIS------FAGCGTQMYFFVLFGITECCLLCVMAYDRYVAICKPLQYPCIMTPRECAQLAAISWAI-----GILVAFGQCVPIFT-LPFCGPNRISHFFCDIL--P-VLKLAT----T----NT-IINEMVVVAVTVFFILVPF-------LLIILSYSLIISTIL-MMPVAKN-R-YKTFSTCA-------SHLIVVSL---------FFGTATFTYI-RPKSA-HSLGS-------------DR-ILSLLYTVVT-----PTFN-PIIYTLRNKEIKVA--------F--------------K----KS--------ML-----------QKTVFCR----------------------------------------------------------------------------------
AcOR444.21gFN        ------------------------------------LSNHT-----------T---V---SEFVIAGFPIL----------QQN-------------RIPV-----------------------FVLILIVYILTVTGNMIII----FITRYEVSL-HTPMYFFLGNFSLLEICFTSVTVPTIL-VNLVREHN-VVS------FTNCLVQIYFFHALGGIECLLLAAMAYDRYVAIRSPLRYSIIMSSFVYGQLAAWSWAI-----GLVLPLVPVILISQ-LNYCGSNVVDHFFCDIL--P-LLRLVC----N----RT-QLNEMLSFFICTFILVGSF-------TLTMISYAAILITVL-GIPSSKG-R-KKAFSTFA-------SHLTVVCI---------FYGTMMFIYV-RPTRN-LSFNM-------------DH-LVAVFYCLVT-----PLLN-PIIYSLRNKEVKKA--------L--------------RNVFCRN--------LEEL---------K----------------------------------------------------------------------------------------
AcOR270.1gFN         ------------------------------------VQNQT-----------V--------TFVFLGFSSF----------PEP-------------HLLF-----------------------FLIFLMIYLTALLGNGLIL----ATASLNSGL-HSPMYYFIRHLSFLDICYTSVTLLHML-KYLVTEIK-TIS------IQGCLVQLYFLVAFLGIECLLLAVMAYDRYVAICHPLTYVLFMNRKLCTGLVATSWVC-----GFLNAMLHTAMTAQ-VPFCASHEIENVFCDVP--Q-LLKLSC----Q----DT-FLNQITLFVVTLLLGVSPF-------LCIMAFYSHIVRAIL-RIRTTQG-R-HKAFSTCS-------SHLIVVTI---------FYSTCMFNYN-RPSSC-HSVKI-------------DT-LASVLYNVVT-----PALN-PIIFSLRNKEMKEG--------L--------------K----HI--------LKL----------QMPFFL-----------------------------------------------------------------------------------
GgOR5.3g2FN          ------------------------------------WTNHS-----------V---V---TEFTLAGFGDR----------PEL-------------QEVL-----------------------LVVFLTMYLINLVGNVGMI----LLIHCEPRL-HAPMYFFLSHLSLLDISFSSSIIPKFL-LSLLTGSR-TIS------YRGCLTQLYFYVMFATAESFLLASMAYDRYVAICNPLRYTVVMSQGLCLRLVVSCYAA-----GALNSAVQTVAMLR-LSFCASHRLDHFYCEGA--L-LFALSC----S----DT-SINDVLMLVFASCTVGTTS-------TATLLSYGCILATVL-QTRSPRA-R-HKAISTCT-------SHLSVTLL---------FYGALAFMYM-RPGAK-RSVKL-------------DK-VASIFYTAIT-----PMLN-PFVYSLRNQEVRAA--------L-------------SR-VRRKA--------LLMC------HRHRGSF-------------------------------------------------------------------------------------
GgOR17.4g2FN         ---------------LYLFLLS-----PQVNPEPLQRGNLS-----------S---P---TSFLLLGFSTA----------YKA-------------QVPL-----------------------CMGFSLIYLVTVLGNLLVM----TLVWLDAYL-QSPMYYFLGHLSFLDICYSSVTLPKIL-RDSFSPQK-TIS------LGGCITQIYFFLCFGGSECVLLAAMAYDRYVAICHPLHYTALMSKKICRCLVAASWLS-----GSFSSLIQALLTAH-LHFCESNVINHLFCEIP--F-LLEVSC----SP---NT-LLNKAVSYALTVTIAVGSF-------LITLSSYVRILQAVL-Q--KGAG-R-QKAFATCT-------SHLIVVSL---------FFGTGAVTYL-IPRSS-SSKEM-------------NK-ILALLYAIVT-----PMLN-PIIYSLRNNEFQGA--------I--------------R----KA--------LCRGITELPQGHSR----------------------------------------------------------------------------------------
GgOR10.5g2FN         ------------------------------------MLNHT-----------E---V---CEFILLGLTDI----------QGL-------------QYFF-----------------------FISFLLLYLTSILGNGVIV----TMVISQPQL-HTPMYFFLGNLSCLDIFYSTVTVPKML-TGFLFGRQ-PIS------FGGCLAQLYFFHFLGSTEAVLLATMAYDRYVAICNPLCYTLVMNPRTCLLLATASWSV-----GFAHAMMHSIMTSQ-LSFCGHNHIHHFFCDVK--P-LLNLAC----S----ST-SLSMTLLNVVTTSIALGPF-------ILIVLSYLYIIIFLFQKVKSQEG-R-WKPFSTCA-------SHLTVVAL---------LYIPLFFNYT-PPSSS-SSSNR-------------DM-QVSVMYSAIT-----PALN-PLIYTLRNQEVRST--------LNKMLG---------R----KLFPGGKW-----------QGQGS----------------------------------------------------------------------------------------
XP_009584641_12D2    ------------------------------------MLNQT-----------E---V---SEFILLGLTDT----------QGL-------------QHFF-----------------------FISFLLLYLTSLLGSGAIV----TMVISEPRH-HTPMYFFLGNLSCLNVFYSTVTVPKML-TGFPSGHQ-PIS------FGGCLAQVHFFRCLGSTEAVLLATMAYDRYVAICNPLR?ALVMSPQTCLLLAVASWST-----GFVHAMMHPVMTSQ-LSFCGHNHIHH-FCDIK--P-LLSLAC----S----ST-SLNMTLLNVVTTSIVLGPF-------TLIVLSYLHITSFVFQKVRSQEE-R-WKPFSTRA-------SHLTVVAL---------FYVPVLFNYT-PPSSG-SSPKW-------------DV-QGSLMCSAVT-----PALN-PLIYSLRNQKVRSA--------LKTTLG---------R----KLFPGGKG--LK-------QGQGSERSYSTPRI---------------------YKERGQKDTVL------QETEKLLIISCSSTHLEVNRVDLNQGSYL-----RI-----
AcOR124.30gFN        ------------------------------------VQNIN-----------N---V---TKFVLLGLTQN----------DEL-------------QKIY-----------------------FVVFLFFYLINVLGNLLII----VTVILSSRL-NSPMYFFLSYLSFVDICYSSVTCPKMI-ADLLTEKK-TIS------FIGCIAQLFGVHFFGCTEIFILTVMAYDRYIAICKPLHYTTIMTKQVCGQMVAYSWFG-----GLMHSLVQTLVITH-LQFCGPNVIDHYFCDVH--P-LLQLAC----T----DT-YVAGIIVVANSGMIALSCF-------LILVVSYIVILVSL--RSHSSEG-R-RKALSTCA-------SHITVVIL---------FFGPCTFTYI-RPSSN-FSE---------------DK-SVALFYTVIT-----PMLN-PLIYTLRNEEMKNA--------M--------------K----KL--------WH-----------R----------------------------------------------------KVSSNE---KTKM-----------------------
GgORU.499g2FN        ----------------------------------TDAGNAS-----------G---V---KEFILIGLSES----------QGV-------------QEVY-----------------------FVMFLCFYTINVAGNLLII----VTVISSQHL-NSPMYFFLCYLSFLDICYSSATAPKMI-ADFLVKNK-TIS------FVGCIAQLFWVHFFGCTEIFILTVMAYDRYTAICRPLHYTTLMTRRACSRMVVGSWLG-----GCVHSAVQTFLTAR-LPFCGPNKVDHYFCDVH--P-LLRLAC----T----DT-YTVSVSVIANSGMITLSSF-------FILVASYTVILISL--RSQTSEG-W-RKALSTCG-------SHITVVVL---------FFGPCTFTYI-RPSSD-LSE---------------DK-IVALFYTIIT-----PMLN-PLIYTLRNKEVKSA--------M--------------R----KL--------WG-----------R----------------------------------------------------RVES-E---EGKA-----------------------
XP_009576570_4S2     ------------------------------------MENAS-----------S---V---KKFILLGLSEN----------QGV-------------QKIY-----------------------FVMFLFFYMIIVAGNLLII----ITVISSQRL-NSPMYFFLCYLSFVDICYSSVTAPKMI-ADFLVENK-TIS------FVGCIAQLFGVHFFGCTEIFILTVMAYDRCIAICRPLHYTTLMTRRVCSRMVIGSWVG-----AFVHSIVQTLLTTQ-LPFCGPNKIDHYFCDVH--P-LLQLAC----T----DT-YAVGIIVVANSGMITLICF-------VILVTSYVVILISL--KSQTSEG-R-YKALSTCG-------SHITVVIL---------FFGPCTFIYI-RPSSN-LSE---------------DK-SVAVFYTVIT-----PMLN-PLIYTLRNEEVKSA--------M--------------R----KL--------WR-----------R----------------------------------------------------KVGS-E---NGKV-----------------------
XP_009576568_4S2     ------------------------------------MDNKN-----------N---V---MEFILHGLTQN----------KTV-------------AKVG-----------------------FSLFLVFYATSILGNLLII----ITIKTSEQL-NSPMYFFLSYLSFIDISYSTVTSPKLI-YDLLVEKT-TIS------FVGCIAQLFAGHFFGCTEIFLLTVMAYDCCIAICKPLHYTNIVNKHVCGWLVAASWIG-----GFVHSVVQTLLAIQ-LPFCGPNEIDHYFCDVH--P-LLKLAC----T----DT-YIIGVTVAANSGVISPSCF-------VVLVVSYAVILVSL--RTCSSEG-C-LKALYTCA-------SHITVVVL---------FFGLCIFIYM-RPSTT-CSA---------------DK-MVSVFYTIIT-----PMLN-PLIYTLRNEEVKNA--------M--------------K----KL--------WS-----------R----------------------------------------------------KVKRRE---K--------------------------
TgOR5.10g2FN         ------------------------------------QENSS-----------R---V---PEFILLGFSDT----------REL-------------ALLF-----------------------FTLFFLAYAMVLLGNFLII----VAVWTDPKL-SSPMYFLLCNLSFIDICYTSVTTPRVL-VAQLSGIK-AIA------FEGCMAQLFFLHFVGSSEMFLLTVMAFDRYTAICRPLHYTAIMARGVCWTLVAACWAG-----GFIHSTVQTLLVLQ-LPFCGPNTIHSYFCDVP--P-VIRLAC----A----NT-ALTEWLMASNSGLISLGCF-------LVLVASYTLILAKV--RARVSQG-N-WKALSTCA-------SHMMAVTL---------LFIPCIFTYL-RPAGT-LPT---------------SK-YVCVIYTIFS-----PMMN-PLIYTLRSSEVKES--------M--------------W----RL--------WK-----------H---------------------------------------------------CRTS---------------------------------
XP_009576565_4Q2     ------------------------------------LGNFS-----------R---V---TEFILLGLSDT----------RDL-------------QVLF-----------------------FTFFFLAYALVLLGNLLII----VTVRSDPKL-SSPMYFLLCNLSFIDICCTSVTSPRML-VDLLFQRK-AIA------FEDCIAQLFFLHFVGASEMFLLTVMAYDRYTAICKPLHYAAIMNRQVCWVLVSACWAG-----GFLHSIVQTLLTIQ-LPFCGPNTIDNYFCDVP--P-VIRLAC----T----DI-YVIEWLMVSNSGLISLVCF-------LVLVTSYTFILVTV--RVRFTEG-H-WKALSTCA-------SHAMVVTL---------FFVPCIFIYF-RPFST-FPS---------------DK-HICVIYTVLS-----PVLN-PLIYTLRNNEVKAS--------M--------------R----KL--------WK-----------R---------------------------------------------------CRVF---------------------------------
AcOR605.1gFN         ------------------------------------LENVT-----------T---V---KAFILSGLITD----------HTT-------------ELVL-----------------------FGFFVTIYAFILIGNILIV----ITIICDHNL-HTPMYFFLSNLSFIDVCHSSVVVPKML-AGFLEETK-TIS------FGECVAQMFFLHLFACTEIFLLTIMAYDRYAAICHPLHYTTIMSRRVCLQLAVAMWLG-----GLLHSIALTALTLM-VPYCGPNTIDNFFCDIP--L-VIKLAC----A----NT-YVFEVLIVSNSGVISVVCF-------VVLVVSYAVILTSL--RNRFSEG-R-RKALSTCA-------AHLTVVTF---------FLGHCIFIYL-RPAKS-LPA---------------DK-VVSIFFTAVT-----PLLN-PIIYTLRNEDMLNA--------L--------------N----KL--------RG-----------R----------------------------------------------------KIVSGG---KRI------------------------
AcOR236.16gFN        ---------------------------DSPPNHSEGVRNIT-----------G---V---TEFILTGLSHG----------RGT-------------QLFL-----------------------FALFLTFYLIVLPSNILII----VAIRGDPHL-SSPMYFLLANLAFLDIWYSSITAPKML-VDFFAERK-VIS------FGGCITQLFFLHFVGASEMFLLTIMAYDRYVAICRPLHYTNLMSRRLCIVLVIAAWVG-----GFVHSFIQVVLILR-LPFCGPNKLDNYFCDIT--Q-VLRIAC----A----NT-FAEEMVMIFSSGLISVVCF-------IALLVSYAFLVTML--KKNASDS-A-SKALSTCY-------SHITIVIF---------MFGPAIYIYA-RPFDE-YAP---------------DK-VVSVFHTIIF-----PLLN-PIIYTLRNKEITTA--------M--------------K----RV--------VT-----------QHLFC--------------------------------------------KKYCK-----------------------------------
AcOR236.18gFN        --------------------------------------NHS-----------M---V---QEFVLLGLSQV----------REV-------------QIFL-----------------------FFLFLLFYSLILPGNILII----VTISNDPHL-SAPMYFFLASLAFLDICYCSVTPPKML-SDFFSSHK-TIS------YQGCLAQIFFLHWLGGSEIMLLVAMAIDRYIAICHPLRYSRLITQVACSLLVLASCFL-----GFVHSIIQIALLMP-LPFCGPNELDNFFCDII--Q-IINLAC----T----DT-YTLTYIMFFNSGLSIVMCF-------ILLLISYAILLVKV--RMGTGQG-K-NKAASTCV-------THIIIVFV---------MFGPAIYIYC-RPFQD-FPL---------------DK-VVAVFHTVVF-----PLMN-PMIYTMRNKEIKWA--------V--------------V----KM--------LG-----------KH--------------------------------------------------CHC----------------------------------
GgOR27.1g2FN         --------------------------------------NYT-----------V---V---REFVLLGLSQT----------HKV-------------QSVL-----------------------FFFFLLFYMIILPGNILTI----LTIQGDSQL-GSPMYFFLANLAFLDICYCSVTPPKML-ADFFSNPA-TIS------YNACMIQLLFLHSLGAAEAFLLLAMAYDRYVAICKPLHYTVLVNRTVCCVLVGASWGS-----GFIHGIILFALTIK-LPFCGPNILDNFFCDVR--Q-LAKLAC----A----NT-YTVELLMFLNNGVVIVLCF-------ALLLISYTFLLLKL--WTQSTKA-K-NRIISSCV-------SHIIVVFV---------MCGPAIYIYV-LPFQT-VPM---------------EK-VVALFHTVIF-----PLTN-SMIYTLCNKEIKSS--------M--------------W----KL--------VS-----------KHIL-----------------------------------------------WCRL----------------------------------
AcOR236.13gFN        -------------------------------------MNVS-----------G---V---TEFTLLGLPGS----------RPI-------------QILL-----------------------FILASGCYIASLLGNLLIV----ITVCADTRLQQSPMYFFLANLSFIDTVLASVATPKMV-ADLIHHGR-TIP------FAGCMTQLFFIHFLGGSEMLLLTLMAYDRYIAICHPLTYTTTMNRSRCVRLLISCWVG-----GLVHSATQLVLIVR-LPFCGPNKLDNFFCDVQ--Q-VVQLAC----V----DT-YVTEILMVANSGLLSLVCF-------VVLLVSYGIILATL--KDHFKES-G-RKALSTCS-------SHLTVVSL---------IFVPCLLVYL-VPMPS-SSV---------------EK-IASTFYTVVT-----PALN-PIVYTLRNREMKEA--------M--------------G----RL--------KN-----------R---------------------------------------------------C--LFSPSSVQRENV----------------------
AcOR236.14gFN        -------------------------------------MNGS-----------T---V---SEFILLGFHFP----------CSV-------------QTYL-----------------------STLVLACYAVTLLGNCLIL----ATVLSEPHLRNSPMYFFLANLSLTDMTFASVAAPKFA-ADLLKCGH-SIS------YAGCMGQLFYLHLFGGAEMLLLSVMAYDRYVAICHPLRYGAIMDRQYCFKMLAVCWTG-----GFLHSTIHAAVLAH-LPFCGPNVLDNFYCELP--E-VLKLAC----M----DI-YASEVITIVNSGLITLPCF-------LTLLISYSMILTTV--CSRFGKG-G-AKALSTCG-------SHLMVVSL---------FYVPCIIVYL-KPFSN-SQK---------------NK-VVSTFYMLAT-----PALN-PFIYTLRNQEIKEA--------M--------------R----KL--------KH-----------K---------------------------------------------------CKLLLVP---QRE------------------------
AcOR444.25gFN        ------------------------------------KNNST-----------T---V---KEFILLGLSQN----------PRM-------------QTFL-----------------------FFLFLCIYITTWLGNLTII----ITVIITPSL-HTPMYFMLANLAIIDISESTVTSLKLL-WDLLSHTH-SIT------YNGCVSQVFFFHLTGGAVVFLLVVMAVDRYIAIYKPLQYMVIMNPRVCIRLVVGTWLG-----GFAHSIVQTIILIQ-LPFCESNILDHFYCDVP--Q-LIKLAC----I----DT-HIIEILMVCNSGLLLTLIF-------FTLLVSYTVILVKI--RTHVAEG-R-HKALSTCA-------AQILVMSL---------NFVPGMFIYD-RPFKL-FPE---------------DK-FASVLYSLLT-----PMLN-SVIFTLRNSEMKNN--------I--------------K----KL--------MK-----------KA-----------------------------------------------------SITH---KKEPP----------------------
AcOR444.26gFN        ------------------------------------NNFTT-----------G---V---TKFVFMGISQN----------REL-------------ELFL-----------------------FVFFLMVYMSTWLGNVIII----VTVIFDHHL-HMPMYFFLANLAFLDVSESSVTAPKLL-QVLFSMQK-TIS------FHGCLTQMFFFHFIGGTVVFFLTVMAADRFLAITKPLQYTIIMKKNACLGFIMGAWLG-----GFVHSIVQLALIIQ-LPFCGPNILDNFYCDVP--Q-VVKLAC----T----DI-YTVELLMVSNNGLVTTGTF-------IVLLISYSIILFKI--RNHVSQG-K-HKALSTCA-------AQMTVVSL---------HFIPCIFIYD-RPFKK-FRG---------------DK-AVSILYTVIT-----PMLN-PIIYTLRNTEMKNA--------I--------------K----RL--------VG-----------KV----------------------------------------------------LTIYQ---KG-------------------------
XP_009572026_4D9     ------------------------------------ENSTT-----------T---V---KKFFLVGLTES----------AML-------------QYIL-----------------------FTIYLIIYAMTWLGNVTII----TTVITDQQL-HKPMYFLLGNLAFVDLSESSVTLPKML-WDLLSEVK-TIS------FQGCITQMFFFHLTGGTLSVLLILIA--------?PLQYLNIMNPNVLLSLVAGAWVG-----GFVHSIVQVALIIQ-LPFCGPNFLDNFYCDVP--Q-VIKLAC----T----DI-YVIELLMVSNSGVLTILIF-------IFLIVSYAVILVKV--RTHITEG-K-HKAFSTCG-------TQVALVSI---------HFVPCIFLYA-RPFQK-LVV---------------DK-AISSLCTGIT-----PMLN-PIIYTLRNTEMKNA--------I--------------N----RL--------LN-----------KIFFR--------------------------------------------MRNSQLSLFS------------------------------
XP_009575237_4D1     ------------------------------------KNITT-----------T---V---TEFVLLGLTQG----------LKL-------------QYCL-----------------------YVTFFLIYVITWLVNLTII----ATVAADHQL-HTPMHFLLANVAFLDVSDSSVNTPKLL-SGLLTQHT-MTS------FNECFLQMFFFHLIAGAMAFCLVGITAGRYVAIYKPLHYLSIMNWNMCTGLVAISWFH-----GFVHSTIQTGFLLQ-LPFCGPNVLDNFYCDVP--Q-AIILAC----T----DT-RMAELQMVFNSGVILIILF-------V????????LL-KV--RTCITER-K-QKALSTCG-------TQITIGSL---------ILIPCIFTYA-QPYKK-FSM---------------DM-VASIVY-IVT-----PMLN-PMIYTLRNTEMKKG--------I--------------R----RT--------LG-----------KICLSGGIQ-------------------------KADRPA--------DPKRSDLTLP-------------------------------
AcOR236.17gFN        ------------------------------------WENKT-----------E---P---NDFILLGFSQF----------WEV-------------RLVL-----------------------FIIFLLLYMATLFSNILVL----LAIFQEPRLFNSPMFFLLGHLAFLDLGISSFAMPRAL-VDFLTQHQ-VIS------FQGCMAQLFFLHLFGGSEMILLMFMAYDRYVAICHPLHYASRMSRCHCIGFVLIAWSF-----GLLHTSVQLGFAVN-IPFCGSNHVDSFFCDMP--L-LIKLAC----M----DT-YLLEVMMAANNGILTLVSL-------AALLLSYGLILYTI--CSRGTPG-GTSKAISTCT-------SHLIVVSM---------YFGPIMFIYL-QPNIH-SLF---------------DK-VLSVFYTSVT-----PFMN-PTVYALKNKEMKAA--------M--------------R----KL--------LT-----------KRSGVFSTQIVTIQPGGL----------FCWKPNKKSLP-------------LKASLNPMSLTRSVVARVEKGFIEP---RDRLGTNN-
AcOR584.18gFN        ------------------------------------WNNET-----------N---V---NEFILLAFSNL----------GDL-------------QILL-----------------------FMVFLLVYMTTVVVNLITI----LTIIVDSTL-HSPMHFFLQNLSFAEVGLTSTIIPKLL-VNLFSENK-VIS------LSGCRAQTYFVFFFGSMQCFILIVMAYDRFLAICNPLHYVAKMNRKSCLLLVATVWAS-----VIPIATVQSTWLLS-FPFCKSNAIYHFFCDTP--P-ILQLAC----E----DT-SWFETFALIESFILFIFPF-------LLILVSYIRIISTIL-GMTSVER-R-RKAFSTCS-------SHIIVVTL---------FFGSASLTHF-HPQSN-YGLGN-------------QH-LLSLSYVVFT-----PLLN-PLIYSVRNKEIKRA--------V--------------G----RF--------IR-----------RRIHCR-----------------------------------------------------------------------------------
GgOR10.12g2FN        ------------------------------------PGNQT-----------T---V---THFLIWGFGLH----------GKM-------------KLLF-----------------------SIVISVMFLATMIGNSLIV----GITAIDSAL-HTPMYYFLKNLALTEICYSLSIVPKML-LILLGERK-IIS------FTACALQLSCAILFVTCECFLLGVMAYDRQVAICHPLHYGTMMNRDLCFKMAVGSWLS-----GIPVALVFPIWLFT-LPFCGRNKVDHFFCDVS--P-VLNLVC----A----DT-ALFELLIFMATVMIVMIPF-------SLIIISYLLIIHAVL-QIPSAVG-Q-RQAFSTCA-------AHLVVVTF---------FYSTTGIIHL-RPKSS-LSSNM-------------KK-MVSLSYTVVT-----PMIN-PFIYSLRNQKVKQS--------L--------------R----EC--------IN-----------KR------LL---------------------------------------RKQMIFSLSSS-----------------------------
GgOR10.19g2FN        ------------------------------------AGEEP-----------G---LKNQTYFTLQGFSCL----------TAL-------------QVLL-----------------------FEGILIMFLITMTGNFLII----LVATADPAL-HTPMYYFLKNLALIEICFTLNIVPKML-MDLLLERK-IIS------FSACALQLYFVIFFVTSECFLLSAMAYDRYVAICHPLHYTTRMNRQMCFHMVIACWVA-----GIPFSAGLTGWLFS-YPFCGSKEIEHFFCDIA--P-VLDLVC----S----DT-YLFELLVFVATVTIVLIPF-------ILIAASYVRIIHTIL-QMQSSEG-R-RKAFFTCF-------AHLVVVTL---------FYCTTGLIHL-KPRSR-FLVKS-------------RK-LVALSYTVVT-----PMLN-PIIYSLRNKEVKHA--------L--------------R----KT--------FG-----------RKQFSKMHLP---------------------------------------RGFHLFSKSCSHLKG-------------------------
XP_009586163         -------------------------------------MNHT-----------T---V---VEFVLLGLTNS----------RHL-------------EIIL-----------------------FLFLVIAYFLILLGNITVI----SITLVNHFL-QTPMYYFLRNFALLEITFTSTFIPSTL-YSLLTERK-VIS------LPGCFLQMLLFFYLGTCTFFHVATMSFDRYVAICRPLHYTTIMNNRFCLQLVLACWAV-----SFLLMFPPTIMIVQ-LPFCGPNVMNHFYCDTSL---LLQLSC----T----DT-GFIEGLMLIILIIIIPGTL-------IVTAVSYGCIIITIL-NIPSSTG-R-KKAFSTCS-------AHLMVVMI---------FYSTCIYRYI-RPAQR-GGQDS-------------DK-VLSFFFSVVT-----QMLN-PYIYSLRNNQVKQA--------L--------------KE---RM--------LRAFSSSL-----RQL--------------------------------------------------------------------------------------
AcOR124.1gFN         ------------------------------------KENC---------------TAR--LDFLLVAFPNQ----------PEH-------------QTSL-----------------------FLGICLVYISIIAGNLLIL----IVIWVDAHL-CTPMYFFLGTLSVVELCYTSTIIPQ-I-LETTLQEEKSIS------FQSCCTQMFLFIGLGSCDCFLLAIMAYDRCMAICKPLRYTLIMTQQLCVQLVATSVLS-----GFMISLILVWLVFH-LPFCEGHDIEHFFCDVP--P-VFQLTS----N----KT-KLEEVGVFLTAIVAIVVPF-------VLICISYLFIAVAVL-RIHSVES-R-QKAVSTCS-------SHLTVVAL---------QYGCCGFMYL-RPSSS-FSPMQ-------------DQ-ILSMVYTLGT-----PLLN-PIIYSLRNREVKSA--------L--------------R----KL--------VS-----------Y----------------------------------------------------------------------------------------
AcOR684.1gFN         ------------------------------------RKNHT-----------TP-DAT--MEFLLLGFSDL----------LHL-------------QTVL-----------------------FIIFLVIHLATLTGNLLIL----LAVAAEQCR--PPMLLFLFQLSAIELCYTLVVAPRML-VSLSNPRRNTIS------FLGCATQMHFFVALGGAECFLLTVMSYDRYMAICRPLHYVAVMNQGFCLQLAIFCCLG-----GFAISLGLTAAVFC-QPFCASHHIDHFFCDVP--A-LLHLAC----T----ES-YTSELPLLAACILILLLPF-------LLILASYICIILAML-QIRDSAG-R-GKAFSTCA-------SHLTVTLL---------HYGCATFVYV-RPKSI-YSPGR-------------DK-MVSLLYINIT-----PLLY-PLIYSLQNKEIKGA--------V--------------R----KL--------L------------RKRLAQLDW---------------------------------------------RAFKTRSEQLVNH----------------------
GgOR1.156g2FN        ------------------------------------RDNES-----------T--DAT--MEFLLLGFSEL----------FCL-------------RVLL-----------------------FLIFLIIHLVTLAGNMMIF----IAVFMEHSR--PPMLFFLCQLSIIELCYTLVIVPKAL-LGLMVMNGITIS------FIGCAAQMYLFVGLGGAECFLLAAMSYDRYIAICQPLHYTVVMSEGLCLRLSIACCLG-----GFAVALGLTVSVFH-LPFCQSHHINHFFCDVP--A-VLHLAC----T----HS-YTPELPLLAACVLLLLLPF-------LLILTSYVCIAVALL-RITSSLR-R-GKAFSTCL-------SHLTITLL---------HYGCASFMYI-RPKSS-YSPAR-------------DK-MVSLVYTNIT-----PLLY-PLIYSLRNKEIRGV--------L--------------R----KM--------LR-----------RKRTAQLNWG------------------------------------------TTRAVTAEN----------------------------
XP_009571927_10AC1   ------------------------------------RDNKS-----------T--DAT--MEFLLLGFSEL----------FYL-------------RVLL-----------------------FLIFLIIHLVTLAGNMMIF----MAVVMEPSR--PPMLFFLCQLSVIELCYTLVIVPKAL-LSLIVVDGSTIS------FIGCAAQMHFFVALGGAECFLLAAMSYDRYVAICQPLHYVAVMSEELCLRLAVACCLG-----GFAVALGLTVAVFR-LPFCQSHRINHFFCDVP--A-VLHLAC----T----QS-YTPELPLLAACVVLLLLPL-------LLILTSYVCIAVALL-HVTSSAG-R-GKAFSTCI-------SHLAITFL---------HYGCATFMYI-RPKSS-YSPAR-------------DK-MVSLVYTNIT-----PLLY-PLIYSLKNKEIRGA--------L--------------R----KM--------FR-----------RKKIAQLNWD------------------------------------------TIRAVMCVCGKF-------------------------
TgOR1.29g2FN         ------------------------------------RDNAS-----------T--GAT--MEFLLLGFSEL----------LHL-------------RILL-----------------------FFIFLSVHLVTLAGNMMIF----MAVVMEPSR--PPMLFFLCQLSAIELCYTLVIVPKAL-LGLAAAGGSAIS------VLGCAAQMLLFVALGGTECFLLAAMAYDRYVAICQPLRYAAVMGEGLCLRLALTCPLA-----AFAAALGLTVAVFR-LPFCQSCCIDHFFCDVP--A-VLRLAC----A----QG-YAAELLLLAACVLLLLLPL-------LLILASYLCIVVALL-GVTSPVG-R-GKAFSTCI-------SHLAITLL---------HYGCATFIYI-RPKSS-YSPTR-------------DK-VVSLVYTNIT-----PLMY-PLIYSLRNKEIRGI--------L--------------R----KM--------LR-----------RKKIAQVNWD------------------------------------------TIAVVMCVCGKF-------------------------
GgORU.10g2FN         ------------------------------------QGNET-----------V---V---PEFILEGFSGL----------NQRL------------QLFL-----------------------SLVFLLIYLTTVMGNATII----FLVCVDNRL-QIPMYFFIGNLAFLEICFTSCTSIKLL-VILSSGRR-TIS------VSACFVQSYFYFALGCTELILLVVMSFDRYLAICQPLRYAAIMTQQLCILLLVAAWVA-----GFTFMSYHLVLLSK-LTFCGSNKIQHFFCDNS--P-LFQLSC----S----DT-NLLWRIDSVLILFILLASL-------CLTLSSYVCILFCIL-RMP--SR-R-KKAFATCS-------SHLTSLAI---------AFGSCLDLYS-HPLER-VSLET-------------NK-LVALLNTVLY-----PFLN-PFIYSLRNKLVVLV--------LKDAIVHA-------T---AQLFPQSRC--IS----------GQ----------------------------------------------------------------------------------------
GgORU.368g2FN        ------------------------------------QGNET-----------V---V---TEFILEGFSGL----------NQRL------------QLFL-----------------------SLVFLLIYLTTVMGNATII----FLVCVDNRL-QIPMYFFIGNLAFLEICFTSCTSIKLL-VILSSGRR-TIS------VSACFVQSYFYFALGCTEFILLVVMSFDRYLAICQPLRYAAIMTQQLCILLVVAAWVA-----CFTFMSYHLVLLSK-LTFCGSNKIQHFFCDNS--P-LFQLSC----S----DT-NLLWRIDSVLILFILLGSL-------CLTLSSYVCILFCIL-RMP--SR-R-KKALATCS-------SHLTRLAI---------AFGSCLDLYS-HPSER-VSLET-------------NK-LVALLNTVLY-----PFLN-PFIYSLRNKLVVLV--------LKDAIAHA-------T---AQLFPQSRC--IS----------GQQFSVIVPNA---------------------------------------ARAVGHTM--------------------------------
GgORU.461g2FN        ------------------------------------QGNET-----------V---I---TEFILEGFSGL----------NQRL------------QLFL-----------------------SLVFLLIYLTTVMGNATII----FLVCVDNRL-QIPMYFFIGNLAFLEICFTSCTSIKLL-VILSSGRR-TIS------VSACFVQSYFYFALGCMELILLVVMSFDRYLAICQPLRYAAIMTQQLCILLVVAAWVA-----CFAFMSYHLVLLSK-LTFCGSNKIQHFFCDNS--P-LFQLSC----S----DT-NLLWRIDSVLILFILLASL-------CLTLSSYVCILFCIL-RMP--SR-R-KKAFATCS-------SHLTSLAI---------AFGSCLDLYS-HPSER-VSLET-------------NK-LVALLNTVLY-----PFLN-PFIYSLRNKLVVLV--------LKDAIAHA-------T---AQLFPQSRC--IS----------GQ----------------------------------------------------------------------------------------
GgORU.249g2FN        ------------------------------------QGNET-----------V---V---TEFILEGFSGL----------NQRL------------QLFL-----------------------SLVFLLIYLTTVMGNATII----FLVCVDNRL-QIPMYFFIGNLAFLEICFTSCTSIKLL-VILSSGRR-TIS------VSACFVQSHFYFALGCTEFILLVVMSFDRYLAICQPLRYAAIMTQQLCILLVVAAWVA-----GFTFMSYHLVLLSK-LTFCGSNKIQHFFCDNS--P-LFQLSC----S----DT-NLLWRIDSVLILFNLLASL-------CLTLSSYVCMLFCIL-RMP--SR-R-KKALATCS-------SHLTSLAI---------AFGSCLDLYS-HPSER-VSLET-------------NK-LVALLNTVLY-----PFLN-PFIYSLRNKLVVLV--------QKDTIAHA-------T---AQLFPQSRC--IS----------GQQF--------------------------------------------------------------------------------------
GgORU.695g2FN        ------------------------------------QGNET-----------V---V---TEFILEGFSGL----------NQRL------------QLFL-----------------------SLVFLLIYLTTVMGNATII----FLVCVDNRL-QIPMYFFIGNLAFLEICFTSCTSIKLL-VILSSGRR-TIS------LSACFVQSHFYFALGCMEFILLVVMSFDRYLAICQPLRYAAIMTQQLCILLVVAAWVA-----GFTFMSYHLVLLSK-LTFCGSNKIQHFFCDNS--P-LFQLSC----S----DT-NLLWRIDSVLILFILLASL-------CLTLSSYVCILFCIL-RMP--SR-R-KKAFATCS-------SHLTSLAI---------AFGSCLDLYS-HPSER-VSLET-------------NK-LVALLNTVLY-----PFLN-PFIYSLRNKLVVLV--------LKDTIAHA-------T---AQLFPQSRC--IS----------GQQF--------------------------------------------------------------------------------------
GgORU.252g2FN        ------------------------------------QGNET-----------V---V---TEFILEGFSGL----------NQRL------------QLFL-----------------------SLVFLLIYLTTVMGNATII----FLVCVDNRL-QIPMYFFIGNLAFLEICFTSCTSIKLL-VILSSGRR-TIS------VSACFVQSYFYFALGCMEFILLVVMSFDRYLAICQPLRYAAIMTQQLCILLVVAAWVA-----GFTFMSYHLVLLSK-LTFCGSNKIQHFFCDNS--P-LFQLSC----S----DT-NLLWRIDSVLILFIVLGSL-------SLTLSSYVCILFCIL-RMP--SR-R-KKALATCS-------SHLTSLAI---------VFGSCLDLYS-HPSER-VSLET-------------NK-LVALLNTVLY-----PFLN-PFIYSLRNKLVVLV--------LKDAIVHA-------T---AQLFPQSRC--IS----------GQ----------------------------------------------------------------------------------------
GgORU.676g2FN        ------------------------------------QGNET-----------V---V---TEFILEGFSGL----------NQRL------------QLFL-----------------------SLVFLLIYLTAVMGNATII----FLVCVDNRL-QIPMYFFIGNLAFLEICFTSCTSIKLL-VILSSGRR-TIS------VSACFVQSHFYFALGCTEFILLVVMSFDRYLAICQPLRYAAIMTQQLCILLVVAAWVA-----GFTFMSYHLVLLSK-LTFCGSNKIQHFFCDNS--P-LFQLSC----S----DT-NLLWRIDSVLILFILLGSL-------CLTLSSYVCILFCIL-RMP--SR-R-KKAFATCS-------SHLTSLAI---------VFGSCLDLYS-HPSER-VSLET-------------NK-LVALLNTVLY-----PFLN-PFIYSLRNKLVVLV--------LKDAIAHA-------T---AQLFPQSRC--IS----------GQ----------------------------------------------------------------------------------------
GgORU.251g2FN        ------------------------------------QGNET-----------V---V---TEFILEGFSGL----------NQRL------------QLFL-----------------------SLVFLLIYLTTVMGNATII----FLVCVDNRL-QIPMYFFIGNLAFLEICFTSCTSIKLL-VILSSGRR-TIS------VRACFVQSYFYFALGCMEFILLVVMSFDRYLAICQPLRYAAIMTQQLCILLVVAAWVA-----GFTFMSYHLVLLSK-LTFCGSNKIQHFFCDNS--P-LFQLSC----S----DT-NLLWRIDSVLILFAVLASL-------CLTLSSYVCILFCIL-RMP--SR-R-KKALATCS-------SHLTSLAI---------AFGSCLDLYS-HPSEC-VSLET-------------NK-LVALLNTVLY-----PFLN-PFIYSLRNKLVVLV--------LKDAIAHA-------T---AQLFPQSRC--IS----------GQQF--------------------------------------------------------------------------------------
GgORU.437g2FN        ------------------------------------QVNET-----------V---V---TEFILEGFSGL----------NQRL------------QLFL-----------------------SLVFLLIYLTTVMGNATII----FLVCVDNRL-QIPMYFFIGNLAFLEICFTSCTSIKLL-VILSSGRR-TIS------VSACFVQSYFYFALGCTELILLVVMSFDRYLAICQPLRYAAIMTQQLCILLVVAAWVA-----GFTFMSYHLVLLSK-LTFCGSNKIQHFFCDNS--P-LFQLSC----S----DT-NLLWRIDSVLILFAVLASL-------CLTLSSYVCILFCIL-RMP--SR-R-KKALATCS-------SHLTSLAI---------AFGSCLDLYS-HPSER-VSLET-------------NK-LVALLNTVLY-----PFLN-PFIYSLRNKLVVLV--------LKDAIAHT-------K---AQLFPQSRC--IS----------GQ----------------------------------------------------------------------------------------
TgORU.596g2FN        ------------------------------------PENET-----------A---V---TEFILEGFPER----------DPRL------------QVFF-----------------------SWALLLMYLTTVMGNAAII----FLVCVDHHL-QTPMYFFISNLAFLEIWFTSSTSSKLF-VMLSSGQN-TLS------LSSCFAQNYFYFALGCTEFILLVVMSFDRYVAICQPLLHAAIMKPQLSVHLVVAAWVL-----GFALLSYQLFFLSE-LSFCGS-KIPHFLCDNS--L-LFKLSC----S----DT-SLLWKIDSVFLPCVVLGSL-------GLTLAFYICILFCVL-HLPAASG-R-KKALTACS-------SHLITLSI---------AYGSCIALYT-CPAD--VSLRT-------------NR-IVALLNTVLY-----PFLN-PFIYSLRNKPVILA--------LNKSIARA-------R---TKLFP------------------------------------------------------------------------------------------------------------
AcOR236.10gFN        ------------------------------------LANGT-----------T---I---QEFILVGFGAE----------HQK-------------KLLL-----------------------FIVFTILYVITLAENITII----ALVLLDAHLAQLPMYILLSNFSWLEMCYVTTTVPRML-FDLASSHS-NIS------FHACFLQFYVLFSLGSTEFFFLSAMALDRYLAICHPLHYFQIMSPNFCYALVSTCWIL-----GFLGYIVPVILISR-LSFCRPNIIDHFVCDPV--P-IMNLAC----PPLG----KVPLVCQMAMHAIF-VSNV-------TCVVFSYGKVICTLV--KSSNQGSR-RKAFSTIS-------MHLLVVTL---------FYGSVGGMYL-IPSRK-SQSEV-------------TK-AISIFYVTIT-----PFLN-PLIYCLRNDQVKEA--------L--------------G----RL--------LR-----------RTLR-------------------------------------------------------------------------------------
AcOR236.12gFN        ------------------------------------MDNSS-----------T---T---EGFVLLGFGVT----------AQK-------------QFLL-----------------------LIFFAILYILTLVENIIVI----LLVFLDAHLSQLPMYTLLSNFSWLEICYVTTTVPRML-FDLTASHR-TIS------FQACLLQFYSLFSLGSTEFFFLSAMALDRYLAVCHPLHYLQIMSPKFCYALVSTCWIL-----GFLGYIVPVTLISR-LSFCRPNIINHFLCDPG--P-VLSLAC----PPVG----NVPLVCRIIMHAIF-VSNV-------LFVVFSYGKVIFTLI--KSSNQGSR-KKAFSTIS-------MHLLVVTL---------FYGSVGGMYL-IPGGE-GPTVI-------------TK-AITVFYATIT-----PFVN-PLIYCLRNDQVKEA--------M--------------G----RL--------LR-----------RIMRSM------------------------LMKGTV-----------------------------------------------------
AcOR236.11gFN        ------------------------------------NANGT-----------T---L---QEFVLLGFGLD----------PSK-------------QYII-----------------------LIFLTILYVLTLVENVTII----TVVLLDAQLSQLPMYILLSNFSWMEICYVTTTVPRML-FDLTSSHG-IIS------IQACLIQFYVLFSLGTAEFFFLSAMALDRYLAICHPLHYSQIMTPNSCYVLVAACWFL-----GFLGYIVPVTLIST-LSFCGPNIIDHFLCDPG--P-ILSLAC----PPVG----NIPLLCQIVINTLF-LANV-------FFVVISYGVVIFTLM--KSSNQGSR-KKAFSTIS-------MHLLVVTL---------FYGSVGGMYL-IPSGE-SQSEF-------------TK-AITLFYTTFT-----PFVN-PLIYCLRNGQVKEA--------L--------------R----RI--------IR-----------RIFV----------------------------KAKV-----------------------------------------------------
AcOR236.8gFN         ------------------------------------LANGS-----------T---V---KEFILLGFGVE----------QHK-------------RHLL-----------------------LLLFTVLYVLAVAENLTVI----ALVLVDTHLAQLPMYILLSHFSWLEVCYVTTTVPRML-FDLAFPYG-VIS------FHACFLQFYIFFSLGFTECFFLSAMALDRYLAICHPLRYPQIMSKVTCYALVAVSWVC-----GFLGYIVPLTLISK-LPFCGP-IIDHFLCDPG--P-LLLLAC----PPLD----SATFIWHFSMSVLLVVGNF-------LFVLLSYSVVIFTLM--KPSYQGSR-KKAFSTIS-------FHLAVVTL---------FYGPVIGMYV-TPDGE-SNFQL-------------AK-IITTFYTAVT-----PFLN-PLIYCLRNDQVREA--------V--------------W----RL--------LR-----------KREK--------------------------WMKRKVIMEK--------GGKERPNVIS-------------------------------
AcOR236.9gFN         ------------------------------------LLNET-----------T---G---QDFILVGFRVR----------PQG-------------RQLL-----------------------LILFIVIYILTLAENFIII----MLVIQDDLLGHLPMYMLLSNFSWLEMCYVSATVPRML-FDLAIPGG-FIS------FHACFLQFYIFFSLGTTECLFLSAMALDRYLAICRPLRYTQIMSRDFYHTLVGSCWAI-----GFLWYIAPVVLISR-LSFCGSNTLDHFACDSG--Q-LLAIAC----PPLG----HLPLFCYIVTSSVL-LSTC-------FFIVVSYASVVFTLV--KASSKGTV-VKGFSTVS-------SHVAVVTI---------FYGSVVAMYVGGRSGE-SHTES-------------TK-IMTLFYSAVT-----PLLN-PLIYCLRNDQVKEA--------L--------------L----RF--------LR-----------KKWY----------------------------------------------------I--------------------------------
AcOR2132.1aFN        ------------------------------------SPPANV--------TCV---LR-PPSFTLRGLSGQ----------EAA-------------DFWL-----------------------AFPLLALYLVSVVGNGTIV----WVVRAEASL-HAPKYLFLGMLAGVDLALATCTMPRML-SLFWLDDR-TIG------YGACLLQMFFIHSLSGVESTVLLAMAVDRYVAICRPLQYSALLTRSRAAKVGLGAVAR-----SLAFFLPLPPMVDR-LAFCGRSQLAHPFCLHQD---LMTLSCH--PA----PT-LPNRVYGLAAILLVMGLDG-------LLVFLSYLVILAAVL-RLPTREE-R-CRAASTCL-------AHVCMVLA---------FYVPLVGLSVVHRLGDGSHHPV------------LHV-TLSCLYLLLP-----PVLN-PIVYGARMTEIRHR--------A--------L----------KM--------V------G-----RRPLRPQAH--------------------------------------------------------------------------------
GgOR1.1303aFN        ------------------------------------FPNSS-----------D---IN-PSSFILASIPGL----------EAA-------------HFWM-----------------------AIPLCSMYIMAVAGNCAVL----FIVKTEPSL-HVPMYFFLCMLAAIDLALSTSTVPRVL-SFYWFNIR-EIS------FGACLVQMFFIHTLSAIESTILLAMAVDRYVAICHPLRHAAILTNATTAKIGLAAMIR-----GVLFFLPLPLLLLP-LPFCSSRVLSHSFCLHQD---VMNLAC----A----NT-TPSVVYGLTAILLVMGLDA-------LLICISYLLILKAVL-RLASWKE-R-LKAFSTCI-------AHICVVLA---------FYVPLIGLSVVHRFGR-DLAPL------------VHI-IMGNIYILVP-----AVLN-PIIYGVRTKQIQRR--------I--------L----------SF--------I------H-----IHNNRTAQ---------------------------------------------------------------------------------
XP_009580589_51E2    ------------------------------------FPNSS-----------D---LS-PSSFILASIPGL----------EAA-------------HFWM-----------------------AMLLCSVYILAVTGNCAVL----FIVKTEPSL-HAPMYFFLCMLAAIDLALSTSTVPRVL-SFYWFNTK-EIS------FGACLVQMFLIHTLSAIESTVLLAMAMDRYVAICHPLRHAAILTNAATAKIGLVAMAR-----GVLFFLPLPLLLLP-LPFCSSRVLSHSFCLHQD---VMNLAC----A----NT-PPSGVYGLTAILLVMGVDA-------ILICLSYVLILKAVL-RLASWKE-R-LKVFSTCV-------AHICVVLA---------FYVPLIGLSVVHRFGK-DLAPL------------VHI-TMGNIYILAP-----AVLN-PIIYGVRTKQIQRR--------I--------L----------NL--------I------H-----IYNDRTAQ---------------------------------------------------------------------------------
XP_009578353_51E1    ------------------------------------SSNRT-----------G---SS-PLTFILTGIPGL----------LMS-------------SYWM-----------------------ALPLCCLYLLMLLGNCTLL----WMIKTDHSL-HTPMYYFLSMLATADLGLSLSTLPTML-AIFWFEST-SLR------FEACIVQMSFIHSFSAIESGVLVAMAFDHFVAICYPLCYASVLTSSLVMKAGGVIFMR-----GICVVLPIAILIRT-MPFCRSHVLSHSFCLHQD---MLRLIC----G----DV-RVSSLYGLTAVILTKVLDS-------LTILLSYMAIIKATL-NIVSEEA-Q-AKAFRTCV-------SHLCAVLI---------FYIPLIGLSVIHRFGR-HL?PL------------TQA-LLADAYLLVP-----PVLN-PLRYSWKTKQIRRR--------I--------L----------IL--------L------C-----QRGTQQQV---------------------------------------------------------------------------------
GgOR1.1290aFN        ------------------------------------ELNES-----------S---FD-PITFVLTGIPGM----------EES-------------HIWI-----------------------SVPFCLMYITALISNSVLL----FVIATERSL-HEPMYLFLAMLAVSDLMLSTTTVPKML-AIFWFSAR-EIS------FDACITQMFFTHFSFIVESSVLLAMAFDRYVAVCDPLRYASTLTPSVIGKMALTAVLR-----GFCIMFPPIFLLKR-LPYCGHNVMPHTYCEHMG---IARLAC----A----DI-RANVWYGLTTALLSSGLDV-------VLIAISYGLILRTVF-QLPSPET-R-LKTLSTCG-------SHLCVILM---------FYTPAFFSFLTHRFGH-SIPGH------------VHI-LLANLYVVVP-----PMLN-PIVYGVRTRQIRER--------V--------V----------RL--------L------C-----PAGQCPHPGCGSR---------------------------------------------C------------------------------
XP_009580356_52B2    ------------------------------------ELNES-----------S---FD-PITFVLMGIPGM----------EES-------------HIWI-----------------------SVPFCLMYITAVFGNSVIL----FVIITDRSL-HEPMYLFLAMLAVSDLMLSTTTVPKML-AIFWFSAR-EIS------FDACITQMFFTHFSFIVESSVLLAMAFDRYVAVCDPLRYSSTLTPSVIGKIAVTAVVR-----GFCIMFPAIFLRKR-LPYCGHNVMPHTYCEHMG---IARLAC----A----DI-KANVWYGLTTALLSSGLDV-------VLIAVSYALILRTVF-RLPSPEA-R-LKTLSTCG-------SHLCVILM---------FYVPAFFSFLTHWFGH-HIPSH------------IHI-LLANLYVVVP-----PMLN-PIVYGVRTRQIRER--------V--------V----------RL--------F------C-----PAGECPCPGGGSR---------------------------------------------C------------------------------
TgOR1B.11aFN         ------------------------------------ELNES-----------S---FD-PITFVLTGIPGM----------EES-------------HIWI-----------------------SVPFCLMYLTAVLGNLLLL----LAVATDRSL-HEPMYLFLAMLALSDLLLSTTTVPKML-AIFWFSAR-EIS------FDACVTQMFFTHFSFIVESSVLLAMAFDRYVAVCDPLRYASVLTPSAIGKIAAAAVAR-----GFCIMFPPIFLLKR-LPYCGHNVMPHTYCEHMG---IARLAC----A----DI-RANVWYGLTTALLSSGLDV-------VLIAVSYALILRAVF-RLPSPEA-R-LKTLSTCG-------SHLCVILM---------FYVPAFFSFLTHRFGH-QIPSH------------VHI-LLANLYVVVP-----PMLN-PIVYGVRTRQIRER--------V--------I----------RL--------L------C-----PTGECPCPSWGGV---------------------------------------------C------------------------------
XP_009577095_52B2    ------------------------------------ALNDT-----------S---LQ-PAFFLLLGIAGL----------EDL-------------HIWL-----------------------SIPFCLMYIVALLGNFILL----FVIVMERSL-HKPMYLFLAMLAVADLILSSSTVPKAL-SIFWSLSK-EMP------FHACLTQMFFTHVSFIAESTILLAMAFDRYVAICNPLRYATVFTHSVIAKIGLAAIAR-----SFCVMFPTIFLLKR-LPYCRHNIMPHTYCEHMG---IARLAC----A----DI-SINIWYGFATTLLSPGVDI-------VLIGVSYILILRAVF-RLSSKDA-Q-LKAVGTCS-------SHACVILM---------FYTPAFFSFFTHRFGR-NVPHH------------VHI-LLANLYVLLP-----PMLN-PIVYTLKNKLIREK--------V--------S----------QV--------L------F-----RTGQVR-----------------------------------------------------------------------------------
KFW05754_52B2        -------------------------------------LNDT-----------S---LQ-PAFFLLLGIAGL----------EDL-------------HIWL-----------------------SIPFCLMYIVALLGNFILL----FVIVMERSL-HKPMYLFLAMLAVADLILSSSTVPKAL-SIFWSLSK-EMP------FHACLTQMFFTHVSFIAESTILLAMAFDRYVAICNPLRYATVFTHSVIAKIGLAAIAR-----SFCVMFPTIFLLKR-LPYCRHNIMPHTYCEHMG---IARLAC----A----DI-SINIWYGFATTLLSPGVDI-------VLIGVSYILILRAVF-RLSSKDA-Q-LKAVGTCS-------SHACVILM---------FYTPAFFSFFTHRFGR-NVPHH------------VHI-LLANLYVLLP-----PMLN-PIVYTLKNKLIREK--------V--------S----------QV--------L------F-----R----------------------------------------------------------------------------------------
GgOR1.1291aFN        ------------------------------------PSNLT-----------S---LI-PATFVLVGIPGM----------EKL-------------HVWL-----------------------SIPFCSMYLAALLGNSILL----LVVKAEQSL-HQPMYLLLCMLAATDLMLSTTTVPKML-ALFWFHAG-EIS------FGACLMQMFFLHFSFSVESVILLAMAFDRFVAICHPLRYAAVLTPAAITKVGLGAVLR-----SFCIIFPCVFLLRR-LPFCGHSTIPHTYCEHMG---IARLAC----A----DI-SANVLYGLAVPFAAVVLDV-------VLIAASYILILLAVF-RLPSRTA-R-SRAFNTCI-------SHVCVIFL---------FYIPAFFTVLTHRFGG-EIPQH------------VHI-LLANLYVLFP-----PLLN-PIVYGVRTRPIREK--------V--------V----------KI--------LL-----C-----PTKHLLQE---------------------------------------------------------------------------------
XP_009585155_52B2    ------------------------------------PFNLT-----------S---LT-PATFILAGIPGM----------EKL-------------HIWI-----------------------SIPFCFMYLVALLGNGAVL----FVIRTEGSL-HEPMYFFLSMLAIADLILSTTTLPKML-ALFWFNAG-EIS------FGACLTQMFFLHFSSSAESMILLAMAFDRFVAICYPLRYTAVLTQSVVVKTGLVILLR-----SFCIIFPCIFLLKR-LPFCGHNVIPHTYCEHMG---IARLAC----A----DI-SINILYGLAVPVATAVVDV-------VLIAVSYVLILLALF-RLPSRTA-R-HKAFNTCG-------SHVCVILL---------FYIPVFFTVLTHRFGR-EIPQH------------IHI-LLANLYMVFP-----PMLN-PIVYGVRTQQIREK--------V--------V----------KV--------FI-----C-----PKSHLLQ----------------------------------------------------------------------------------
GgOR1.1300aFN        ------------------------------------SVNST-----------G---SSYPPTFLLVGIPGL----------EKE-------------QFWI-----------------------AFPFCIMYAIAVLGNIILL----IIIKTESSL-HEPMYLFLAMLAFTDLVLSTSMVPKML-TVFWRGSR-EIG------FVSCLVQLFFVHNFTTVESGVLMAMALDRYFAICHPLRHSSILSMPVVAALGSLVLLR-----GFLMVGPACFLLHK-KAFCQHHVISHSYCEHMA---VVKLVC----E----DT-RVNAAYGLSVAVAVIGVDL-------TLIIVSYTMILRVVL-KLSASDT-Q-LKAFNTCV-------SHICVILA---------FYVSGLFTFLTHRFGH-SIPQH------------IHI-LVADIYLLLP-----PTLN-PIIYGVRTKQLRDR--------I--------V----------VL--------F------Q-----RKGI-------------------------------------------------------------------------------------
GgOR1.1301aFN        ------------------------------------SVNST-----------G---SSYPPTFLLVGIPGL----------EKE-------------QFWI-----------------------AFPFCIMYAIAVLGNIILL----IIIKTESSL-HEPMYLFLAMLAFTDLVLSTSILPKML-IIFWRGSR-EIG------FVSCLVQLFFVHSFTTIESGVLVAMAVDRYFAICHPLRHSTILSMPVVAALGSLVLLR-----GFLMVGPACFLLHK-KAFCQHRVISHSYCEHMA---VVKLVC----E----DT-RVNAAYGLSVAVAVIGVDL-------TLITVSYTMILRVVL-KLSASDT-Q-LKAFNTCV-------SHICVILA---------FYVSGLFTFLTHRFGH-SIPQH------------IHI-LVADIYLLLP-----PTLN-PIIYGVRTKQLRDR--------I--------V----------VL--------F------Q-----RKGI-------------------------------------------------------------------------------------
GgOR1.1302aFN        ------------------------------------SVNST-----------G---PSHPPTFLLVGIPGL----------EKE-------------QFWI-----------------------AFPFCIMYAIAVLGNIILL----IIIKTESSL-REPMYLFLAMLAFTDLVLSTSMLPKML-AIFWWGSR-EIG------FVSCLVQLFFVHNFTAVESGVLMAMALDRYFAICHPLRHSTILSMPVVAALGSLVLLR-----GVLLVSPMCFLLHK-KAFCQHRVISHSYCEHMA---VVKLVC----E----DT-SSNAAYGLFVALSVIGVDL-------TVITVSYTMILREVL-KLSASDT-Q-LKAFNTCA-------SHICVLLT---------FYVSGLFTFLAHRFGH-SIPQH------------IHI-LVANLYMLVP-----SMLN-PIIYGLRTRQLMNK--------L--------A----------VL--------F------Q-----QRGICPMSMGHQM---------------------------------------------VLINYL-------------------------
XP_009580587_52R1    ------------------------------------SLNST-----------A---FSHPPYFLLIGIPGL----------EKE-------------QFWI-----------------------AFPFCIMYVIAVLGNVTLL----LIIKAEPSL-HEPMYLFLAMLAFTDLVLSTSTLPKML-GIFWLGSG-EIG------FLSCLAQLFFIHTFSSVESGVLMAMALDRYIAICHPLRHSSILSVPVVAALGSLVLVR-----GVLLVSPFCFLLHR-MPFCQHHVISHSYCEHMA---VVKLAC----G----DT-RVNVIYGLFVAFIVIGSDM-------MLIIVSYTMILRVVM-RLSSTEA-R-LKAFSTCA-------SHISVILA---------FYVPALFTFLTHRFGQ-SIPPH------------IHI-MVANLYLLVP-----PMLN-PIVYGVKTKNLWDR--------V--------V----------LL--------F------Q----------------------------------------------------------------------------------------------
GgOR1.1304aFN        ------------------------------------HDSHTTW-----EFNGS---FYQPSAFLMMGIPGL----------EAF-------------HHWI-----------------------SIPFCVLYLIALLGNCMIL----FVIKKTQSL-HEPMYYFLSMLAVTDLGLVLCTLPTTL-GIFWFNNR-RIG------FDACLTQMYFIHILSFIESSVLLAMAFDRFIAISHPLRYPSILTKTTVIKIGLTIILR-----GTVSLLPIPFLLKR-LTYCGKTELSHSFCFHPD---IMNLAC----A----DI-KVNIFYGLIALFSTVGMDF-------ICIVLSYILIIKTVI-SLATKEE-C-LKALNTCV-------SHICAVLI---------FFIPMIGLSMIHRFGK-NFPPL------------VNT-LVAYTYLIIP-----PALN-PIIYSIKSSHIREA--------L--------F----------RT--------L------R-----RKCEFEW----------------------------------------------------------------------------------
XP_009580588_51G2    ------------------------------------HDSHTTW-----EFNGS---FYQPSAFLMMGIPGL----------EAL-------------HHWI-----------------------SIPFCALYLIALLGNCMIL----FIIKKTQSL-HEPMYYFLSMLAVTDLGLVLCTLPTTL-GIFWFNMR-RIG------FDACLTQMYFIHILSFIESSVLLAMAFDRFIAISHPLRHPSILTKMTVMKIGLAIILR-----GMVSLLPIPFLLKR-LTYCGKTELSHSFCFHPD---IMNLAC----A----DT-KVNDFYGMIILLSTVGMDF-------IFIVLSYILIIKTVI-SLATKEE-C-LKALNTCV-------SHICAVLV---------FFIPMIGLSMIHRFGK-NAPPL------------VNT-LVAYTYLIIP-----PALN-PIIYSIKSSHIREA--------L--------L----------RA--------L------R-----RKSESDW----------------------------------------------------------------------------------
TgOR1B.5aFN          ------------------------------------HDSHTPW-----EFNGS---FYQPSAFLMMGIPGL----------EAL-------------HPWI-----------------------SIPFCALYLAALLGNCAIL----FIIRRTPSL-HEPMYYFLSMLAVTDLGLALCTLPTTL-GLFWFDVR-SIG------FDACLAQMYFIHILSFIESSVLLAMAFDRFIAISHPLRHPAILTKSTVLKIGLAIVLR-----GMVSLLPIPFLLKR-LTYCGKTELSHSFCFHPD---IMNLAC----A----DI-KVNVFYGMIILLSTVGMDL-------IFIVLSYILIIRTVV-SLTTREE-C-LKALNTCV-------SHICAVLV---------FFIPMIALSMIHRFGK-NVPPL------------VNT-LVAYTYLIIP-----PALN-PVIYSIKSTHIREA--------L--------L----------RA--------L------C-----RKRGSDW----------------------------------------------------------------------------------
GgOR1.1298aFN        ------------------------------------PRNSSQ-----------------AQPFLLAGLPGM----------AQF-------------HHWV-----------------------FLPFGLMYLVAVLGNGTIL----LVVRVHRQL-HQPMYYFLLMLATTDLGLTLSTLPTVL-RVFWLGAM-EIS------FPACLIQMFCIHVFSFMESSVLLAMAFDRYVAICCPLRYSSILTGARVAQIGLGIICR-----CTLSLLPLICLLTW-LPFCRSHVLSHPYCLHQD---IIRLAC----T----DA-TLNSLYGLILVLVAI-LDF-------VLIALSYIMIFRTVL-GITSKEE-Q-TKALNTCV-------SHFCAVLI---------FYIPLAGLSIIHRYGR-NAPPI------------SHA-VMANVYLFVP-----PILN-PVLYSMKSKAICKG--------L--------L----------RL--------L------C-----QRAAW-----------------------------------------PGHAQN------C------------------------------
XP_009571051_51A4    ------------------------------------RVN--K-----------------AIFLFLWDIQSTFTDDEDENSRCNL-------------HRWV-----------------------FFPCCLMYVIAMLGNGTIL----LVVRVNRRL-HQTMYYFLSMLATTDLGLTLSTLPTVL-WAFWFGTG-EIS------FPVCLTQMFCIHAFSFMESSVLLAMAFDRYMAICCLLRYSSVLTSARIAKIGLGMVCR------SLMLLPLICLLMQ-LPFCRSHMLSHSYCLHQD---TIRLAR----T----DS-ILNSMYGLTLVLFMI-LDS-------VLIVLSYTMIIKAVV-GITSRQE-Q-AKALNTCV-------SHFCAVLI---------FYVPMVGLSIIHRYRK-NAAPF------------GHV-LMATVYLFVP-----PVLN-PIIYSMKNKPIRKS--------L--------L----------RL--------L------C-----QRLAWRGLAMASSP--GLTEKWEACLHEMPIKSDRSNSQ-------PGYCKGDPAMVVCWTSVRVAPAGGIPWP---------------
XP_009571061_51G2    ------------------------------------MTNSS-----------F---LR-SSTFLLTGIPGM----------ESG-------------NVWL-----------------------AIPFCCVYVISILGNSAIL----FVIKAERSL-HEPVYLFLCMLAIAELDVSLSMLPTVL-SMLLCDS--QIR------FHTCLAQMFFICSFSIPDSGVLRAMAFDLFMAI---LQYAPILTNPRIGVIGLGFTVR-----SISLLLPLPILLKK-LSFCRSQVLAHSFCLHPN---LLQLPC----A----DI-KVNSMYGCFVILATFGLD--------LSILLSCAMIIKSVL-SITSKEE-C-LKALNTCPK-----HSHICAVLI---------YYIPMIGLSMAYRFGK-PASPL------------IHV-LMANIYFLVP-----PVLN-PIIYSVKTKQIHRG--------I--------H----------KL--------LT-----P-----RRR--------------------------------------------------------------------------------------
GgOR1.1307aFN        ------------------------------------RPNSS------------------SSSFILVGIPNL----------EAF-------------PICL-----------------------GILFCSAYILTLLGNSMVL----LVIVLDKSL-RDPMHCFLAMLAAIDAVMVTSIVPKLL-GIFWLHSN-QIG------YTACFVQMFFVHSTTSEESGVLLAMAFDRYVAICHPLRYRMILNRRTVARICLAIVVR-----ALLCMLPLTGMVTN-LPYCRSLVVPHSYCEHMA---VTSLAC----A----DP-NPSRLYSMSMSSLIVGMDT-------AFIAVSYLMILKAVL-G---KES-C-RRAFSTCG-------CHICVMML---------YYIPGLVSIYVQQFSH-AVSVR------------AQV-LLADLYLTLP-----TMLN-PIIYSMRTRRIRKA--------M--------L----------NV--------LI-----P-----RKAHACHSTQ-------------------------------------------------------------------------------
XP_009572650_1052    G----SSRSH-----------------PYTRHAAAKYSNLA---------EGSHTTV---TPFILLGLTSE----------PKL-------------QTPL-----------------------FIIFVTIYLLTLIGNLGLI----TLIETNCRP-HTPRYFFLRNLSLVDLCYSSIFSPKLL-TAALVEKK-TIS------Y?ACCAQHFCSLVFVTAEVLSLAVVAYDRYVAI?GPALYTVSMSKRVCSQPAAGPYLG-----GILNSLTRTRCLLP-LPFCGPNVTNRCFCDTN--P-LLTLPC----S----DD-HLSELFLVAFNGTISTSVLF-----IIIIIISYVHILFSSL-RVRSAKAGT--------------------------------------------KPS---------------------------------------PPVP-PTS-------------------------------------------------------------------------------------------------------------------------------------------------------
Gg_AdenosineRecept_A ----------------------------------------------------T---M----------------------------------------KTTY-----------------------IVLELIIAVLSIAGNVLVC----WAVAINSTL-KNATNYFLVSLAVADIAVGLLAIPFAI----------TISIGFQVDFHSCLFFACFVLVLTQSSIFSLLAVAIDRYLAIKIPLRYNSLVTGKRARGLIAVLWLL-----SFVIGLTPLMGWNKAMSGC-PNSTNETGADHGAGHHGCFISC-------LFEN-------VVTMSYMVYFNFFGCVLLPLIIMLGIYIKIFMVACKQLHQIEL-M-GNSRTTLQKEVHAAKSLAIIVGL--FAFCWLPLHILNCITHFHEEFSK-SKPEW-------------------VMYVAIILSHANSVIN-PIIYAYRIRDFRYT--------F--------------H----KI--------ISKILC-------KTDDFPKCTT--------------------DNNQHLTVTNV-------NAPAASVTI--------------------------------
Ap_AdenosineRecept_A ----------------------------------------------------T---M----------------------------------------KTTY-----------------------IVLELIIAVLSIAGNVLVC----WAVAINSTL-KNATNYFLVSLAVADIAVGLLAIPFAI----------TISIGFQADFHSCLFFACFVLVLTQSSIFSLLAVAIDRYLAIKIPLRYNSLVTGKRARGLIAVLWLL-----SFGIGLTPLMGWNKAMSGC-PNATNETGADTGTEHHGCFISC-------LFEN-------VVTMSYMVYFNFFGCVLLPLIIMLGIYIKIFMVACKQLHQIEL-M-GNSRTTLQKEVHAAKSLAIIVGL--FAFCWLPLHILNCITHFHEEFSK-SKPEW-------------------VMYVAIILSHANSVIN-PIIYAYRIRDFHYT--------F--------------R----KI--------ISKILC-------KTDDFPKCTT--------------------DNNQHLTVTNI-------NSPAASVTI--------------------------------
Tg_AdenosineRecept_A ----------------------------------------------------T---M----------------------------------------KTTY-----------------------IALELIIAVLSIAGNVLVC----WAVAINSTL-KNATNYFLVSLAVADIAVGLLAIPFAI----------TISIGFQVDFHSCLFFACFVLVLTQSSIFSLLAVAIDRYLAIKIPLRYNSLVTGKRARGLIAVLWLL-----SFGIGLTPLMGWNKAMSGC-PNATNET----GTEPHGCFISC-------LFEN-------VVTMSYMVYFNFFGCVLLPLVIMLGIYIKIFMVACKQLHQIEL-M-GNSRTTLQKEVHAAKSLAIIVGL--FAFCWLPLHILNCITHFHEDFSR-SKPEW-------------------VMYVAIILSHANSVIN-PIIYAYRIRDFRCT--------F--------------R----KI--------LSKILC-------KADELPKCPS--------------------EHNQHLTVINI-------SAPAASVTV--------------------------------
AcOR14.1tFN          ----------------------------YLSCLSERILNESFFYRR-LRANTS-FSLD-TSSLNSTSYSLA-T--------ASL-------------QSID------------AWVAYPPYFK-INMFLIPPVICLIAAILVIPFILFVIFSQDNIRQETRYLLLGNALLCDLLY---LILYTM-SEVFSASYLKLH------KTTCVALLFLLAMTYCGGLLTAVAMVLDTYLAIIWPLHYLSILPSARTKKLILFLWISSGIFPGIVFSILGSAEKPS---LCPVED-----CSVPI---ILAMTLQGNNAV---KCCYVLSVSALFLCLSLILCCY-----MILYFKTKESGIWKSIF-----------SRARVTFL-------MHQIILFF---------HFSPVLATVV-------ESLLYVNAVIGPRTGMWLSL-VVCNVLIIIP-----KALL-PYLYGLRYREISSS--------L-----KFFI-----R--RKRS------TVVAPTSLA-----------------------------------------------------------------------------------------------
GgOR9.4tFN           -------------------------------------MNTSLL----RQSNTS-SDLE-VSS---------------------Y-------------YLLE------------EWSLNTPDTN-VKMFLIPPVVCLVAGVLIIPSILFVIFSRLSIRQETRYMLLGNALLCDLLY---LLLYTL-SAALSAAHVSLP------KEACILQLFSLAVAYCGGLFTAAAMVLDTYIAILFPLRYIAILPSSRTRKVIVLLWVCSGALPGVFFLVLSSTHSFV---PCVLEM-----CAIPV---IILLTLSGTDAV---KLSFWLSAVVIFLFLSLIFCCY-----GVLYFKTRRSGIWESIC-----------SRASVTFL-------MHNTVFFF---------YFSPLLVLFV-------ESFLYVNIVIGLQTSIWISL-TICNVLMILP-----KVLF-PFLYGLRYREISAS--------L-----RSLV-----R--IQRL------HLVSPAPLPS----------------------------------------------------------------------------------------------
TgOR9.5tFN           ----------------------------FPGCASVRRANRTVIHLREKEFNSS-SNLD-DTTL--------------------L-------------LLLE------------EWSLTPSGTN-TKMFLISPIVCLVAGVLIIPTILFVIFSRFKIRQETRYMLLGNALLSDLIY---LLFYTL-SAALNAARLRLP------KEACVLLLFLLAVAYCGGLFTAVAIVLDTYIAVLFPLRYIAILPPPRTKRIIVLLWMCSGAFPGIFFLVLWTTHSFV---PCVLET-----CSVPV---ILTLTLNGTNAV---KLCFWLSTIVIILCLSVIFCCY-----AILYFKTKHSGIWESIC-----------SRASVTFV-------MHNTVLFF---------YFFPLLALFV-------ESFLCVNVFIRLQTGIFVSL-TVCNVLTILP-----KVLF-PFLYGLRYREISAS--------L-----KSIV-----R--RRQL------HLVSPAPPEAEQ---RHSRGAVLTLSCKTDGNH----------SASEVEK------------------------------------------------------
